# Supplementary material for: MtrA modulates Mycobacterium tuberculosis cell division in host microenvironments to mediate intrinsic resistance and drug tolerance
Source: Cell Rep. 2023 Aug 4;42(8):112875. doi: 10.1016/j.celrep.2023.112875 (PMC10480492; doi:10.1016/j.celrep.2023.112875)
Supplement: Data S1. Compendium of gene expression data used as input for EGRIN 2.0 and their annotated condition block [file mmc2.xlsx]

## Sheet: MTB.EGRIN2.blocks
sample	block
H37Rv.reaeration.for.12hrs.rep.1	reaeration
H37Rv.reaeration.for.12hrs.rep.2	reaeration
H37Rv.reaeration.for.12hrs.rep.3	reaeration
H37Rv.reaeration.for.12hrs.rep.4	reaeration
H37Rv.reaeration.for.12hrs.rep.5	reaeration
H37Rv.reaeration.for.12hrs.rep.6	reaeration
H37Rv.reaeration.for.1hrs.rep.1	reaeration
H37Rv.reaeration.for.1hrs.rep.2	reaeration
H37Rv.reaeration.for.1hrs.rep.3	reaeration
H37Rv.reaeration.for.1hrs.rep.4	reaeration
H37Rv.reaeration.for.1hrs.rep.5	reaeration
H37Rv.reaeration.for.1hrs.rep.6	reaeration
H37Rv.reaeration.for.1hrs.rep.8	reaeration
H37Rv.reaeration.for.24hrs.rep.1	reaeration
H37Rv.reaeration.for.24hrs.rep.2	reaeration
H37Rv.reaeration.for.24hrs.rep.3	reaeration
H37Rv.reaeration.for.24hrs.rep.4	reaeration
H37Rv.reaeration.for.24hrs.rep.5	reaeration
H37Rv.reaeration.for.24hrs.rep.6	reaeration
H37Rv.reaeration.for.4hrs.rep.1	reaeration
H37Rv.reaeration.for.4hrs.rep.2	reaeration
H37Rv.reaeration.for.4hrs.rep.3	reaeration
H37Rv.reaeration.for.4hrs.rep.4	reaeration
H37Rv.reaeration.for.4hrs.rep.5	reaeration
H37Rv.reaeration.for.4hrs.rep.6	reaeration
H37Rv.reaeration.for.4hrs.rep.7	reaeration
H37Rv.reaeration.for.4hrs.rep.8	reaeration
H37Rv.reaeration.for.6hrs.rep.1	reaeration
H37Rv.reaeration.for.6hrs.rep.2	reaeration
H37Rv.reaeration.for.6hrs.rep.3	reaeration
H37Rv.reaeration.for.6hrs.rep.4	reaeration
H37Rv.reaeration.for.6hrs.rep.5	reaeration
MTB.strain.1254.Ctrl.vs.high.aeration.rep1	reaeration
MTB.strain.1254.Ctrl.vs.high.aeration.rep2	reaeration
MTB.strain.1254.Ctrl.vs.high.aeration.rep3	reaeration
X0.12mg.mL.BZA.pH5.6..2h.	aromatic amides
X0.12mg.mL.BZA.pH5.6..4h..1	aromatic amides
X0.12mg.mL.BZA.pH5.6..4h..2	aromatic amides
X0.12mg.mL.BZAvspH5.6..11h.	aromatic amides
X0.12mg.mL.BZAvspH5.6..5h.	aromatic amides
X0.12mg.mL.BZAvspH5.6..7h.	aromatic amides
X0.12mg.mL.Nam.pH5.6..2h..1	aromatic amides
X0.12mg.mL.Nam.pH5.6..2h..2	aromatic amides
X0.12mg.mL.Nam.pH5.6..4h..1	aromatic amides
X0.12mg.mL.Nam.pH5.6..4h..2	aromatic amides
X0.12mg.mL.NamvspH5.6..4h.	aromatic amides
X0.12mg.mL.NamvspH5.6..5.5h.	aromatic amides
X0.12mg.mL.NamvspH5.6..7h.	aromatic amides
X0.12mg.mL.PZA.pH5.6..2.5h.	aromatic amides
X0.12mg.mL.PZA.pH5.6..2h.	aromatic amides
X0.12mg.mL.PZA.pH5.6..4h..1	aromatic amides
X0.12mg.mL.PZA.pH5.6..4h..2	aromatic amides
X0.12mg.mL.PZA.pH5.6..5h.	aromatic amides
X0.12mg.mL.PZAvspH5.6..10.5h.	aromatic amides
X0.12mg.mL.PZAvspH5.6..11h.	aromatic amides
X0.12mg.mL.PZAvspH5.6..4h.	aromatic amides
X0.12mg.mL.PZAvspH5.6..4h.A	aromatic amides
X0.12mg.mL.PZAvspH5.6..5.5h.	aromatic amides
X0.12mg.mL.PZAvspH5.6..6h.	aromatic amides
X0.12mg.mL.PZAvspH5.6..6h.A	aromatic amides
X1.2mg.mL.NamvspH5.6..10.5h.	aromatic amides
X1.2mg.mL.NamvspH5.6..5h.	aromatic amides
X1.2mg.mL.PZA.pH5.6..2h..	aromatic amides
X1.2mg.mL.PZA.pH5.6..5h.	aromatic amides
X1.2mg.mL.PZAvspH5.6..10.5h.	aromatic amides
X1.2mg.mL.PZAvspH5.6..16h.	aromatic amides
X1.2mg.mL.PZAvspH5.6..4h.	aromatic amides
X1.2mg.mL.PZAvspH5.6..4h.A	aromatic amides
X1.2mg.mL.PZAvspH5.6..4h.B	aromatic amides
X1.2mg.mL.PZAvspH5.6..6h.	aromatic amides
X1.2mg.mL.PZAvspH5.6..6h.A	aromatic amides
X1.2mg.mL.PZAvspH5.6..7h.	aromatic amides
X1.2mg.mL.PZAvspH5.6..7h.A	aromatic amides
X40ug.mL.5CL.pH5.6..2h..1	aromatic amides
X40ug.mL.5CL.pH5.6..2h..2	aromatic amides
X40ug.mL.5CL.pH5.6..4h..1	aromatic amides
X40ug.mL.5CL.pH5.6..4h..2	aromatic amides
X40ug.mL.5CL.pH5.6..4h..3	aromatic amides
X80ug.mL.5CL.pH5.6..2h.	aromatic amides
Mtm.0.2ug.mL.vs.ctrl.12h.1.x	DNA replication inhibitor
Mtm.0.2ug.mL.vs.ctrl.12h.1.y	DNA replication inhibitor
Mtm.0.2ug.mL.vs.ctrl.8h.1.x	DNA replication inhibitor
Mtm.0.2ug.mL.vs.ctrl.8h.1.y	DNA replication inhibitor
Mtm.0.2ug.mL.vs.ctrl.8h.2.x	DNA replication inhibitor
Mtm.0.2ug.mL.vs.ctrl.8h.2.y	DNA replication inhibitor
X0.1ug.mL.Mtmvsctrl..0.33h..x	DNA replication inhibitor
X0.1ug.mL.Mtmvsctrl..0.75h..x	DNA replication inhibitor
X0.1ug.mL.Mtmvsctrl..1.5h..x	DNA replication inhibitor
X0.2ug.mL.Mtmvsctrl..4h..x	DNA replication inhibitor
X0.2ug.mL.Mtm.ctrl..4h...2.x	DNA replication inhibitor
X0.2ug.mL.Mtmvsctrl..0.33h..x	DNA replication inhibitor
X0.2ug.mL.Mtmvsctrl..0.75h..x	DNA replication inhibitor
X0.2ug.mL.Mtmvsctrl..1.5h..x	DNA replication inhibitor
X0.2ug.mL.Mtmvsctrl..2h..x	DNA replication inhibitor
X0.2ug.mL.Mtmvsctrl..2h.A.x	DNA replication inhibitor
X0.2ug.mL.Mtmvsctrl..2h.B.x	DNA replication inhibitor
X0.2ug.mL.Mtmvsctrl..2h.C.x	DNA replication inhibitor
X0.2ug.mL.Mtmvsctrl..4h..x	DNA replication inhibitor
X0.2ug.mL.Mtmvsctrl..4h.A.x	DNA replication inhibitor
X0.2ug.mL.Mtmvsctrl..4h.B.x	DNA replication inhibitor
X0.2ug.mL.Mtmvsctrl..6h..x	DNA replication inhibitor
X10ug.mL.LevovsEtOH..6h	DNA replication inhibitor
X10ug.mL.LevovsEtOH..6hA	DNA replication inhibitor
X10ug.mL.Nvb.DMSO..6h..1	DNA replication inhibitor
X10ug.mL.Nvb.DMSO..6h..2	DNA replication inhibitor
X10ug.mL.Nvb.DMSO..6h..3	DNA replication inhibitor
X10ug.mL.OfloxvsDMSO..6h	DNA replication inhibitor
X10ug.mL.OfloxvsDMSO..6hA	DNA replication inhibitor
X5ug.mL.OfloxvsEtOH..6h	DNA replication inhibitor
X5ug.mL.OfloxvsEtOH..6hA	DNA replication inhibitor
X0.1ug.mL.Mtmvsctrl..0.33h..x	DNA replication inhibitor
X0.1ug.mL.Mtmvsctrl..0.33h..y	DNA replication inhibitor
X0.1ug.mL.Mtmvsctrl..0.75h..x	DNA replication inhibitor
X0.1ug.mL.Mtmvsctrl..0.75h..y	DNA replication inhibitor
X0.1ug.mL.Mtmvsctrl..1.5h..x	DNA replication inhibitor
X0.1ug.mL.Mtmvsctrl..1.5h..y	DNA replication inhibitor
X0.2ug.mL.Mtm.ctrl..4h...1.x	DNA replication inhibitor
X0.2ug.mL.Mtm.ctrl..4h...1.y	DNA replication inhibitor
X0.2ug.mL.Mtm.ctrl..4h...2.x	DNA replication inhibitor
X0.2ug.mL.Mtm.ctrl..4h...2.y	DNA replication inhibitor
X0.2ug.mL.Mtmvsctrl..0.33h..x	DNA replication inhibitor
X0.2ug.mL.Mtmvsctrl..0.33h..y	DNA replication inhibitor
X0.2ug.mL.Mtmvsctrl..0.75h..x	DNA replication inhibitor
X0.2ug.mL.Mtmvsctrl..0.75h..y	DNA replication inhibitor
X0.2ug.mL.Mtmvsctrl..1.5h..x	DNA replication inhibitor
X0.2ug.mL.Mtmvsctrl..1.5h..y	DNA replication inhibitor
X0.2ug.mL.Mtmvsctrl..2h..x	DNA replication inhibitor
X0.2ug.mL.Mtmvsctrl..2h..y	DNA replication inhibitor
X0.2ug.mL.Mtmvsctrl..2h.A.x	DNA replication inhibitor
X0.2ug.mL.Mtmvsctrl..2h.A.y	DNA replication inhibitor
X0.2ug.mL.Mtmvsctrl..2h.B.x	DNA replication inhibitor
X0.2ug.mL.Mtmvsctrl..2h.B.y	DNA replication inhibitor
X0.2ug.mL.Mtmvsctrl..2h.C.x	DNA replication inhibitor
X0.2ug.mL.Mtmvsctrl..2h.C.y	DNA replication inhibitor
X0.2ug.mL.Mtmvsctrl..4h..x	DNA replication inhibitor
X0.2ug.mL.Mtmvsctrl..4h..y	DNA replication inhibitor
X0.2ug.mL.Mtmvsctrl..4h.A.x	DNA replication inhibitor
X0.2ug.mL.Mtmvsctrl..4h.A.y	DNA replication inhibitor
X0.2ug.mL.Mtmvsctrl..4h.B.x	DNA replication inhibitor
X0.2ug.mL.Mtmvsctrl..4h.B.y	DNA replication inhibitor
X0.2ug.mL.Mtmvsctrl..6h..x	DNA replication inhibitor
X0.2ug.mL.Mtmvsctrl..6h..y	DNA replication inhibitor
H37Rv.O2.depleted..ctrl.vs.1ug.ml.Isoniazid.for.2hrs.rep.1	cell wall inhibitor
H37Rv.O2.depleted..ctrl.vs.1ug.ml.Isoniazid.for.2hrs.rep.2	cell wall inhibitor
H37Rv.O2.depleted..ctrl.vs.1ug.ml.Isoniazid.for.2hrs.rep.3	cell wall inhibitor
MTB1254.3524.1._INH_20MIN	cell wall inhibitor
MTB1254.3524.2._INH_20MIN	cell wall inhibitor
MTB1254_INH_20MIN	cell wall inhibitor
X.109..0.1ug.mL..vs.DMSO..12h..GEO.acc.GSM28050.	cell wall inhibitor
X.109..10ug.mL..DMSO..12h..replicate.2..GEO.acc..GSM28054.	cell wall inhibitor
X.109..10ug.mL..vs.DMSO..12h..replicate.1..GEO.acc..GSM28053.	cell wall inhibitor
X.109..1ug.mL..vs.DMSO..12h..replicate.1..GEO.ac.GSM28051.	cell wall inhibitor
X.109..1ug.mL..vs.DMSO..12h..replicate.2..GEO.acc.GSM28052.	cell wall inhibitor
X.241..0.1ug.mL..DMSO..12h..1..GEO.acc.GSM28046.	cell wall inhibitor
X.241..10ug.mL..DMSO..12h..1	cell wall inhibitor
X.241..10ug.mL..DMSO..12h..2	cell wall inhibitor
X.241..1ug.mL..DMSO..12h..1	cell wall inhibitor
X0.13mg.mL.TLMvsDMSO..6h	cell wall inhibitor
X0.13mg.mL.TLMvsDMSO..6hA	cell wall inhibitor
X0.15mg.mL.TricvsEtOH..6h	cell wall inhibitor
X0.15mg.mL.TricvsEtOH..6hA	cell wall inhibitor
X0.1mg.mL.TriclosanvsEtOH..6h	cell wall inhibitor
X0.1mg.mL.TriclosanvsEtOH..6hA	cell wall inhibitor
X0.1mg.mLTriclosanvsEtOH.6hB	cell wall inhibitor
X0.1mg.mLTriclosanvsEtOH.6hC	cell wall inhibitor
X0.2mg.mL.AmpvsEtOH..6h	cell wall inhibitor
X0.2mg.mL.AmpvsEtOH..6hA	cell wall inhibitor
X0.2mg.mL.AmpvsEtOH..6hB	cell wall inhibitor
X0.2mg.mL.AmpvsEtOH..6hC	cell wall inhibitor
X0.2mg.mL.TLMvsEtOH..6h	cell wall inhibitor
X0.2mg.mL.TLMvsEtOH..6hA	cell wall inhibitor
X0.2ug.mL.INH.EtOH..6h	cell wall inhibitor
X0.2ug.ml.Isoniazid.vs.Ethanol.6hrs.rep.1	cell wall inhibitor
X0.2ug.ml.Isoniazid.vs.Ethanol.6hrs.rep.2	cell wall inhibitor
X0.2ug.ml.Isoniazid.vs.Ethanol.6hrs.rep.3.x	cell wall inhibitor
X0.2ug.ml.Isoniazid.vs.Ethanol.6hrs.rep.3.y	cell wall inhibitor
X0.32ug.mL.CervsEtOH..6h	cell wall inhibitor
X0.32ug.mL.CervsEtOH..6hA	cell wall inhibitor
X0.4ug.mL.INHvsEtOH..6h	cell wall inhibitor
X0.4ug.mL.INHvsEtOH..6hA	cell wall inhibitor
X0.5ug.mL.CeruleninvsDMSO..6hA	cell wall inhibitor
X0.5ug.mL.CeruleninvsDMSO..6hB	cell wall inhibitor
X0.5ug.mL.CeruleninvsDMSO..6hC	cell wall inhibitor
X0.5ug.mL.CervsEtOH..6h	cell wall inhibitor
X0.5ug.mL.CervsEtOH..6hA	cell wall inhibitor
X100ug.mL.Ceph.DMSO..6h	cell wall inhibitor
X100ug.mL.Cephalexin.Ctrl..6h	cell wall inhibitor
X100ug.mL.Cphx.DMSO..6h	cell wall inhibitor
X100ug.mL.TriclosanvsEtOH..6h	cell wall inhibitor
X100ug.mL.TriclosanvsEtOH..6hA	cell wall inhibitor
X100ug.mLCephalexinvsEtOH.6h	cell wall inhibitor
X100ug.mLCephalexinvsEtOH.6hA	cell wall inhibitor
X10ug.mL..109.DMSO..6h	cell wall inhibitor
X10ug.mL..109vsDMSO..6h	cell wall inhibitor
X10ug.mL..109vsDMSO..6hA	cell wall inhibitor
X10ug.mL..241.DMSO..6h	cell wall inhibitor
X10ug.mL..241vsDMSO..6h	cell wall inhibitor
X10ug.mL..59.DMSO..6h	cell wall inhibitor
X10ug.mL..59vsDMSO..6h	cell wall inhibitor
X10ug.mL..59vsDMSO..6hA	cell wall inhibitor
X10ug.mL.EMBvsDMSO..6h	cell wall inhibitor
X10ug.mL.EMBvsDMSO..6hA	cell wall inhibitor
X10ug.mL.TriclosanvsDMSO..6h	cell wall inhibitor
X10ug.mL.TriclosanvsDMSO..6hA	cell wall inhibitor
X10ug.mL.TriclosanvsDMSO..6hB	cell wall inhibitor
X10ug.mL.TriclosanvsDMSO..6hC	cell wall inhibitor
X12ug.ml.Ethionamide.vs.Ethanol.6hrs.rep.1.x	cell wall inhibitor
X12ug.ml.Ethionamide.vs.Ethanol.6hrs.rep.1.y	cell wall inhibitor
X12ug.ml.Ethionamide.vs.Ethanol.6hrs.rep.2	cell wall inhibitor
X12ug.mLEthionamidevsEtOH.6h	cell wall inhibitor
X12ug.mLEthionamidevsEtOH.6hA	cell wall inhibitor
X130ug.mL.TLMvsDMSO..6h	cell wall inhibitor
X130ug.mL.TLMvsDMSO..6hA	cell wall inhibitor
X1ug.mL..109vsDMSO..6h	cell wall inhibitor
X1ug.mL..109vsDMSO..6hA	cell wall inhibitor
X1ug.mL..241vsDMSO..6h	cell wall inhibitor
X1ug.mL..241vsDMSO..6hA	cell wall inhibitor
X1ug.mL..59vsDMSO..6h	cell wall inhibitor
X1ug.mL..59vsDMSO..6hA	cell wall inhibitor
X20ug.mL.Cephalexin.Ctrl..6h..1	cell wall inhibitor
X20ug.mL.Cephalexin.Ctrl..6h..2	cell wall inhibitor
X20ug.mL.ethambutol.DMSO	cell wall inhibitor
X40ug.mL.EtavsEtOH..6h	cell wall inhibitor
X40ug.mL.EtavsEtOH..6hA	cell wall inhibitor
X50ug.mL.Triclosan.DMSO..6h	cell wall inhibitor
X50ug.mL.Triclosan.EtOH	cell wall inhibitor
X50ug.mL.TriclosanvsEtOH..6h	cell wall inhibitor
X50ug.mL.TriclosanvsEtOH..6hA	cell wall inhibitor
DIPED..100ug.mL..DMSO..12h..1	cell wall inhibitor
DIPED..100ug.mL..DMSO..12h..2	cell wall inhibitor
DIPED..100ug.mL..DMSO..12h..3	cell wall inhibitor
DIPED..50ug.mL..DMSO..12h	cell wall inhibitor
DIPED.10ug.mL.vs.DMSO.12h.1	cell wall inhibitor
DIPED.10ug.mL.vs.DMSO.12h.2	cell wall inhibitor
DIPED.50ug.mL.vs.DMSO.12h.1	cell wall inhibitor
DIPED.50ug.mL.vs.DMSO.12h.2	cell wall inhibitor
DIPED.5ug.mL.vs.DMSO.12h.1	cell wall inhibitor
DIPED.5ug.mL.vs.DMSO.12h.2	cell wall inhibitor
EMB..10ug.mL..DMSO..12h	cell wall inhibitor
EMB.10ug.mL.vs.DMSO.12h.1	cell wall inhibitor
EMB.10ug.mL.vs.DMSO.12h.2	cell wall inhibitor
EMB.10ug.mL.vs.DMSO.12h.3	cell wall inhibitor
EMB.10ug.mL.vs.DMSO.12h.4	cell wall inhibitor
H37Rv.Control.vs.400.ug.ml.vancomycin.for.1.hr.DS.rep.1	cell wall inhibitor
H37Rv.Control.vs.400.ug.ml.vancomycin.for.1.hr.DS.rep.2	cell wall inhibitor
H37Rv.Control.vs.400.ug.ml.vancomycin.for.1.hr.rep.1	cell wall inhibitor
H37Rv.Control.vs.400.ug.ml.vancomycin.for.1.hr.rep.2	cell wall inhibitor
H37Rv.Control.vs.400.ug.ml.vancomycin.for.4.hrs.DS.rep.1	cell wall inhibitor
H37Rv.Control.vs.400.ug.ml.vancomycin.for.4.hrs.DS.rep.2	cell wall inhibitor
H37Rv.Control.vs.400.ug.ml.vancomycin.for.4.hrs.rep.1	cell wall inhibitor
H37Rv.Control.vs.400.ug.ml.vancomycin.for.4.hrs.rep.2	cell wall inhibitor
H37Rv.Control.vs.subinhibitory.conc..5.ug.ml..vancomycin.DS.rep.1	cell wall inhibitor
H37Rv.Control.vs.subinhibitory.conc..5.ug.ml..vancomycin.DS.rep.2	cell wall inhibitor
H37Rv.Control.vs.subinhibitory.conc..5.ug.ml..vancomycin.rep.1	cell wall inhibitor
H37Rv.Control.vs.subinhibitory.conc..5.ug.ml..vancomycin.rep.2	cell wall inhibitor
H37Rv.ctrl.vs.1ug.ml.Isoniazid.for.2hrs.rep.1	cell wall inhibitor
H37Rv.ctrl.vs.1ug.ml.Isoniazid.for.2hrs.rep.2	cell wall inhibitor
H37Rv.ctrl.vs.1ug.ml.Isoniazid.for.2hrs.rep.3	cell wall inhibitor
H37Rv.ctrl.vs.1ug.ml.Isoniazid.for.6hrs.rep.1	cell wall inhibitor
H37Rv.ctrl.vs.1ug.ml.Isoniazid.for.6hrs.rep.2	cell wall inhibitor
H37Rv.ctrl.vs.1ug.ml.Isoniazid.for.6hrs.rep.3	cell wall inhibitor
H37Rv.KatG.null..ctrl.vs.1ug.ml.Isoniazid.for.2hrs.rep.1	cell wall inhibitor
H37Rv.KatG.null..ctrl.vs.1ug.ml.Isoniazid.for.2hrs.rep.2	cell wall inhibitor
H37Rv.KatG.null..ctrl.vs.1ug.ml.Isoniazid.for.2hrs.rep.3	cell wall inhibitor
H37Rv.mouse.hallow.fiber..ctrl.vs.25mg.kg.Isoniazid.3rd.dose.6hrs.rep.1	cell wall inhibitor
H37Rv.mouse.hallow.fiber..ctrl.vs.25mg.kg.Isoniazid.3rd.dose.6hrs.rep.2	cell wall inhibitor
H37Rv.nutrient.starved..ctrl.vs.1ug.ml.Isoniazid.for.2hrs.rep.1	cell wall inhibitor
H37Rv.nutrient.starved..ctrl.vs.1ug.ml.Isoniazid.for.2hrs.rep.2	cell wall inhibitor
X0.13mg.ml.TLM.vs.DMSO.6hrs.rep.1	cell wall inhibitor
X0.13mg.ml.TLM.vs.DMSO.6hrs.rep.2	cell wall inhibitor
X0.13mg.mL.TLMvsDMSO..6h	cell wall inhibitor
X0.13mg.mL.TLMvsDMSO..6hA	cell wall inhibitor
X0.2mg.ml.Ampicillin.vs.Ethanol.6hrs	cell wall inhibitor
X0.2mg.ml.TLM.vs.Ethanol.6hrs.rep.1	cell wall inhibitor
X0.2mg.ml.TLM.vs.Ethanol.6hrs.rep.2	cell wall inhibitor
X0.2mg.mL.TLMvsEtOH..6h	cell wall inhibitor
X0.2mg.mL.TLMvsEtOH..6hA	cell wall inhibitor
X0.2ug.ml.Isoniazid.vs.Ethanol.6hrs.rep.1	cell wall inhibitor
X0.2ug.ml.Isoniazid.vs.Ethanol.6hrs.rep.2	cell wall inhibitor
X0.2ug.ml.Isoniazid.vs.Ethanol.6hrs.rep.3.x	cell wall inhibitor
X0.2ug.ml.Isoniazid.vs.Ethanol.6hrs.rep.3.y	cell wall inhibitor
X0.32ug.mL.Cerulenin.vs.Ethanol.6hrs.rep.1	cell wall inhibitor
X0.32ug.mL.Cerulenin.vs.Ethanol.6hrs.rep.2	cell wall inhibitor
X0.5ug.mL.Cerulenin.vs.DMSO..6hrs.rep.1	cell wall inhibitor
X0.5ug.mL.Cerulenin.vs.DMSO..6hrs.rep.2	cell wall inhibitor
X0.5ug.mL.Cerulenin.vs.DMSO..6hrs.rep.3	cell wall inhibitor
X0.5ug.mL.Cerulenin.vs.DMSO..6hrs.rep.4	cell wall inhibitor
X0.5ug.mL.Cerulenin.vs.Ethanol..6hrs.rep.1	cell wall inhibitor
X0.5ug.mL.Cerulenin.vs.Ethanol..6hrs.rep.2	cell wall inhibitor
X0.5ug.mL.CeruleninvsDMSO..6hA	cell wall inhibitor
X0.5ug.mL.CeruleninvsDMSO..6hB	cell wall inhibitor
X0.5ug.mL.CeruleninvsDMSO..6hC	cell wall inhibitor
X10ug.ml.Ethambutol.vs.DMSO.12hrs.3	cell wall inhibitor
X12ug.ml.Ethionamide.vs.Ethanol.6hrs.rep.1.x	cell wall inhibitor
X12ug.ml.Ethionamide.vs.Ethanol.6hrs.rep.1.y	cell wall inhibitor
X12ug.ml.Ethionamide.vs.Ethanol.6hrs.rep.2	cell wall inhibitor
X12ug.mLEthionamidevsEtOH.6h	cell wall inhibitor
X12ug.mLEthionamidevsEtOH.6hA	cell wall inhibitor
X130ug.ml.TLM.vs.DMSO.6hrs.rep.1	cell wall inhibitor
X130ug.ml.TLM.vs.DMSO.6hrs.rep.2	cell wall inhibitor
X130ug.mL.TLMvsDMSO..6h	cell wall inhibitor
X130ug.mL.TLMvsDMSO..6hA	cell wall inhibitor
X40ug.ml.Ethionamide.vs.Ethanol.6hrs.rep.1	cell wall inhibitor
X40ug.ml.Ethionamide.vs.Ethanol.6hrs.rep.2	cell wall inhibitor
X10ug.mL.Amikacin.EtOH..6h	protein synthesis inhibitor
X10ug.ml.capreomycin.vs.Ethanol..6hrs	protein synthesis inhibitor
X10ug.mL.capreomycinvsEtOH..6h	protein synthesis inhibitor
X10ug.mL.CapvsEtOH..6h	protein synthesis inhibitor
X10ug.mL.RoxvsEtOH..6h	protein synthesis inhibitor
X10ug.mL.RoxvsEtOH..6hA	protein synthesis inhibitor
X10ug.mL.TetvsEtOH..6h	protein synthesis inhibitor
X10ug.mL.TetvsEtOH..6hA	protein synthesis inhibitor
X2ug.mL.SMvsEtOH..6h	protein synthesis inhibitor
X2ug.mL.SMvsEtOH..6hA	protein synthesis inhibitor
X30ug.mL.RoxvsEtOH..6h	protein synthesis inhibitor
X30ug.mL.RoxvsEtOH..6hA	protein synthesis inhibitor
X50ug.mL.RoxvsEtOH..6h	protein synthesis inhibitor
X50ug.mL.RoxvsEtOH..6hA	protein synthesis inhibitor
X5ug.mL.AmivsEtOH..6h	protein synthesis inhibitor
X5ug.mL.AmivsEtOH..6hA	protein synthesis inhibitor
X5ug.mL.CapvsEtOH..6h	protein synthesis inhibitor
X5ug.mL.CapvsEtOH..6hA	protein synthesis inhibitor
X5ug.mL.TetvsEtOH..6h	protein synthesis inhibitor
X5ug.mLStreptomycinvsEtOH.6h	protein synthesis inhibitor
X5ug.mLStreptomycinvsEtOH.6hA	protein synthesis inhibitor
X5ug.ml.Streptomycin.vs.Ethanol.6hrs	protein synthesis inhibitor
MTB1254.control.vs..0.5.ug.ml.Streptomycin.for.15.min.rep.1	protein synthesis inhibitor
MTB1254.control.vs..0.5.ug.ml.Streptomycin.for.15.min.rep.2	protein synthesis inhibitor
MTB1254.control.vs..0.5.ug.ml.Streptomycin.for.15.min.rep.3	protein synthesis inhibitor
MTB1254.control.vs..0.5.ug.ml.Streptomycin.for.15.min.rep.4	protein synthesis inhibitor
MTB1254.control.vs..0.5.ug.ml.Streptomycin.for.15.min.rep.5	protein synthesis inhibitor
MTB1254.control.vs..1.0.ug.ml.Erythromycin.for.2.hr..ref..rep.1	protein synthesis inhibitor
MTB1254.control.vs..1.0.ug.ml.Erythromycin.for.2.hr..ref..rep.2	protein synthesis inhibitor
MTB1254.control.vs..1.0.ug.ml.Erythromycin.for.2.hr..ref..rep.3	protein synthesis inhibitor
MTB1254.control.vs..1.0.ug.ml.Erythromycin.for.2.hr..ref..rep.4	protein synthesis inhibitor
MTB1254.control.vs..1.0.ug.ml.Erythromycin.for.24.hr..ref..rep.1	protein synthesis inhibitor
MTB1254.control.vs..1.0.ug.ml.Erythromycin.for.24.hr..ref..rep.2	protein synthesis inhibitor
MTB1254.control.vs..1.0.ug.ml.Erythromycin.for.24.hr..ref..rep.3	protein synthesis inhibitor
MTB1254.control.vs..1.0.ug.ml.Erythromycin.for.24.hr..ref..rep.4	protein synthesis inhibitor
MTB1254.control.vs..1.0.ug.ml.Erythromycin.for.24.hr..ref..rep.5	protein synthesis inhibitor
MTB1254.control.vs..1.0.ug.ml.Streptomycin.for.15.min.rep.1	protein synthesis inhibitor
MTB1254.control.vs..1.0.ug.ml.Streptomycin.for.15.min.rep.2	protein synthesis inhibitor
MTB1254.control.vs..1.0.ug.ml.Streptomycin.for.15.min.rep.3	protein synthesis inhibitor
MTB1254.control.vs..1.0.ug.ml.Streptomycin.for.15.min.rep.4	protein synthesis inhibitor
MTB1254.control.vs..1.0.ug.ml.Streptomycin.for.15.min.rep.5	protein synthesis inhibitor
MTB1254.control.vs..1.0.ug.ml.Streptomycin.for.2.hr..ref..rep.1	protein synthesis inhibitor
MTB1254.control.vs..1.0.ug.ml.Streptomycin.for.2.hr..ref..rep.2	protein synthesis inhibitor
MTB1254.control.vs..1.0.ug.ml.Streptomycin.for.2.hr..ref..rep.3	protein synthesis inhibitor
MTB1254.control.vs..1.0.ug.ml.Streptomycin.for.2.hr..ref..rep.4	protein synthesis inhibitor
MTB1254.control.vs..1.0.ug.ml.Streptomycin.for.24.hr..ref..rep.1	protein synthesis inhibitor
MTB1254.control.vs..1.0.ug.ml.Streptomycin.for.24.hr..ref..rep.2	protein synthesis inhibitor
MTB1254.control.vs..1.0.ug.ml.Streptomycin.for.24.hr..ref..rep.3	protein synthesis inhibitor
MTB1254.control.vs..1.0.ug.ml.Streptomycin.for.24.hr..ref..rep.4	protein synthesis inhibitor
MTB1254.control.vs..100.ug.ml.Streptomycin.for.15.min.rep.1	protein synthesis inhibitor
MTB1254.control.vs..100.ug.ml.Streptomycin.for.15.min.rep.2	protein synthesis inhibitor
MTB1254.control.vs..100.ug.ml.Streptomycin.for.15.min.rep.3	protein synthesis inhibitor
MTB1254.control.vs..100.ug.ml.Streptomycin.for.15.min.rep.4	protein synthesis inhibitor
MTB1254.control.vs..25.ug.ml.Streptomycin.for.15.min.rep.1	protein synthesis inhibitor
MTB1254.control.vs..25.ug.ml.Streptomycin.for.15.min.rep.2	protein synthesis inhibitor
MTB1254.control.vs..25.ug.ml.Streptomycin.for.15.min.rep.3	protein synthesis inhibitor
MTB1254.control.vs..25.ug.ml.Streptomycin.for.15.min.rep.4	protein synthesis inhibitor
MTB1254.control.vs..5.0.ug.ml.Streptomycin.for.15.min.rep.1	protein synthesis inhibitor
MTB1254.control.vs..5.0.ug.ml.Streptomycin.for.15.min.rep.2	protein synthesis inhibitor
MTB1254.control.vs..5.0.ug.ml.Streptomycin.for.15.min.rep.3	protein synthesis inhibitor
MTB1254.control.vs..5.0.ug.ml.Streptomycin.for.15.min.rep.4	protein synthesis inhibitor
MTB1254.ethanol.vs..0.5.ug.ml.Erythromycin.for.15.min.rep.1	protein synthesis inhibitor
MTB1254.ethanol.vs..0.5.ug.ml.Erythromycin.for.15.min.rep.2	protein synthesis inhibitor
MTB1254.ethanol.vs..0.5.ug.ml.Erythromycin.for.15.min.rep.3	protein synthesis inhibitor
MTB1254.ethanol.vs..0.5.ug.ml.Erythromycin.for.15.min.rep.4	protein synthesis inhibitor
MTB1254.ethanol.vs..0.5.ug.ml.Erythromycin.for.30.min.rep.1	protein synthesis inhibitor
MTB1254.ethanol.vs..0.5.ug.ml.Erythromycin.for.30.min.rep.2	protein synthesis inhibitor
MTB1254.ethanol.vs..0.5.ug.ml.Erythromycin.for.30.min.rep.3	protein synthesis inhibitor
MTB1254.ethanol.vs..0.5.ug.ml.Erythromycin.for.30.min.rep.4	protein synthesis inhibitor
MTB1254.ethanol.vs..0.5.ug.ml.Tetracyclin.for.15.min.rep.1	protein synthesis inhibitor
MTB1254.ethanol.vs..0.5.ug.ml.Tetracyclin.for.15.min.rep.2	protein synthesis inhibitor
MTB1254.ethanol.vs..0.5.ug.ml.Tetracyclin.for.15.min.rep.3	protein synthesis inhibitor
MTB1254.ethanol.vs..0.5.ug.ml.Tetracyclin.for.15.min.rep.4	protein synthesis inhibitor
MTB1254.ethanol.vs..0.5.ug.ml.Tetracyclin.for.30.min.rep.1	protein synthesis inhibitor
MTB1254.ethanol.vs..0.5.ug.ml.Tetracyclin.for.30.min.rep.2	protein synthesis inhibitor
MTB1254.ethanol.vs..0.5.ug.ml.Tetracyclin.for.30.min.rep.3	protein synthesis inhibitor
MTB1254.ethanol.vs..0.5.ug.ml.Tetracyclin.for.30.min.rep.4	protein synthesis inhibitor
MTB1254.ethanol.vs..1.0.ug.ml.Erythromycin.for.15.min.rep.1	protein synthesis inhibitor
MTB1254.ethanol.vs..1.0.ug.ml.Erythromycin.for.15.min.rep.2	protein synthesis inhibitor
MTB1254.ethanol.vs..1.0.ug.ml.Erythromycin.for.15.min.rep.3	protein synthesis inhibitor
MTB1254.ethanol.vs..1.0.ug.ml.Erythromycin.for.15.min.rep.4	protein synthesis inhibitor
MTB1254.ethanol.vs..1.0.ug.ml.Erythromycin.for.30.min.rep.1	protein synthesis inhibitor
MTB1254.ethanol.vs..1.0.ug.ml.Erythromycin.for.30.min.rep.2	protein synthesis inhibitor
MTB1254.ethanol.vs..1.0.ug.ml.Erythromycin.for.30.min.rep.3	protein synthesis inhibitor
MTB1254.ethanol.vs..1.0.ug.ml.Erythromycin.for.30.min.rep.4	protein synthesis inhibitor
MTB1254.ethanol.vs..1.0.ug.ml.Tetracyclin.for.15.min.rep.1	protein synthesis inhibitor
MTB1254.ethanol.vs..1.0.ug.ml.Tetracyclin.for.15.min.rep.2	protein synthesis inhibitor
MTB1254.ethanol.vs..1.0.ug.ml.Tetracyclin.for.15.min.rep.3	protein synthesis inhibitor
MTB1254.ethanol.vs..1.0.ug.ml.Tetracyclin.for.15.min.rep.4	protein synthesis inhibitor
MTB1254.ethanol.vs..1.0.ug.ml.Tetracyclin.for.2.hr.rep.1	protein synthesis inhibitor
MTB1254.ethanol.vs..1.0.ug.ml.Tetracyclin.for.2.hr.rep.2	protein synthesis inhibitor
MTB1254.ethanol.vs..1.0.ug.ml.Tetracyclin.for.2.hr.rep.3	protein synthesis inhibitor
MTB1254.ethanol.vs..1.0.ug.ml.Tetracyclin.for.2.hr.rep.4	protein synthesis inhibitor
MTB1254.ethanol.vs..1.0.ug.ml.Tetracyclin.for.24.hr.rep.1	protein synthesis inhibitor
MTB1254.ethanol.vs..1.0.ug.ml.Tetracyclin.for.24.hr.rep.2	protein synthesis inhibitor
MTB1254.ethanol.vs..1.0.ug.ml.Tetracyclin.for.24.hr.rep.3	protein synthesis inhibitor
MTB1254.ethanol.vs..1.0.ug.ml.Tetracyclin.for.24.hr.rep.4	protein synthesis inhibitor
MTB1254.ethanol.vs..1.0.ug.ml.Tetracyclin.for.30.min.rep.1	protein synthesis inhibitor
MTB1254.ethanol.vs..1.0.ug.ml.Tetracyclin.for.30.min.rep.2	protein synthesis inhibitor
MTB1254.ethanol.vs..1.0.ug.ml.Tetracyclin.for.30.min.rep.3	protein synthesis inhibitor
MTB1254.ethanol.vs..1.0.ug.ml.Tetracyclin.for.30.min.rep.4	protein synthesis inhibitor
MTB1254.ethanol.vs..100.ug.ml.Erythromycin.for.15.min.rep.1	protein synthesis inhibitor
MTB1254.ethanol.vs..100.ug.ml.Erythromycin.for.15.min.rep.2	protein synthesis inhibitor
MTB1254.ethanol.vs..100.ug.ml.Erythromycin.for.15.min.rep.3	protein synthesis inhibitor
MTB1254.ethanol.vs..100.ug.ml.Erythromycin.for.15.min.rep.4	protein synthesis inhibitor
MTB1254.ethanol.vs..100.ug.ml.Erythromycin.for.30.min.rep.1	protein synthesis inhibitor
MTB1254.ethanol.vs..100.ug.ml.Erythromycin.for.30.min.rep.2	protein synthesis inhibitor
MTB1254.ethanol.vs..100.ug.ml.Erythromycin.for.30.min.rep.3	protein synthesis inhibitor
MTB1254.ethanol.vs..100.ug.ml.Erythromycin.for.30.min.rep.4	protein synthesis inhibitor
MTB1254.ethanol.vs..100.ug.ml.Tetracyclin.for.15.min.rep.1	protein synthesis inhibitor
MTB1254.ethanol.vs..100.ug.ml.Tetracyclin.for.15.min.rep.2	protein synthesis inhibitor
MTB1254.ethanol.vs..100.ug.ml.Tetracyclin.for.15.min.rep.3	protein synthesis inhibitor
MTB1254.ethanol.vs..100.ug.ml.Tetracyclin.for.15.min.rep.4	protein synthesis inhibitor
MTB1254.ethanol.vs..100.ug.ml.Tetracyclin.for.30.min.rep.1	protein synthesis inhibitor
MTB1254.ethanol.vs..100.ug.ml.Tetracyclin.for.30.min.rep.2	protein synthesis inhibitor
MTB1254.ethanol.vs..100.ug.ml.Tetracyclin.for.30.min.rep.3	protein synthesis inhibitor
MTB1254.ethanol.vs..100.ug.ml.Tetracyclin.for.30.min.rep.4	protein synthesis inhibitor
MTB1254.ethanol.vs..25.ug.ml.Erythromycin.for.15.min.rep.1	protein synthesis inhibitor
MTB1254.ethanol.vs..25.ug.ml.Erythromycin.for.15.min.rep.2	protein synthesis inhibitor
MTB1254.ethanol.vs..25.ug.ml.Erythromycin.for.15.min.rep.3	protein synthesis inhibitor
MTB1254.ethanol.vs..25.ug.ml.Erythromycin.for.15.min.rep.4	protein synthesis inhibitor
MTB1254.ethanol.vs..25.ug.ml.Erythromycin.for.30.min.rep.1	protein synthesis inhibitor
MTB1254.ethanol.vs..25.ug.ml.Erythromycin.for.30.min.rep.2	protein synthesis inhibitor
MTB1254.ethanol.vs..25.ug.ml.Erythromycin.for.30.min.rep.3	protein synthesis inhibitor
MTB1254.ethanol.vs..25.ug.ml.Erythromycin.for.30.min.rep.4	protein synthesis inhibitor
MTB1254.ethanol.vs..25.ug.ml.Tetracyclin.for.15.min.rep.1	protein synthesis inhibitor
MTB1254.ethanol.vs..25.ug.ml.Tetracyclin.for.15.min.rep.2	protein synthesis inhibitor
MTB1254.ethanol.vs..25.ug.ml.Tetracyclin.for.15.min.rep.3	protein synthesis inhibitor
MTB1254.ethanol.vs..25.ug.ml.Tetracyclin.for.15.min.rep.4	protein synthesis inhibitor
MTB1254.ethanol.vs..25.ug.ml.Tetracyclin.for.30.min.rep.1	protein synthesis inhibitor
MTB1254.ethanol.vs..25.ug.ml.Tetracyclin.for.30.min.rep.2	protein synthesis inhibitor
MTB1254.ethanol.vs..25.ug.ml.Tetracyclin.for.30.min.rep.3	protein synthesis inhibitor
MTB1254.ethanol.vs..25.ug.ml.Tetracyclin.for.30.min.rep.4	protein synthesis inhibitor
MTB1254.ethanol.vs..5.0.ug.ml.Erythromycin.for.15.min.rep.1	protein synthesis inhibitor
MTB1254.ethanol.vs..5.0.ug.ml.Erythromycin.for.15.min.rep.2	protein synthesis inhibitor
MTB1254.ethanol.vs..5.0.ug.ml.Erythromycin.for.15.min.rep.3	protein synthesis inhibitor
MTB1254.ethanol.vs..5.0.ug.ml.Erythromycin.for.15.min.rep.4	protein synthesis inhibitor
MTB1254.ethanol.vs..5.0.ug.ml.Erythromycin.for.30.min.rep.1	protein synthesis inhibitor
MTB1254.ethanol.vs..5.0.ug.ml.Erythromycin.for.30.min.rep.2	protein synthesis inhibitor
MTB1254.ethanol.vs..5.0.ug.ml.Erythromycin.for.30.min.rep.3	protein synthesis inhibitor
MTB1254.ethanol.vs..5.0.ug.ml.Erythromycin.for.30.min.rep.4	protein synthesis inhibitor
MTB1254.ethanol.vs..5.0.ug.ml.Tetracyclin.for.15.min.rep.1	protein synthesis inhibitor
MTB1254.ethanol.vs..5.0.ug.ml.Tetracyclin.for.15.min.rep.2	protein synthesis inhibitor
MTB1254.ethanol.vs..5.0.ug.ml.Tetracyclin.for.15.min.rep.3	protein synthesis inhibitor
MTB1254.ethanol.vs..5.0.ug.ml.Tetracyclin.for.15.min.rep.4	protein synthesis inhibitor
MTB1254.ethanol.vs..5.0.ug.ml.Tetracyclin.for.30.min.rep.1	protein synthesis inhibitor
MTB1254.ethanol.vs..5.0.ug.ml.Tetracyclin.for.30.min.rep.2	protein synthesis inhibitor
MTB1254.ethanol.vs..5.0.ug.ml.Tetracyclin.for.30.min.rep.3	protein synthesis inhibitor
MTB1254.ethanol.vs..5.0.ug.ml.Tetracyclin.for.30.min.rep.4	protein synthesis inhibitor
Tet_100uM_30M_01	protein synthesis inhibitor
Tet_20uM_30M_01	protein synthesis inhibitor
Tet_500ng_30M_01	protein synthesis inhibitor
Tet_50ng_30M_01	protein synthesis inhibitor
Tet_5ug_30M_01	protein synthesis inhibitor
X10ug.ml.capreomycin.vs.Ethanol..6hrs	protein synthesis inhibitor
X10ug.mL.capreomycinvsEtOH..6h	protein synthesis inhibitor
X5ug.ml.Capreomycin.vs.Ethanol.6hrs.A	protein synthesis inhibitor
X5ug.mL.KCN.DMSO..6h..2	protein synthesis inhibitor
X5ug.ml.KCN.vs.DMSO.6hrs.rep.1.x	protein synthesis inhibitor
X5ug.ml.KCN.vs.DMSO.6hrs.rep.1.y	protein synthesis inhibitor
X5ug.ml.KCN.vs.DMSO.6hrs.rep.2.x	protein synthesis inhibitor
X5ug.ml.KCN.vs.DMSO.6hrs.rep.2.y	protein synthesis inhibitor
X5ug.ml.Streptomycin.vs.Ethanol.6hrs	protein synthesis inhibitor
X0.1mMGSNO.10ug.mLmdvsDMSO.6h	respiratory inhibitor
X0.1mMGSNO.10ug.mLmdvsDMSO.6hA	respiratory inhibitor
X0.1mMGSNO.20ug.mLCPZvsDMSO.6h	respiratory inhibitor
X0.1mMGSNO.20ug.mLCPZvsDMSO.6hA	respiratory inhibitor
X0.1mMGSNO.5ug.mLKCNvsDMSO.6h	respiratory inhibitor
X0.1mMGSNO.5ug.mLKCNvsDMSO.6h.A	respiratory inhibitor
X0.5mM.DNP.DMSO..6h	respiratory inhibitor
X0.5uMValinomycin.70mMKClvsDMSO.6h	respiratory inhibitor
X0.5uMValinomycinvsDMSO.6h	respiratory inhibitor
X100uM.DCCD.DMSO..6h	respiratory inhibitor
X10ug.mL.ChlorprovsEtOH	respiratory inhibitor
X10ug.mL.ChlorprovsEtOH..6h	respiratory inhibitor
X10ug.mL.clofazimine.DMSO..6h	respiratory inhibitor
X10ug.mL.clotrimvsEtOH..6h	respiratory inhibitor
X10ug.mL.ClotrimvsEtOH..6hA	respiratory inhibitor
X10ug.mL.EconazolevsEtOH..6h	respiratory inhibitor
X10ug.mL.EconazolevsEtOH..6hA	respiratory inhibitor
X10ug.mL.menadionevsDMSO..6h	respiratory inhibitor
X10ug.mL.TRZ.DMSO..6h..1	respiratory inhibitor
X10ug.mL.TRZ.DMSO..6h..2	respiratory inhibitor
X10ug.mLchlorpromazinevsctrl.6h	respiratory inhibitor
X10ug.mLchlorpromazinevsctrl.6hA	respiratory inhibitor
X10ug.mLmdn.0.1mMGSNO.DMSO..2	respiratory inhibitor
X10ug.mLmnd.Dubos.vsDMSO.6h	respiratory inhibitor
X10uM.CCCP.DMSO..6h	respiratory inhibitor
X10uM.ValinomycinvsDMSO..6h	respiratory inhibitor
X13ug.mL.clfzine.DMSO..6h..1	respiratory inhibitor
X13ug.mL.clfzine.DMSO..6h..2	respiratory inhibitor
X1mM.DNP.DMSO..6h..1	respiratory inhibitor
X1mM.DNP.DMSO..6h..2	respiratory inhibitor
X1uM.ValinomycinvsDMSO..6h	respiratory inhibitor
X1uM.ValinomycinvsDMSO..6h.A	respiratory inhibitor
X1uM.ValinomycinvsDMSO..6h.B	respiratory inhibitor
X2.5mM.Dinitrophenol.DMSO..6h	respiratory inhibitor
X20ug.mL.chlorprmz.DMSO..6h..1	respiratory inhibitor
X20ug.mL.chlorprmz.DMSO..6h..2	respiratory inhibitor
X20ug.mL.CPZvsDMSO..6h	respiratory inhibitor
X20ug.mL.CPZvsDMSO..6h.A	respiratory inhibitor
X20ug.mL.KCN.DMSO..6h	respiratory inhibitor
X20uM.DCCD.DMSO..6h..1	respiratory inhibitor
X20uM.DCCD.DMSO..6h..2	respiratory inhibitor
X24ug.mL.cltrmazole.DMS..6h..1	respiratory inhibitor
X24ug.mL.cltrmazole.DMS..6h..2	respiratory inhibitor
X24ug.mL.cltrmazole.DMS..6h..3	respiratory inhibitor
X24ug.mL.Econazole.DMSO..6h..1	respiratory inhibitor
X24ug.mL.Econazole.DMSO..6h..2	respiratory inhibitor
X25ug.mL.CPZvsDMSO..6h.A	respiratory inhibitor
X25ug.mL.CPZvsDMSO..6h.B	respiratory inhibitor
X25ug.mL.TRZ.DMSO..6h	respiratory inhibitor
X25ug.mLCPZ.0.1mMGSNO.DMSO..1	respiratory inhibitor
X25ug.mLCPZ.0.1mMGSNO.DMSO..2	respiratory inhibitor
X25ug.mLCPZ.0.1mMGSNO.DMSO..3	respiratory inhibitor
X25ug.mLCPZ.0.1mMGSNOvsDMSO.A	respiratory inhibitor
X2mM.DTTvsDMSO..6h	respiratory inhibitor
X2mM.DTTvsDMSO..6h.A	respiratory inhibitor
X2mM.ZnSO4.DMSO..6h	respiratory inhibitor
X50ug.mL.Thioridazine.DMSO..6h	respiratory inhibitor
X50uM.CCCP.DMSO..6h..1	respiratory inhibitor
X50uM.CCCP.DMSO..6h..2	respiratory inhibitor
X50uM.CCCPvsDMSO..6h	respiratory inhibitor
X50uM.NigericinvsDMSO..6h	respiratory inhibitor
X50uM.NigericinvsDMSO..6h.A	respiratory inhibitor
X5ug.mL.CFZ.0.1mM.GSNO.DMSO..1	respiratory inhibitor
X5ug.mL.CFZ.0.1mM.GSNO.DMSO..2	respiratory inhibitor
X5ug.mL.KCN.DMSO..6h..1	respiratory inhibitor
X5ug.mL.KCN.DMSO..6h..2	respiratory inhibitor
X5ug.mLCFZ.0.1mMGSNOvsDMSO.A	respiratory inhibitor
X60ug.mL.ChlorprovsEtOH..6h	respiratory inhibitor
X6ug.mL.MenadionevsDMSO..6h	respiratory inhibitor
CDC1551.ctrl.vs.10.ug.ml.Thioridazine.1hr.rep.1	respiratory inhibitor
CDC1551.ctrl.vs.10.ug.ml.Thioridazine.1hr.rep.2	respiratory inhibitor
CDC1551.ctrl.vs.10.ug.ml.Thioridazine.2hr.rep.1	respiratory inhibitor
CDC1551.ctrl.vs.10.ug.ml.Thioridazine.2hr.rep.2	respiratory inhibitor
CDC1551.ctrl.vs.10.ug.ml.Thioridazine.4hr.rep.1	respiratory inhibitor
CDC1551.ctrl.vs.10.ug.ml.Thioridazine.4hr.rep.2	respiratory inhibitor
CDC1551.ctrl.vs.10.ug.ml.Thioridazine.6hr.rep.1	respiratory inhibitor
CDC1551.ctrl.vs.10.ug.ml.Thioridazine.6hr.rep.2	respiratory inhibitor
CDC1551.ctrl.vs.40.ug.ml.Thioridazine.1hr.rep.1	respiratory inhibitor
CDC1551.ctrl.vs.40.ug.ml.Thioridazine.1hr.rep.2	respiratory inhibitor
CDC1551.ctrl.vs.40.ug.ml.Thioridazine.2hr.rep.1	respiratory inhibitor
CDC1551.ctrl.vs.40.ug.ml.Thioridazine.2hr.rep.2	respiratory inhibitor
CDC1551.ctrl.vs.40.ug.ml.Thioridazine.4hr.rep.1	respiratory inhibitor
CDC1551.ctrl.vs.40.ug.ml.Thioridazine.4hr.rep.2	respiratory inhibitor
CDC1551.ctrl.vs.40.ug.ml.Thioridazine.6hr.rep.1	respiratory inhibitor
CDC1551.ctrl.vs.40.ug.ml.Thioridazine.6hr.rep.2	respiratory inhibitor
MTB.strain.1254.Ctrl.vs.0.5.mM.KCN.1hr.rep.1	respiratory inhibitor
MTB.strain.1254.Ctrl.vs.0.5.mM.KCN.1hr.rep.2	respiratory inhibitor
MTB.strain.1254.Ctrl.vs.0.5.mM.KCN.1hr.rep.3	respiratory inhibitor
X20ug.mL.KCN.DMSO..6h	respiratory inhibitor
X20ug.ml.KCN.vs.DMSO.6hrs.x	respiratory inhibitor
X20ug.ml.KCN.vs.DMSO.6hrs.y	respiratory inhibitor
X0.1ug.mL.RifpvsEtOH..6h	transcription inhibitor
X0.1ug.mL.RifpvsEtOH..6hA	transcription inhibitor
X0.2ug.mL.RifvsDMSO..6h	transcription inhibitor
X0.2ug.mL.RifvsDMSO..6hA	transcription inhibitor
X0.2ug.mL.RifvsDMSO..6h	transcription inhibitor
X0.2ug.mL.RifvsDMSO..6hA	transcription inhibitor
X0.5ug.mLRifapentinevsEtOH.6h	transcription inhibitor
X0.5ug.mLRifapentinevsEtOH.6hA	transcription inhibitor
X5ug.ml.Rifampicin.vs.DMSO.2.5hrs	transcription inhibitor
Rif.0.5ug.mL.vsDMSO.2.5h	transcription inhibitor
Rif.0.5ug.mL.vsDMSO.2.5hA	transcription inhibitor
Rif.5ug.mL.vsDMSO.2.5h	transcription inhibitor
Rif.5ug.mL.vsDMSO.2.5hA	transcription inhibitor
X5ug.ml.Rifampicin.vs.DMSO.2.5hrs	transcription inhibitor
X0.2ug.mL..111891.DMSO..5.5h..1	low iron scavenger
X0.2ug.mL..111891.DMSO..5.5h..2	low iron scavenger
X0.2ug.mL..111891.DMSO..5.5h..3	low iron scavenger
X0.5ug.mL..111891vsDMSO.6h	low iron scavenger
X0.5ug.mL..111891vsDMSO.6hA	low iron scavenger
X0.5ug.mL..111895vsDMSO..6h	low iron scavenger
X0.5ug.mL..111895vsDMSO.6h	low iron scavenger
X0.5ug.mL..121940vsDMSO.6h	low iron scavenger
X0.5ug.mL..121940vsDMSO.6hA	low iron scavenger
X0.5ug.mL..124196vsDMSO..6h	low iron scavenger
X0.5ug.mL..124196vsDMSO..6hA	low iron scavenger
X1.ug.mL..111891vsDMSO..6h	low iron scavenger
X100uM.Dipyridylvsctrl..6h	low iron scavenger
X100uM.DipyridylvsCtrl..6hA	low iron scavenger
X150uM.Deferroxaminevsctrl..6hA	low iron scavenger
X150uM.Deferroxaminevsctrl..6hB	low iron scavenger
X1ug.mL..111891.DMSO..12h..1	low iron scavenger
X1ug.mL..111891.DMSO..12h..2	low iron scavenger
X1ug.mL..111891vsDMSO..6h	low iron scavenger
X1ug.mL..111895vsDMSO..6h	low iron scavenger
X1ug.mL..111895vsDMSO..6hA	low iron scavenger
X1ug.mL..121940.DMSO..12h	low iron scavenger
X1ug.mL..124196vsDMSO..6h	low iron scavenger
X1ug.mL..124196vsDMSO..6hA	low iron scavenger
X200uM.Dipyridylvsctrl..6h	low iron scavenger
X200uM.Dipyridylvsctrl..6hA	low iron scavenger
X250uM.DeferroxaminevsDMSO..6h	low iron scavenger
X2ug.mL..111891vsDMSO..6h	low iron scavenger
X2ug.mL..111895vsDMSO..6h	low iron scavenger
X2ug.mL..111895vsDMSO..6hA	low iron scavenger
X2ug.mL..111895vsDMSO..6hB	low iron scavenger
X2ug.mL..121940vsDMSO..6h	low iron scavenger
X2ug.mL..121940vsDMSO..6hA	low iron scavenger
X9ug.mLAscidideminNpvsDMSO.6h	low iron scavenger
X9ug.mLAscidideminNpvsDMSO.6hA	low iron scavenger
H37Rv.Ctrl.vs.10.ug.ml.garlic.extract.6hrs	low iron scavengers
H37Rv.Ctrl.vs.2.ug.ml.garlic.extract.6hrs.rep.1	low iron scavengers
H37Rv.Ctrl.vs.2.ug.ml.garlic.extract.6hrs.rep2	low iron scavengers
H37Rv.Ctrl.vs.5.ug.ml.garlic.extract.6hrs	low iron scavengers
X0.2ug.ml.PA.824.vs.DMSO.6hrs.rep.1	other antibiotics
X0.2ug.ml.PA.824.vs.DMSO.6hrs.rep.2	other antibiotics
X0.2ug.mL.PA824.DMSO..6h..1	other antibiotics
X0.2ug.mL.PA824.DMSO..6h..2	other antibiotics
X0.2ug.ml.PA.824.vs.DMSO.6hrs.rep.1	other antibiotics
X0.2ug.mL.PA824.DMSO..6h..1	other antibiotics
X0.2ug.mL.PA824.DMSO..6h..2	other antibiotics
X10ug.mL.methoxatinvsDMSO..6h.A	other antibiotics
X10ug.mL.PA.1vsDMSO..6h	other antibiotics
X10ug.mL.PA.1vsDMSO..6hA	other antibiotics
X10ug.mL.PA.1vsDMSO..6hB	other antibiotics
X10ug.mL.PA.21vsDMSO..6h	other antibiotics
X10ug.mL.PA.21vsDMSO..6hA	other antibiotics
X10ug.mLMethoxatinvsDMSO.6h	other antibiotics
X12.5ug.mL.AntimycinvsDMSO..6h	other antibiotics
X1mM.DTNBvsDMSO..6h	other antibiotics
X20ug.mL.methoxatinvsDMSO..6h	other antibiotics
X20ug.mL.Prcp.6776.DMSO..6h..1	other antibiotics
X20ug.mL.Prcp.6778.DMSO..6h..1	other antibiotics
X20ug.mL.Prcp.6778.DMSO..6h..2	other antibiotics
X20ug.mL.Procept.6776vsDMSO..6h	other antibiotics
X20ug.mL.Procept6776vsDMSO..6h	other antibiotics
X20ug.mLProcept6778vsDMSO.6h	other antibiotics
X20ug.mLProcept6778vsDMSO.6hA	other antibiotics
X20ug.mLProcept6778vsDMSO.6hB	other antibiotics
X25ug.mL.AntimycinvsDMSO..6h	other antibiotics
X2mM.DTNBvsDMSO	other antibiotics
X2mMb.mercaptoethanolvsDMSO.6h	other antibiotics
X2ug.ml.PA.824.vs.DMSO.6hrs.rep.1.x	other antibiotics
X2ug.mL.PA824.DMSO..6h..1	other antibiotics
X2ug.mL.PA824.DMSO..6h..2	other antibiotics
X30ug.mLProcept6776vsDMSO.6h	other antibiotics
X30ug.mLProcept6776vsDMSO.6hA	other antibiotics
X40ug.mLProcept6778vsDMSO.6h	other antibiotics
X40ug.mLProcept6778vsDMSO.6hA	other antibiotics
X50ug.mL.PA.1vsDMSO..6h	other antibiotics
X50ug.mL.PA.21vsDMSO..6h	other antibiotics
X50ug.mL.PA.21vsDMSO..6hA	other antibiotics
X50ug.mL.VerapamilvsDMSO..6h	other antibiotics
X50ug.mLAntimycinAvsDMSO..6h	other antibiotics
X50ug.mLAntimycinAvsDMSO..6hA	other antibiotics
X50ug.mLAntimycinAvsDMSO..6hB	other antibiotics
X5ug.mLProcept.6778vsDMSO.6h	other antibiotics
X5ug.mLProcept.6778vsDMSO.6hA	other antibiotics
MTB.at.T0..biological.rep1	other antibiotics
MTB.at.T0..biological.rep2	other antibiotics
MTB.at.T0..biological.rep3	other antibiotics
MTB.at.T0..biological.rep4	other antibiotics
MTB.at.T180..biological.rep1	other antibiotics
MTB.at.T180..biological.rep2	other antibiotics
MTB.at.T180..biological.rep3	other antibiotics
MTB.at.T180..biological.rep4	other antibiotics
MTB.at.T30..biological.rep1	other antibiotics
MTB.at.T30..biological.rep2	other antibiotics
MTB.at.T30..biological.rep3	other antibiotics
MTB.at.T360..biological.rep1	other antibiotics
MTB.at.T360..biological.rep2	other antibiotics
MTB.at.T360..biological.rep3	other antibiotics
MTB.at.T360..biological.rep4	other antibiotics
MTB.at.T60..biological.rep1	other antibiotics
MTB.at.T60..biological.rep2	other antibiotics
X0.2ug.ml.PA.824.vs.DMSO.6hrs.rep.1	other antibiotics
X0.2ug.ml.PA.824.vs.DMSO.6hrs.rep.2	other antibiotics
X0.2ug.mL.PA824.DMSO..6h..1	other antibiotics
X0.2ug.mL.PA824.DMSO..6h..2	other antibiotics
X0.4ug.ml.PA.824.vs.DMSO.6hrs.rep.1	other antibiotics
X0.4ug.ml.PA.824.vs.DMSO.6hrs.rep.2.x	other antibiotics
X0.4ug.ml.PA.824.vs.DMSO.6hrs.rep.2.y	other antibiotics
X0.4ug.ml.PA.824.vs.DMSO.6hrs.rep.3	other antibiotics
X0.4ug.ml.PA.824.vs.DMSO.6hrs.rep.4	other antibiotics
X0.4ug.mL.PA824.DMSO..6h..1	other antibiotics
X0.4ug.mL.PA824.DMSO..6h..2	other antibiotics
X0.4ug.mL.PA824.DMSO..6h..3	other antibiotics
X0.4ug.mL.PA824.DMSO..6h..4	other antibiotics
X2ug.ml.PA.824.vs.DMSO.6hrs.rep.1.x	other antibiotics
X2ug.ml.PA.824.vs.DMSO.6hrs.rep.1.y	other antibiotics
X2ug.ml.PA.824.vs.DMSO.6hrs.rep.2	other antibiotics
X2ug.mL.PA824.DMSO..6h..1	other antibiotics
X2ug.mL.PA824.DMSO..6h..2	other antibiotics
Mtb.Erdman.strain.20.ppm.CO.rep.1	CO stress
Mtb.Erdman.strain.20.ppm.CO.rep.2	CO stress
Mtb.Erdman.strain.200.ppm.CO.rep.1	CO stress
Mtb.Erdman.strain.200.ppm.CO.rep.2	CO stress
Mtb.Erdman.strain.2000.ppm.CO.rep.1	CO stress
Mtb.Erdman.strain.2000.ppm.CO.rep.2	CO stress
Glucose_5mM_10min_01	other carbon source
Glycerol_1.	other carbon source
Glycerol_1._10M_01	other carbon source
Glycerol_1._30M_01	other carbon source
PBS.Tw.DMSOvs7H9..6h	other carbon source
PBS.Tween.7H9	other carbon source
Succinate.7H9.based.medium..1	short chain fatty acid
Succinate.7H9.based.medium..2	short chain fatty acid
AA_10uM_10.min_01	long chain fatty acid
AA_10uM_10min_01	long chain fatty acid
AA_30uM_10.min_04	long chain fatty acid
AA_30uM_10.min_05	long chain fatty acid
AA_30uM_10.min_06	long chain fatty acid
AA_30uM_10.min_07	long chain fatty acid
AA_30uM_10m_01	long chain fatty acid
AA_30uM_10min_02	long chain fatty acid
AA_30uM_10min_03	long chain fatty acid
AA_30uM_1h_01	long chain fatty acid
AA_30uM_1h_02	long chain fatty acid
AA_30uM_1h_03	long chain fatty acid
AA_30uM_1h_04	long chain fatty acid
AA_30uM_1h_05	long chain fatty acid
AA_30uM_1h_06	long chain fatty acid
AA_30uM_1h_07	long chain fatty acid
AA_30uM_1h_08	long chain fatty acid
AA_30uM_24h_02	long chain fatty acid
AA_30uM_24h_03	long chain fatty acid
AA_30uM_24h_04	long chain fatty acid
AA_30uM_2h_01	long chain fatty acid
AA_30uM_2h_02	long chain fatty acid
AA_30uM_2h_03	long chain fatty acid
AA_30uM_2h_04	long chain fatty acid
AA_30uM_2h_05	long chain fatty acid
AA_30uM_2h_06	long chain fatty acid
AA_30uM_2h_07	long chain fatty acid
AA_30uM_2h_08	long chain fatty acid
AA_30uM_2h_09	long chain fatty acid
AA_30uM_30min_01	long chain fatty acid
AA_30uM_30min_02	long chain fatty acid
AA_30uM_30min_03	long chain fatty acid
AA_30uM_30min_04	long chain fatty acid
AA_30uM_30min_05	long chain fatty acid
AA_30uM_30min_06	long chain fatty acid
AA_30uM_30min_07	long chain fatty acid
AA_30uM_30min_08	long chain fatty acid
AA_30uM_30min_09	long chain fatty acid
AA_30uM_4h_01	long chain fatty acid
AA_30uM_4h_02	long chain fatty acid
AA_30uM_4h_03	long chain fatty acid
AA_30uM_4h_04	long chain fatty acid
AA_30uM_4h_05	long chain fatty acid
AA_30uM_4h_06	long chain fatty acid
AA_30uM_4h_07	long chain fatty acid
AA_30uM_4h_08	long chain fatty acid
AA_30uM_4h_09	long chain fatty acid
AA_3uM_10.min_01	long chain fatty acid
AA_3uM_10min_02	long chain fatty acid
AA_60uM_24h_01	long chain fatty acid
AA_60uM_24h_02	long chain fatty acid
AA_60uM_24h_03	long chain fatty acid
L2A_30uM_10min_01	long chain fatty acid
L2A_30uM_10min_02	long chain fatty acid
L2A_30uM_10min_03	long chain fatty acid
L2A_30uM_10min_04	long chain fatty acid
L2A_30uM_10min_05	long chain fatty acid
L2A_30uM_10min_06	long chain fatty acid
L2A_30uM_10min_07	long chain fatty acid
L2A_30uM_10min_08	long chain fatty acid
L2A_30uM_1h_01	long chain fatty acid
L2A_30uM_1h_02	long chain fatty acid
L2A_30uM_1h_03	long chain fatty acid
L2A_30uM_1h_04	long chain fatty acid
L2A_30uM_1h_05	long chain fatty acid
L2A_30uM_1h_06	long chain fatty acid
L2A_30uM_1h_07	long chain fatty acid
L2A_30uM_1h_08	long chain fatty acid
L2A_30uM_1h_09	long chain fatty acid
L2A_30uM_2h_01	long chain fatty acid
L2A_30uM_2h_02	long chain fatty acid
L2A_30uM_2h_03	long chain fatty acid
L2A_30uM_2h_04	long chain fatty acid
L2A_30uM_2h_05	long chain fatty acid
L2A_30uM_30min_01	long chain fatty acid
L2A_30uM_30min_02	long chain fatty acid
L2A_30uM_30min_03	long chain fatty acid
L2A_30uM_30min_04	long chain fatty acid
L2A_30uM_30min_05	long chain fatty acid
L2A_30uM_30Min_06	long chain fatty acid
L2A_30uM_30min_07	long chain fatty acid
L2A_30uM_4h_03	long chain fatty acid
L2A_30uM_4h_04	long chain fatty acid
L2A_30uM_4h_05	long chain fatty acid
L2A_30uM_4h_06	long chain fatty acid
L2A_30uM_4h_07	long chain fatty acid
L2A_30uM_4h_08	long chain fatty acid
LAA_50uM_10min_01	long chain fatty acid
LAA_50uM_10min_02	long chain fatty acid
OA_50uM_10min_01	long chain fatty acid
OA_50uM_10min_02	long chain fatty acid
OA_50uM_10min_03	long chain fatty acid
OA_50uM_10min_04	long chain fatty acid
OA_50uM_10min_05	long chain fatty acid
OA_50uM_10min_06	long chain fatty acid
OA_50uM_10min_07	long chain fatty acid
OA_50uM_10min_08	long chain fatty acid
OA_50uM_1h_01	long chain fatty acid
OA_50uM_1h_02	long chain fatty acid
OA_50uM_1h_03	long chain fatty acid
OA_50uM_1h_04	long chain fatty acid
OA_50uM_1h_05	long chain fatty acid
OA_50uM_1h_06	long chain fatty acid
OA_50uM_1h_07	long chain fatty acid
OA_50uM_1h_08	long chain fatty acid
OA_50uM_1h_09	long chain fatty acid
OA_50uM_1h_10	long chain fatty acid
OA_50uM_24h_01	long chain fatty acid
OA_50uM_24h_02	long chain fatty acid
OA_50uM_24h_03	long chain fatty acid
OA_50uM_24h_04	long chain fatty acid
OA_50uM_24h_05	long chain fatty acid
OA_50uM_24h_06	long chain fatty acid
OA_50uM_2h_01	long chain fatty acid
OA_50uM_2h_02	long chain fatty acid
OA_50uM_2h_03	long chain fatty acid
OA_50uM_2h_04	long chain fatty acid
OA_50uM_2h_05	long chain fatty acid
OA_50uM_2h_06	long chain fatty acid
OA_50uM_2h_07	long chain fatty acid
OA_50uM_2h_08	long chain fatty acid
OA_50uM_2h_09	long chain fatty acid
OA_50uM_2h_10	long chain fatty acid
OA_50uM_30min_01	long chain fatty acid
OA_50uM_30min_02	long chain fatty acid
OA_50uM_30min_03	long chain fatty acid
OA_50uM_30min_04	long chain fatty acid
OA_50uM_30min_05	long chain fatty acid
OA_50uM_30min_06	long chain fatty acid
OA_50uM_30min_07	long chain fatty acid
OA_50uM_30min_08	long chain fatty acid
OA_50uM_30min_09	long chain fatty acid
OA_50uM_4h_01	long chain fatty acid
OA_50uM_4h_02	long chain fatty acid
OA_50uM_4h_03	long chain fatty acid
OA_50uM_4h_04	long chain fatty acid
OA_50uM_4h_05	long chain fatty acid
OA_50uM_4h_06	long chain fatty acid
OA_50uM_4h_07	long chain fatty acid
OA_50uM_4h_08	long chain fatty acid
OA_50uM_4h_09	long chain fatty acid
PA_100uM_24h_01	long chain fatty acid
PA_100uM_2h_03	long chain fatty acid
PA_100uM_2h_04	long chain fatty acid
PA_10uM_10.min_01	long chain fatty acid
PA_10uM_10min_02	long chain fatty acid
PA_5.uM_10min_02	long chain fatty acid
PA_50uM_10.min_02	long chain fatty acid
PA_50uM_10.min_03	long chain fatty acid
PA_50uM_10min_01	long chain fatty acid
PA_50uM_10min_04	long chain fatty acid
PA_50uM_10min_05	long chain fatty acid
PA_50uM_10min_06	long chain fatty acid
PA_50uM_10min_07	long chain fatty acid
PA_50uM_10min_08	long chain fatty acid
PA_50uM_10min_09	long chain fatty acid
PA_50uM_10min_10	long chain fatty acid
PA_50uM_12h_01	long chain fatty acid
PA_50uM_12h_02	long chain fatty acid
PA_50uM_12h_03	long chain fatty acid
PA_50uM_12h_04	long chain fatty acid
PA_50uM_12h_05	long chain fatty acid
PA_50uM_12h_06	long chain fatty acid
PA_50uM_1h_01	long chain fatty acid
PA_50uM_1h_02	long chain fatty acid
PA_50uM_1h_03	long chain fatty acid
PA_50uM_1h_04	long chain fatty acid
PA_50uM_1h_05	long chain fatty acid
PA_50uM_1h_06	long chain fatty acid
PA_50uM_1h_07	long chain fatty acid
PA_50uM_1h_08	long chain fatty acid
PA_50uM_1h_09	long chain fatty acid
PA_50uM_1h_10	long chain fatty acid
PA_50uM_1h_11	long chain fatty acid
PA_50uM_1h_12	long chain fatty acid
PA_50uM_24h_01	long chain fatty acid
PA_50uM_24h_02	long chain fatty acid
PA_50uM_24h_03	long chain fatty acid
PA_50uM_24h_04	long chain fatty acid
PA_50uM_24h_06	long chain fatty acid
PA_50uM_24h_07	long chain fatty acid
PA_50uM_24h_08	long chain fatty acid
PA_50uM_24h_09	long chain fatty acid
PA_50uM_24h_10	long chain fatty acid
PA_50uM_2h_01	long chain fatty acid
PA_50uM_2h_02	long chain fatty acid
PA_50uM_2h_03	long chain fatty acid
PA_50uM_2h_04	long chain fatty acid
PA_50uM_2h_05	long chain fatty acid
PA_50uM_2h_06	long chain fatty acid
PA_50uM_2h_07	long chain fatty acid
PA_50uM_2h_08	long chain fatty acid
PA_50uM_30.min_04	long chain fatty acid
PA_50uM_30.min_05	long chain fatty acid
PA_50uM_30.min_06	long chain fatty acid
PA_50uM_30.min_07	long chain fatty acid
PA_50uM_30min_01	long chain fatty acid
PA_50uM_30min_02	long chain fatty acid
PA_50uM_30min_03	long chain fatty acid
PA_50uM_30min_08	long chain fatty acid
PA_50uM_30min_09	long chain fatty acid
PA_50uM_30min_10	long chain fatty acid
PA_50uM_30min_11	long chain fatty acid
PA_50uM_3d_01	long chain fatty acid
PA_50uM_3d_02	long chain fatty acid
PA_50uM_3d_03	long chain fatty acid
PA_50uM_3d_04	long chain fatty acid
PA_50uM_3d_05	long chain fatty acid
PA_50uM_3d_06	long chain fatty acid
PA_50uM_4h	long chain fatty acid
PA_50uM_4h_01	long chain fatty acid
PA_50uM_4h_02	long chain fatty acid
PA_50uM_4h_03	long chain fatty acid
PA_50uM_4h_04	long chain fatty acid
PA_50uM_4h_05	long chain fatty acid
PA_50uM_4h_06	long chain fatty acid
PA_50uM_4h_07	long chain fatty acid
PA_50uM_8h_01	long chain fatty acid
PA_50uM_8h_02	long chain fatty acid
PA_50uM_8h_03	long chain fatty acid
PA_50uM_8h_04	long chain fatty acid
PA_50uM_8h_05	long chain fatty acid
PA_50uM_8h_06	long chain fatty acid
PA_5uM_10.min_01	long chain fatty acid
H37Rv.control.vs.1mg.ml.cholesterol.for.24.hrs.rep.1	cholesterol
H37Rv.control.vs.1mg.ml.cholesterol.for.24.hrs.rep.2	cholesterol
H37Rv.control.vs.1mg.ml.cholesterol.for.24.hrs.rep.3	cholesterol
H37Rv.control.vs.1mg.ml.cholesterol.for.3.hrs.rep.1	cholesterol
H37Rv.control.vs.1mg.ml.cholesterol.for.3.hrs.rep.2	cholesterol
H37Rv.control.vs.1mg.ml.cholesterol.for.3.hrs.rep.3	cholesterol
aceatate.induction.1	nutrient limited
aceatate.induction.2	nutrient limited
aceatate.induction.3	nutrient limited
Acetate.3mM.10m.01	nutrient limited
Acetate.3mM.10m.02	nutrient limited
Acetate.3mM.10m.03	nutrient limited
Acetate.3mM.10m.05	nutrient limited
Acetate.3mM.10m.06	nutrient limited
Acetate.3mM.10m.07	nutrient limited
Acetate.3mM.10m_04	nutrient limited
Acetate.3mM.2h.01	nutrient limited
Acetate.3mM.2h.02	nutrient limited
Acetate.3mM.2h.03	nutrient limited
Acetate.3mM.2h.04	nutrient limited
Acetate.3mM.2h.05	nutrient limited
Acetate.3mM.2h.06	nutrient limited
Acetate.3mM.30m.01	nutrient limited
Acetate.3mM.30m.02	nutrient limited
Acetate.3mM.30m.03	nutrient limited
Acetate.3mM.30m.04	nutrient limited
Acetate.3mM.30m.05	nutrient limited
Acetate.3mM.30m.06	nutrient limited
Acetate.3mM.30m.07	nutrient limited
Acetate.3mM.30m.08	nutrient limited
Acetate.3mM.60m.01	nutrient limited
Acetate.3mM.60m.02	nutrient limited
Acetate.3mM.60m.03	nutrient limited
Acetate.3mM.60m.04	nutrient limited
H37Rv.0.05..SDS.exposure.for.1h.rep.1	cell wall stress
H37Rv.0.05..SDS.exposure.for.1h.rep.2	cell wall stress
H37Rv.0.05..SDS.exposure.for.1h.rep.3	cell wall stress
H37Rv.0.05..SDS.exposure.for.1h.rep.4	cell wall stress
H37Rv.0.05..SDS.exposure.for.1h.rep.5	cell wall stress
H37Rv.0.05..SDS.exposure.for.1h.rep.6	cell wall stress
H37Rv.vs..H37Rv.SDS.treated.rep.1	cell wall stress
H37Rv.vs..H37Rv.SDS.treated.rep.2	cell wall stress
H37Rv.vs..H37Rv.SDS.treated.rep.3	cell wall stress
H37Rv.vs..H37Rv.SDS.treated.rep.4	cell wall stress
H37Rv.vs..H37Rv.SDS.treated.rep.5	cell wall stress
H37Rv.vs..H37Rv.SDS.treated.rep.6	cell wall stress
H37Rv.wild.type.control.vs.0.05..SDS.for.60.min.rep.1	cell wall stress
H37Rv.wild.type.control.vs.0.05..SDS.for.60.min.rep.2	cell wall stress
H37Rv.wild.type.control.vs.0.05..SDS.for.60.min.rep.3	cell wall stress
H37Rv.wild.type.control.vs.0.05..SDS.for.60.min.rep.4	cell wall stress
H37Rv.wild.type.control.vs.0.05..SDS.for.60.min.rep.5	cell wall stress
H37Rv.wild.type.control.vs.0.05..SDS.for.60.min.rep.6	cell wall stress
MTB1254_SDS_90MIN_01	cell wall stress
MTB1254_SDS_90MIN_02	cell wall stress
MTB1254_SDS_90MIN_03	cell wall stress
MTB1254_SDS_90MIN_04	cell wall stress
SDS_3h_01	cell wall stress
SDS_60min_01	cell wall stress
H2O2.4mM.vs.ctrl.12h.1	DNA damage
H2O2.4mM.vs.ctrl.12h.1	DNA damage
MTB.strain.1254.Ctrl.vs.0.05.mM.H202.40min.rep.1	DNA damage
MTB.strain.1254.Ctrl.vs.0.05.mM.H202.40min.rep.2	DNA damage
MTB.strain.1254.Ctrl.vs.0.05.mM.H202.40min.rep.3	DNA damage
MTB.strain.1254.Ctrl.vs.0.05.mM.H202.40min.rep.4	DNA damage
MTB.strain.1254.Ctrl.vs.0.05.mM.H202.40min.rep.5	DNA damage
MTB.strain.1254.Ctrl.vs.0.05.mM.H202.40min.rep.6	DNA damage
MTB.strain.1254.Ctrl.vs.0.5.mM.H202.40min.rep.1	DNA damage
MTB.strain.1254.Ctrl.vs.0.5.mM.H202.40min.rep.2	DNA damage
MTB.strain.1254.Ctrl.vs.0.5.mM.H202.40min.rep.3	DNA damage
MTB.strain.1254.Ctrl.vs.0.5.mM.H202.40min.rep.4	DNA damage
MTB.strain.1254.Ctrl.vs.0.5.mM.H202.40min.rep.5	DNA damage
MTB.strain.1254.Ctrl.vs.0.5.mM.H202.40min.rep.6	DNA damage
MTB.strain.1254.Ctrl.vs.10.0.mM.H202.40min.rep.1	DNA damage
MTB.strain.1254.Ctrl.vs.10.0.mM.H202.40min.rep.2	DNA damage
MTB.strain.1254.Ctrl.vs.10.0.mM.H202.40min.rep.3	DNA damage
MTB.strain.1254.Ctrl.vs.10.0.mM.H202.40min.rep.4	DNA damage
MTB.strain.1254.Ctrl.vs.10.0.mM.H202.40min.rep.5	DNA damage
MTB.strain.1254.Ctrl.vs.10.0.mM.H202.40min.rep.6	DNA damage
MTB.strain.1254.Ctrl.vs.200.mM.H202.40min.rep.1	DNA damage
MTB.strain.1254.Ctrl.vs.200.mM.H202.40min.rep.2	DNA damage
MTB.strain.1254.Ctrl.vs.200.mM.H202.40min.rep.3	DNA damage
MTB.strain.1254.Ctrl.vs.200.mM.H202.40min.rep.4	DNA damage
MTB.strain.1254.Ctrl.vs.200.mM.H202.40min.rep.5	DNA damage
MTB.strain.1254.Ctrl.vs.200.mM.H202.40min.rep.6	DNA damage
MTB.strain.1254.Ctrl.vs.5.0.mM.H202.40min.rep.1	DNA damage
MTB.strain.1254.Ctrl.vs.5.0.mM.H202.40min.rep.2	DNA damage
MTB.strain.1254.Ctrl.vs.5.0.mM.H202.40min.rep.3	DNA damage
MTB.strain.1254.Ctrl.vs.5.0.mM.H202.40min.rep.4	DNA damage
MTB.strain.1254.Ctrl.vs.5.0.mM.H202.40min.rep.5	DNA damage
MTB.strain.1254.Ctrl.vs.5.0.mM.H202.40min.rep.6	DNA damage
MTB.strain.1254.Ctrl.vs.5.0.mM.H202.4hr.rep.1	DNA damage
MTB.strain.1254.Ctrl.vs.5.0.mM.H202.4hr.rep.2	DNA damage
MTB.strain.1254.Ctrl.vs.5.0.mM.H202.4hr.rep.3	DNA damage
MTB.strain.1254.Ctrl.vs.50.0.mM.H202.40min.rep.1	DNA damage
MTB.strain.1254.Ctrl.vs.50.0.mM.H202.40min.rep.2	DNA damage
MTB.strain.1254.Ctrl.vs.50.0.mM.H202.40min.rep.3	DNA damage
MTB.strain.1254.Ctrl.vs.50.0.mM.H202.40min.rep.4	DNA damage
MTB.strain.1254.Ctrl.vs.50.0.mM.H202.40min.rep.5	DNA damage
MTB.strain.1254.Ctrl.vs.50.0.mM.H202.40min.rep.6	DNA damage
MTB.strain1254.vs.MTB.strain.1254.for.H2O2.exp.control.rep.1	DNA damage
MTB.strain1254.vs.MTB.strain.1254.for.H2O2.exp.control.rep.2	DNA damage
MTB.strain1254.vs.MTB.strain.1254.for.H2O2.exp.control.rep.3	DNA damage
MTB.strain1254.vs.MTB.strain.1254.for.H2O2.exp.control.rep.4	DNA damage
MTB.strain1254.vs.MTB.strain.1254.for.H2O2.exp.control.rep.5	DNA damage
MTB.strain1254.vs.MTB.strain.1254.for.H2O2.exp.control.rep.6	DNA damage
UV.20J.vs.ctrl.8h.1	DNA damage
UV.40J.vs.8h.2	DNA damage
UV.40J.vs.ctrl.12h.1	DNA damage
UV.40J.vs.ctrl.8h.1	DNA damage
UV.60J.vs.ctrl.6h.1	DNA damage
X20mJ.UVvsctrl..6h.	DNA damage
X25J.UV.ctrl..2h.	DNA damage
X25J.UVvs.ctrl..6h.	DNA damage
X40mJ.UV.ctrl..6h.	DNA damage
X60J.UV.ctrl..2h.	DNA damage
X60J.UVvsctrl..6h.	DNA damage
X4mM.H2O2.ctrl..2h...1	DNA damage
X4mM.H2O2.ctrl..2h...2	DNA damage
X4mM.H2O2.ctrl..4h...1	DNA damage
X4mM.H2O2.ctrl..4h...2	DNA damage
X4mM.H2O2vsctrl..1h.	DNA damage
X4mM.H2O2vsctrl..2h.	DNA damage
X4mM.H2O2vsctrl..2h.A	DNA damage
X4mM.H2O2vsctrl..4h.	DNA damage
X4mM.H2O2vsctrl..4h.A	DNA damage
BCG.wild.type.vs.BCG.with.empty.pMV361.at.OD.0.2.rep.1	mutant growth
BCG.wild.type.vs.BCG.with.empty.pMV361.at.OD.0.2.rep.2	mutant growth
BCG.wild.type.vs.BCG.with.empty.pMV361.at.OD.0.2.rep.3	mutant growth
BCG.wild.type.vs.BCG.with.empty.pMV361.at.OD.0.2.rep.4	mutant growth
BCG.wild.type.vs.BCG.with.empty.pMV361.at.OD.0.4.rep.1	mutant growth
BCG.wild.type.vs.BCG.with.empty.pMV361.at.OD.0.4.rep.2	mutant growth
BCG.wild.type.vs.BCG.with.empty.pMV361.at.OD.0.4.rep.3	mutant growth
BCG.wild.type.vs.BCG.with.empty.pMV361.at.OD.0.4.rep.4	mutant growth
BCG.wild.type.vs.BCG.with.empty.pMV361.at.OD.0.4.rep.5	mutant growth
CDC1551.Ctrl.vs.clinical.isolate.10514.01_Afri2.rep.1	mutant growth
CDC1551.Ctrl.vs.clinical.isolate.10514.01_Afri2.rep.2	mutant growth
CDC1551.Ctrl.vs.clinical.isolate.10514.01_Afri2.rep.3	mutant growth
CDC1551.Ctrl.vs.clinical.isolate.10517.01_Afri2.rep.1	mutant growth
CDC1551.Ctrl.vs.clinical.isolate.10517.01_Afri2.rep.2	mutant growth
CDC1551.Ctrl.vs.clinical.isolate.10517.01_Afri2.rep.3	mutant growth
CDC1551.Ctrl.vs.clinical.isolate.12954.03_Beijing.rep.1	mutant growth
CDC1551.Ctrl.vs.clinical.isolate.12954.03_Beijing.rep.2	mutant growth
CDC1551.Ctrl.vs.clinical.isolate.12954.03_Beijing.rep.3	mutant growth
CDC1551.Ctrl.vs.clinical.isolate.1500.03_Beijing.rep.1	mutant growth
CDC1551.Ctrl.vs.clinical.isolate.1500.03_Beijing.rep.2	mutant growth
CDC1551.Ctrl.vs.clinical.isolate.1500.03_Beijing.rep.3	mutant growth
CDC1551.Ctrl.vs.clinical.isolate.1797.03_EAI.rep.1	mutant growth
CDC1551.Ctrl.vs.clinical.isolate.1797.03_EAI.rep.2	mutant growth
CDC1551.Ctrl.vs.clinical.isolate.1797.03_EAI.rep.3	mutant growth
CDC1551.Ctrl.vs.clinical.isolate.1934.03_Beijing.rep.1	mutant growth
CDC1551.Ctrl.vs.clinical.isolate.1934.03_Beijing.rep.2	mutant growth
CDC1551.Ctrl.vs.clinical.isolate.1934.03_Beijing.rep.3	mutant growth
CDC1551.Ctrl.vs.clinical.isolate.2169.99_Uganda.rep.1	mutant growth
CDC1551.Ctrl.vs.clinical.isolate.2169.99_Uganda.rep.2	mutant growth
CDC1551.Ctrl.vs.clinical.isolate.2169.99_Uganda.rep.3	mutant growth
CDC1551.Ctrl.vs.clinical.isolate.2199.99_Uganda.rep.1	mutant growth
CDC1551.Ctrl.vs.clinical.isolate.2199.99_Uganda.rep.2	mutant growth
CDC1551.Ctrl.vs.clinical.isolate.2199.99_Uganda.rep.3	mutant growth
CDC1551.Ctrl.vs.clinical.isolate.2333.99_Uganda.rep.1	mutant growth
CDC1551.Ctrl.vs.clinical.isolate.2333.99_Uganda.rep.2	mutant growth
CDC1551.Ctrl.vs.clinical.isolate.2333.99_Uganda.rep.3	mutant growth
CDC1551.Ctrl.vs.clinical.isolate.2336.02_Haarlem.rep.1	mutant growth
CDC1551.Ctrl.vs.clinical.isolate.2336.02_Haarlem.rep.2	mutant growth
CDC1551.Ctrl.vs.clinical.isolate.2336.02_Haarlem.rep.3	mutant growth
CDC1551.Ctrl.vs.clinical.isolate.4130.02_Haarlem.rep.1	mutant growth
CDC1551.Ctrl.vs.clinical.isolate.4130.02_Haarlem.rep.2	mutant growth
CDC1551.Ctrl.vs.clinical.isolate.4130.02_Haarlem.rep.3	mutant growth
CDC1551.Ctrl.vs.clinical.isolate.4850.03_EAI.rep.1	mutant growth
CDC1551.Ctrl.vs.clinical.isolate.4850.03_EAI.rep.2	mutant growth
CDC1551.Ctrl.vs.clinical.isolate.4850.03_EAI.rep.3	mutant growth
CDC1551.Ctrl.vs.clinical.isolate.5468.02_Afri2.rep.1	mutant growth
CDC1551.Ctrl.vs.clinical.isolate.5468.02_Afri2.rep.2	mutant growth
CDC1551.Ctrl.vs.clinical.isolate.5468.02_Afri2.rep.3	mutant growth
CDC1551.Ctrl.vs.clinical.isolate.947.01_EAI.rep.1	mutant growth
CDC1551.Ctrl.vs.clinical.isolate.947.01_EAI.rep.2	mutant growth
CDC1551.Ctrl.vs.clinical.isolate.947.01_EAI.rep.3	mutant growth
CDC1551.Ctrl.vs.clinical.isolate.9532.03_Haarlem.rep.1	mutant growth
CDC1551.Ctrl.vs.clinical.isolate.9532.03_Haarlem.rep.2	mutant growth
CDC1551.Ctrl.vs.clinical.isolate.9532.03_Haarlem.rep.3	mutant growth
H37Rv.cDNA.Cy3.vs.H37Rv.gDNA.Cy5..DS..rep.1	mutant growth
H37Rv.cDNA.Cy3.vs.H37Rv.gDNA.Cy5..DS..rep.2	mutant growth
H37Rv.cDNA.Cy3.vs.H37Rv.gDNA.Cy5..DS..rep.3	mutant growth
H37Rv.cDNA.Cy5.vs.H37Rv.gDNA.Cy3.rep.1	mutant growth
H37Rv.cDNA.Cy5.vs.H37Rv.gDNA.Cy3.rep.2	mutant growth
H37Rv.cDNA.Cy5.vs.H37Rv.gDNA.Cy3.rep.3	mutant growth
H37Rv.Vs.M.bovis.rep1	mutant growth
H37Rv.Vs.M.bovis.rep2	mutant growth
H37Rv.Vs.M.bovis.rep3	mutant growth
H37Rv.Vs.M.bovis.rep4	mutant growth
H37Rv.wild.type.Vs.H37Rv.wild.type.rep.1	mutant growth
H37Rv.wild.type.Vs.H37Rv.wild.type.rep.2	mutant growth
H37Rv.wild.type.Vs.H37Rv.wild.type.rep.3	mutant growth
H37Rv.wild.type.Vs.H37Rv.wild.type.rep.4	mutant growth
H37Rv.wild.type.Vs.H37Rv.wild.type.rep.5	mutant growth
H37Rv.wild.type.Vs.H37Rv.wild.type.rep.6	mutant growth
Strain.1006...replicate.1	mutant growth
Strain.1006...replicate.2	mutant growth
Strain.1006...replicate.3	mutant growth
Strain.1006...replicate.4	mutant growth
Strain.1254...replicate.1	mutant growth
Strain.1254...replicate.2	mutant growth
Strain.1254...replicate.3	mutant growth
Strain.1254...replicate.4	mutant growth
Strain.1843...replicate.2	mutant growth
Strain.1843...replicate.3	mutant growth
Strain.1843..replicate.1	mutant growth
Strain.1843..replicate.4	mutant growth
Strain.27.cDNA.Cy3.vs.H37Rv.gDNA.Cy5..DS..rep.1	mutant growth
Strain.27.cDNA.Cy3.vs.H37Rv.gDNA.Cy5..DS..rep.2	mutant growth
Strain.27.cDNA.Cy5.vs.H37Rv.gDNA.Cy3.rep.1	mutant growth
Strain.27.cDNA.Cy5.vs.H37Rv.gDNA.Cy3.rep.2	mutant growth
Strain.3160...replicate.3	mutant growth
Strain.3160..replicate.1	mutant growth
Strain.3160..replicate.2	mutant growth
Strain.3160..replicate.4	mutant growth
Strain.32.cDNA.Cy3.vs.H37Rv.gDNA.Cy5..DS..rep.1	mutant growth
Strain.32.cDNA.Cy3.vs.H37Rv.gDNA.Cy5..DS..rep.2	mutant growth
Strain.32.cDNA.Cy5.vs.H37Rv.gDNA.Cy3.rep.1	mutant growth
Strain.32.cDNA.Cy5.vs.H37Rv.gDNA.Cy3.rep.2	mutant growth
Strain.32.cDNA.Cy5.vs.H37Rv.gDNA.Cy3.rep.3	mutant growth
Strain.49.cDNA.Cy3.vs.H37Rv.gDNA.Cy5..DS..rep.1	mutant growth
Strain.49.cDNA.Cy3.vs.H37Rv.gDNA.Cy5..DS..rep.2	mutant growth
Strain.49.cDNA.Cy3.vs.H37Rv.gDNA.Cy5..DS..rep.3	mutant growth
Strain.49.cDNA.Cy5.vs.H37Rv.gDNA.Cy3.rep.1	mutant growth
Strain.49.cDNA.Cy5.vs.H37Rv.gDNA.Cy3.rep.2	mutant growth
Strain.49.cDNA.Cy5.vs.H37Rv.gDNA.Cy3.rep.3	mutant growth
Strain.9700665..replicate.1	mutant growth
Strain.9700665..replicate.2	mutant growth
Strain.9700665..replicate.3	mutant growth
Strain.9700665..replicate.4	mutant growth
Strain.9800608...replicate.3	mutant growth
Strain.9800608..replicate.1	mutant growth
Strain.9800608..replicate.2	mutant growth
Strain.9800608..replicate.4	mutant growth
Strain.9802501..replicate.2	mutant growth
Strain.9802501..replicate.3	mutant growth
Strain.9802501..replicate.4	mutant growth
Strain.9802501..replicate1	mutant growth
Strain.9802826..replicate.1	mutant growth
Strain.9802826..replicate.2	mutant growth
Strain.9802826..replicate.3	mutant growth
Strain.9802826..replicate.4	mutant growth
Strain.CDC1551..replicate.1	mutant growth
Strain.CDC1551..replicate.2	mutant growth
Strain.CDC1551..replicate.3	mutant growth
Strain.CDC1551..replicate.4	mutant growth
Strain.M3061a..replicate.1	mutant growth
Strain.M3061a..replicate.2	mutant growth
Strain.M3061a..replicate.3	mutant growth
Strain.M3061a..replicate.4	mutant growth
hip.mutant.HT1116..biological.rep1	mutant growth
hip.mutant.HT1116..biological.rep2	mutant growth
hip.mutant.HT1117..biological.rep1	mutant growth
hip.mutant.HT1117..biological.rep2	mutant growth
hip.mutant.HT1120..biological.rep1	mutant growth
hip.mutant.HT1120..biological.rep2	mutant growth
hip.mutant.HT1130..biological.rep1	mutant growth
hip.mutant.HT1130..biological.rep2	mutant growth
hip.mutant.HT1134..biological.rep1	mutant growth
hip.mutant.HT1134..biological.rep2	mutant growth
hip.mutant.HT1137..biological.rep1	mutant growth
hip.mutant.HT1137..biological.rep2	mutant growth
hip.mutant.HT1170..biological.rep1	mutant growth
hip.mutant.HT1170..biological.rep2	mutant growth
hip.mutant.HTS1090..biological.rep1	mutant growth
hip.mutant.HTS1090..biological.rep2	mutant growth
hip.mutant.HTS1105..biological.rep1	mutant growth
hip.mutant.HTS1105..biological.rep2	mutant growth
hip.mutant.KL2801..biological.rep1	mutant growth
hip.mutant.KL2801..biological.rep2	mutant growth
hip.mutant.KL2825..biological.rep1	mutant growth
hip.mutant.KL2825..biological.rep2	mutant growth
hip.mutant.KL2849..biological.rep1	mutant growth
hip.mutant.KL2849..biological.rep2	mutant growth
CDC1551.ctrl.vs.ctrl.at.0.hr.rep.1	standard growth
CDC1551.ctrl.vs.ctrl.at.0.hr.rep.2	standard growth
CDC1551.Ctrl.vs.H37Rv.rep.1	standard growth
CDC1551.Ctrl.vs.H37Rv.rep.2	standard growth
CDC1551.Ctrl.vs.H37Rv.rep.3	standard growth
H37Rv..7H9.roll.replicate.1.x	standard growth
H37Rv..7H9.roll.replicate.1.y	standard growth
H37Rv..7H9.roll.replicate.2.x	standard growth
H37Rv..7H9.roll.replicate.2.y	standard growth
H37Rv..7H9.roll.replicate.3.x	standard growth
H37Rv..7H9.roll.replicate.3.y	standard growth
H37Rv..7H9.roll.replicate.4.x	standard growth
H37Rv..7H9.roll.replicate.4.y	standard growth
H37Rv..7H9.shake.replicate.1	standard growth
H37Rv..7H9.shake.replicate.2	standard growth
H37Rv..7H9.shake.replicate.3	standard growth
H37Rv..7H9.shake.replicate.4	standard growth
H37Rv..Dubos.media.replicate.1	standard growth
H37Rv..Dubos.media.replicate.2	standard growth
H37Rv..Dubos.media.replicate.3	standard growth
H37Rv..Dubos.media.replicate.4	standard growth
H37Rv..Sauton.s.media.replicate.1	standard growth
H37Rv..Sauton.s.media.replicate.2	standard growth
H37Rv..Sauton.s.media.replicate.3	standard growth
H37Rv..Sauton.s.media.replicate.4	standard growth
H37Rv..Youman.media.replicate.1	standard growth
H37Rv..Youman.media.replicate.2	standard growth
H37Rv..Youman.media.replicate.3	standard growth
H37Rv..Youman.media.replicate.4	standard growth
H37Rv.Day.0.rep.1	standard growth
H37Rv.Day.0.rep.2	standard growth
H37Rv.Day.0.rep.3	standard growth
H37Rv.Day14.1	standard growth
H37Rv.Day14.2	standard growth
H37Rv.Day14.3	standard growth
H37Rv.Day24.1	standard growth
H37Rv.Day24.2	standard growth
H37Rv.Day24.3	standard growth
H37Rv.Day6.1	standard growth
H37Rv.Day6.2	standard growth
H37Rv.Day6.3	standard growth
H37Rv.Day60.1	standard growth
H37Rv.Day60.2	standard growth
H37Rv.Day60.3	standard growth
H37Rv.Day8.1	standard growth
H37Rv.Day8.2	standard growth
H37Rv.Day8.3	standard growth
MTB1254.Day.0.rep.1	standard growth
MTB1254.Day.0.rep.2	standard growth
MTB1254.Day.0.rep.3	standard growth
MTB1254.vs..MTB1254.rep1	standard growth
MTB1254.vs..MTB1254.rep2	standard growth
MTB1254.vs..MTB1254.rep3	standard growth
MTB1254.vs..MTB1254.rep4	standard growth
MTB1254.vs..MTB1254.rep5	standard growth
MTB1254.vs..MTB1254.rep6	standard growth
SS_A1_RV.1	standard growth
SS_A1_RV.2	standard growth
SS_A1_RV.3	standard growth
wild.type..mc.2.6020...biological.rep1	standard growth
wild.type..mc.2.6020...biological.rep2	standard growth
WT.t.0h.WT.t.6h..1	standard growth
WT.t.0h.WT.t.6h..2	standard growth
WT.t.6h.WT.t.0h..1	standard growth
WT.t.6h.WT.t.0h..2	standard growth
WT.TB.rep3	standard growth
Extracted.Lung.Surfactant.2hrs.rep.1	lung surfactant
Extracted.Lung.Surfactant.2hrs.rep.2	lung surfactant
Extracted.Lung.Surfactant.30min.rep.1	lung surfactant
Extracted.Lung.Surfactant.30min.rep.2	lung surfactant
Extracted.Lung.Surfactant.30min.rep.3	lung surfactant
Extracted.Lung.Surfactant.30min.rep.4	lung surfactant
Purified.Human.SP.A.Coated.2hrs.rep1	lung surfactant
Purified.Human.SP.A.Coated.2hrs.rep2	lung surfactant
Purified.Human.SP.A.Uncoated.2hrs.rep1	lung surfactant
Purified.Human.SP.A.Uncoated.2hrs.rep2	lung surfactant
Purified.Human.SP.A.Uncoated.2hrs.rep3	lung surfactant
Purified.Human.SP.A.Uncoated.2hrs.rep4	lung surfactant
Purified.Surfactant.Lipids.2hrs.rep.1	lung surfactant
Purified.Surfactant.Lipids.2hrs.rep.2	lung surfactant
Purified.Surfactant.Lipids.30min.rep.1	lung surfactant
Purified.Surfactant.Lipids.30min.rep.2	lung surfactant
Whole.Lung.Surfactant.2hrs.rep.1	lung surfactant
Whole.Lung.Surfactant.2hrs.rep.2	lung surfactant
Whole.Lung.Surfactant.2hrs.rep.3	lung surfactant
Whole.Lung.Surfactant.30min.rep.1	lung surfactant
Whole.Lung.Surfactant.30min.rep.2	lung surfactant
Whole.Lung.Surfactant.30min.rep.3	lung surfactant
Whole.Lung.Surfactant.30min.rep.4	lung surfactant
Whole.Lung.Surfactant.30min.rep.5	lung surfactant
H37Rv.hypoxia.1.day.rep.10	hypoxia
H37Rv.hypoxia.1.day.rep.2	hypoxia
H37Rv.hypoxia.1.day.rep.3	hypoxia
H37Rv.hypoxia.1.day.rep.4	hypoxia
H37Rv.hypoxia.1.day.rep.5	hypoxia
H37Rv.hypoxia.1.day.rep.6	hypoxia
H37Rv.hypoxia.1.day.rep.7	hypoxia
H37Rv.hypoxia.1.day.rep.9	hypoxia
H37Rv.hypoxia.12hr.rep.1	hypoxia
H37Rv.hypoxia.12hr.rep.2	hypoxia
H37Rv.hypoxia.12hr.rep.3	hypoxia
H37Rv.hypoxia.2hr.rep.1	hypoxia
H37Rv.hypoxia.2hr.rep.2	hypoxia
H37Rv.hypoxia.2hr.rep.3	hypoxia
H37Rv.hypoxia.2hr.rep.4	hypoxia
H37Rv.hypoxia.2hr.rep.5	hypoxia
H37Rv.hypoxia.2hr.rep.6	hypoxia
H37Rv.hypoxia.4.day.rep.1	hypoxia
H37Rv.hypoxia.4.day.rep.2	hypoxia
H37Rv.hypoxia.4.day.rep.3	hypoxia
H37Rv.hypoxia.4.day.rep.4	hypoxia
H37Rv.hypoxia.4.day.rep.5	hypoxia
H37Rv.hypoxia.4.day.rep.6	hypoxia
H37Rv.hypoxia.4.day.rep.7	hypoxia
H37Rv.hypoxia.4hr.rep.1	hypoxia
H37Rv.hypoxia.4hr.rep.2	hypoxia
H37Rv.hypoxia.4hr.rep.3	hypoxia
H37Rv.hypoxia.4hr.rep.4	hypoxia
H37Rv.hypoxia.4hr.rep.5	hypoxia
H37Rv.hypoxia.4hr.rep.6	hypoxia
H37Rv.hypoxia.4hr.rep.7	hypoxia
H37Rv.hypoxia.7.day.rep.1	hypoxia
H37Rv.hypoxia.7.day.rep.2	hypoxia
H37Rv.hypoxia.7.day.rep.3	hypoxia
H37Rv.hypoxia.7.day.rep.4	hypoxia
H37Rv.hypoxia.7.day.rep.5	hypoxia
H37Rv.hypoxia.7.day.rep.6	hypoxia
H37Rv.hypoxia.7.day.rep.7	hypoxia
H37Rv.hypoxia.8hr.rep.1	hypoxia
H37Rv.hypoxia.8hr.rep.2	hypoxia
H37Rv.hypoxia.8hr.rep.3	hypoxia
MTB.strain.1254.Ctrl.vs.2hr.Hypoxia.rep.1	hypoxia
MTB.strain.1254.Ctrl.vs.2hr.Hypoxia.rep.2	hypoxia
MTB.strain.1254.Ctrl.vs.2hr.Hypoxia.rep.3	hypoxia
NRP.Day10..1	hypoxia
NRP.Day10..2	hypoxia
NRP.Day10..3	hypoxia
NRP.Day12..1	hypoxia
NRP.Day12..2	hypoxia
NRP.Day12..3	hypoxia
NRP.Day14..1	hypoxia
NRP.Day14..2	hypoxia
NRP.Day14..3	hypoxia
NRP.Day14..4	hypoxia
NRP.Day14..5	hypoxia
NRP.Day14..6	hypoxia
NRP.Day14..7	hypoxia
NRP.Day14..8	hypoxia
NRP.Day14..9	hypoxia
NRP.Day20..1	hypoxia
NRP.Day20..2	hypoxia
NRP.Day30..1	hypoxia
NRP.Day6..1	hypoxia
NRP.Day6..2	hypoxia
NRP.Day6..3	hypoxia
NRP.Day8..1	hypoxia
NRP.Day8..2	hypoxia
NRP.Day8..3	hypoxia
SG.ISB.3.0A_N30A01cy.3	hypoxia
SG.ISB.3.0B_N30A01cy.5	hypoxia
SG.ISB.3.0C_N30A02cy.3	hypoxia
SG.ISB.3.12A_N30A06cy.5	hypoxia
SG.ISB.3.12B_N30A07cy.3	hypoxia
SG.ISB.3.12C_N30A07cy.5	hypoxia
SG.ISB.3.12D_N30A08cy.3	hypoxia
SG.ISB.3.7A_N30A02cy.5	hypoxia
SG.ISB.3.7B_N30A03cy.3	hypoxia
SG.ISB.3.7C_N30A03cy.5	hypoxia
SG.ISB.3.7D_N30A04cy.3	hypoxia
SG.ISB.3.8A_N30A04cy.5	hypoxia
SG.ISB.3.8B_N30A05cy.3	hypoxia
SG.ISB.3.8C_N30A05cy.5	hypoxia
SG.ISB.3.8D_N30A06cy.3	hypoxia
SG12.A0_N32A01cy.3	hypoxia
SG12.A1_N32A02cy.3	hypoxia
SG12.A120_N32A08cy.3	hypoxia
SG12.A2_N32A03cy.3	hypoxia
SG12.A24_N32A07cy.3	hypoxia
SG12.A4_N32A04cy.3	hypoxia
SG12.A6_N32A05cy.3	hypoxia
SG12.A8_N32A06cy.3	hypoxia
SG12.B0_N32A09cy.3	hypoxia
SG12.B1_N32A10cy.3	hypoxia
SG12.B120_N32A04cy.5	hypoxia
SG12.B2_N32A11cy.3	hypoxia
SG12.B24_N32A03cy.5	hypoxia
SG12.B4_N32A12cy.3	hypoxia
SG12.B6_N32A01cy.5	hypoxia
SG12.B8_N32A02cy.5	hypoxia
SG12.C0_N32A05cy.5	hypoxia
SG12.C1_N32A06cy.5	hypoxia
SG12.C120_N32A12cy.5	hypoxia
SG12.C2_N32A07cy.5	hypoxia
SG12.C24_N32A11cy.5	hypoxia
SG12.C4_N32A08cy.5	hypoxia
SG12.C6_N32A09cy.5	hypoxia
SG12.C8_N32A10cy.5	hypoxia
SG2.A0_N02A01c3	hypoxia
SG2.A1_N02A02c3	hypoxia
SG2.A2_N02A03c3	hypoxia
SG2.A3_N02A04c3	hypoxia
SG2.A5_N02A05c3	hypoxia
SG2.A7_N02A06c3	hypoxia
SG2.A8_N02A07c3	hypoxia
SG2.A9_N02A08c3	hypoxia
SG2.B0_N02A09c3	hypoxia
SG2.B1_N02A10c3	hypoxia
SG2.B2_N02A11c3	hypoxia
SG2.B3_N02A12c3	hypoxia
SG2.B5_N02A09c5	hypoxia
SG2.B7_N02A10c5	hypoxia
SG2.B8_N02A11c5	hypoxia
SG2.B9_N02A12c5	hypoxia
SG2.D0_N02A01c5	hypoxia
SG2.D1_N02A02c5	hypoxia
SG2.D2_N02A03c5	hypoxia
SG2.D3_N02A04c5	hypoxia
SG2.D5_N02A05c5	hypoxia
SG2.D7_N02A06c5	hypoxia
SG2.D8_N02A07c5	hypoxia
SG2.D9_N02A08c5	hypoxia
SG6.A11_N5A10cy.5	hypoxia
SG6.A14_N8A10cy.5	hypoxia
SG6.A8_N5A06cy.5	hypoxia
SG6.B11_N5A11cy.5	hypoxia
SG6.B14_N8A11cy.5	hypoxia
SG6.B8_N5A07cy.5	hypoxia
SG6.C1_N5A04cy.5	hypoxia
SG6.C11_N5A12cy.5	hypoxia
SG6.C14_N8A12cy.5	hypoxia
SG6.C8_N5A08cy.5	hypoxia
SG6.D1_N5A05cy.5	hypoxia
SG6.D11_N8A09cy.5	hypoxia
SG6.D8_N5A09cy.5	hypoxia
SG6.G0_N5A02cy.5	hypoxia
SG6.H0_N5A03cy.5	hypoxia
SG6_A0_N7A10cy.3	hypoxia
SG6_A1_N7A11cy.3	hypoxia
SG6_A7_N7A12cy.3	hypoxia
SG6_B0_N7A10cy.5	hypoxia
SG6_B1_N7A11cy.5	hypoxia
SG6_B7_N7A12cy.5	hypoxia
SG6C.T7_N11A01cy.3	hypoxia
SG6D.T14_N11A04cy.3	hypoxia
SG6D.T7_N11A02cy.3	hypoxia
SG6D.T8_N11A03cy.3	hypoxia
SG7.AT0_N11A01cy.5	hypoxia
SG7.AT1_N11A05cy.5	hypoxia
SG7.BT0_N11A02cy.5	hypoxia
SG7.BT1_N11A06cy.5	hypoxia
SG7.CT0_N11A03cy.5	hypoxia
SG7.CT1_N11A07cy.5	hypoxia
SG7.DT0_N11A04cy.5	hypoxia
SG7.DT1_N11A08cy.5	hypoxia
SG7.T12A_N11A09cy.3	hypoxia
SG7.T12B_N11A10cy.3	hypoxia
SG7.T12C_N11A11cy.3	hypoxia
SG7.T12D_N11A12cy.3	hypoxia
SG7.T7B_N11A09cy.5	hypoxia
SG7.T7C_N11A10cy.5	hypoxia
SG7.T7D_N11A11cy.5	hypoxia
SG7.T8A_N11A05cy.3	hypoxia
SG7.T8B_N11A06cy.3	hypoxia
SG7.T8C_N11A07cy.3	hypoxia
SG7.T8D_N11A08cy.3	hypoxia
SG8.A.Day.0.pre_fix_N37A04cy.5	hypoxia
SG8.A.Day.1_fix_N37A03cy.5	hypoxia
SG8.A.Day.2_N37A08cy.3	hypoxia
SG8.A.Day.3_N37A09cy.3	hypoxia
SG8.A.Day.5_N37A10cy.3	hypoxia
SG8.A.Day.7_N37A11cy.3	hypoxia
SG8.B.Day.0.pre_N37A12cy.3	hypoxia
SG8.B.Day.1_N37A05cy.5	hypoxia
SG8.B.Day.2_N37A06cy.5	hypoxia
SG8.B.Day.3_N37A07cy.5	hypoxia
SG8.B.Day.5_N37A08cy.5	hypoxia
SG8.B.Day.7_N37A09cy.5	hypoxia
SG8.C.Day.0.post_N27A08cy.3	hypoxia
SG8.C.Day.0.post_N37A10cy.5	hypoxia
SG8.C.Day.0.pre_N27A07cy.3	hypoxia
SG8.C.Day.1_N27A09cy.3	hypoxia
SG8.C.Day.1_N37A11cy.5	hypoxia
SG8.C.Day.2_N37A12cy.5	hypoxia
SG8.D.Day.0.post_N27A11cy.3	hypoxia
SG8.D.Day.0.pre_N27A10cy.3	hypoxia
SG8.D.Day.1_N27A12cy.3	hypoxia
High.iron.wt.vs.low.iron.wt.1a	low iron
High.iron.wt.vs.low.iron.wt.1b	low iron
High.iron.wt.vs.low.iron.wt.2a	low iron
High.iron.wt.vs.low.iron.wt.2b	low iron
High.iron.wt.vs.low.iron.wt.3a	low iron
High.iron.wt.vs.low.iron.wt.3b	low iron
Starvation_1254_OA50_12h_03	nutrient limited
Starvation_1254_OA50_12h_04	nutrient limited
Starvation_1254_OA50_24h_01	nutrient limited
Starvation_1254_OA50_24h_02	nutrient limited
Starvation_1254_OA50_24h_03	nutrient limited
Starvation_1254_OA50_24h_04	nutrient limited
Starvation_1254_OA50_3d_01	nutrient limited
Starvation_1254_OA50_3d_02	nutrient limited
Starvation_1254_OA50_3d_03	nutrient limited
Starvation_1254_OA50_3d_04	nutrient limited
Starvation_1254_OA50_5d_01	nutrient limited
Starvation_1254_OA50_5d_02	nutrient limited
Starvation_1254_OA50_5d_03	nutrient limited
Starvation_1254_OA50_5d_04	nutrient limited
Starvation_1254_OA50_6h_01	nutrient limited
Starvation_1254_OA50_6h_02	nutrient limited
Starvation_1254_OA50_6h_03	nutrient limited
Starvation_1254_OA50_6h_04	nutrient limited
Starvation_1254_PA50_24h_01	nutrient limited
Starvation_1254_PA50_24h_02	nutrient limited
Starvation_1254_PA50_24h_03	nutrient limited
Starvation_1254_PA50_24h_04	nutrient limited
Starvation_1254_PA50_6h_01	nutrient limited
Starvation_1254_PA50_6h_02	nutrient limited
Starvation_1254_PA50_6h_03	nutrient limited
Starvation_1254_PA50_6h_04	nutrient limited
Starvation_OA50_24h_01	nutrient limited
Starvation_OA50_24h_02	nutrient limited
Starvation_OA50_24h_03	nutrient limited
Starvation_OA50_24h_04	nutrient limited
Starvation_OA50_6h_01	nutrient limited
Starvation_OA50_6h_02	nutrient limited
Starvation_OA50_6h_03	nutrient limited
Starvation_OA50_6h_04	nutrient limited
Starvation_1254_OA50_12h_01	nutrient limited
Starvation_1254_OA50_12h_02	nutrient limited
H37Rv.0.2..Oxygen..2h..1	low oxygen
H37Rv.0.2..Oxygen..2h..2	low oxygen
H37Rv.0.2..Oxygen..2h..3	low oxygen
H37Rv.0.2..Oxygen..2h..4	low oxygen
H37Rv.0.2..Oxygen..2h..5	low oxygen
H37Rv.0.2..Oxygen..2h..6	low oxygen
MTB.strain.1254.Ctrl.vs.low.aeration..0.2..oxygen..2hr.rep.1	low oxygen
MTB.strain.1254.Ctrl.vs.low.aeration..0.2..oxygen..2hr.rep.2	low oxygen
MTB.strain.1254.Ctrl.vs.low.aeration..0.2..oxygen..2hr.rep.3	low oxygen
MTB1254.Day.0.vs.low.Oxygen.Day.4.rep.1	low oxygen
MTB1254.Day.0.vs.low.Oxygen.Day.4.rep.2	low oxygen
MTB1254.Day.0.vs.low.Oxygen.Day.4.rep.3	low oxygen
MTB1254.Day.0.vs.low.Oxygen.Day.4.rep.4	low oxygen
MTB1254.Day.0.vs.low.Oxygen.Day.4.rep.5	low oxygen
MTB1254.Day.0.vs.low.Oxygen.Day.4.rep.6	low oxygen
H37Rv.Day.0.vs.low.Oxygen.Day.4.rep.1	low oxygen
H37Rv.Day.0.vs.low.Oxygen.Day.4.rep.2	low oxygen
H37Rv.Day.0.vs.low.Oxygen.Day.4.rep.3	low oxygen
H37Rv.Day.0.vs.low.Oxygen.Day.4.rep.4	low oxygen
H37Rv.Day.0.vs.low.Oxygen.Day.4.rep.5	low oxygen
H37Rv.Day.0.vs.low.Oxygen.Day.4.rep.6	low oxygen
BCG.24hr.phagosomal.profile	intracellular
BCG.2hr.phagosomal.profile	intracellular
CDC1551.extra.vs.intracellular.in.activated.macrophages.rep.1	intracellular
CDC1551.extra.vs.intracellular.in.activated.macrophages.rep.2	intracellular
	intracellular
	intracellular
Clinical.isolate.10514.01_Afri2.extra.vs.intracellular.in.activated.macrophages.rep.1	intracellular
Clinical.isolate.10514.01_Afri2.extra.vs.intracellular.in.activated.macrophages.rep.2	intracellular
Clinical.isolate.10517.01_Afri2.extra.vs.intracellular.in.activated.macrophages.rep.1	intracellular
Clinical.isolate.10517.01_Afri2.extra.vs.intracellular.in.activated.macrophages.rep.2	intracellular
Clinical.isolate.12954.03_Beijing.extra.vs.intracellular.in.activated.macrophages.rep.1	intracellular
Clinical.isolate.12954.03_Beijing.extra.vs.intracellular.in.activated.macrophages.rep.2	intracellular
Clinical.isolate.1500.03_Beijing.extra.vs.intracellular.in.activated.macrophages.rep.1	intracellular
Clinical.isolate.1500.03_Beijing.extra.vs.intracellular.in.activated.macrophages.rep.2	intracellular
Clinical.isolate.1797.03_EAI.extra.vs.intracellular.in.activated.macrophages.rep.1	intracellular
Clinical.isolate.1797.03_EAI.extra.vs.intracellular.in.activated.macrophages.rep.2	intracellular
Clinical.isolate.1934.03_Beijing.extra.vs.intracellular.in.activated.macrophages.rep.1	intracellular
Clinical.isolate.1934.03_Beijing.extra.vs.intracellular.in.activated.macrophages.rep.2	intracellular
Clinical.isolate.2169.99_Uganda.extra.vs.intracellular.in.activated.macrophages.rep.1	intracellular
Clinical.isolate.2169.99_Uganda.extra.vs.intracellular.in.activated.macrophages.rep.2	intracellular
Clinical.isolate.2191.99_Uganda.extra.vs.intracellular.in.activated.macrophages.rep.1	intracellular
Clinical.isolate.2191.99_Uganda.extra.vs.intracellular.in.activated.macrophages.rep.2	intracellular
Clinical.isolate.2333.99_Uganda.extra.vs.intracellular.in.activated.macrophages.rep.1	intracellular
Clinical.isolate.2333.99_Uganda.extra.vs.intracellular.in.activated.macrophages.rep.2	intracellular
Clinical.isolate.2336.02_Haarlem.extra.vs.intracellular.in.activated.macrophages.rep.1	intracellular
Clinical.isolate.2336.02_Haarlem.extra.vs.intracellular.in.activated.macrophages.rep.2	intracellular
Clinical.isolate.4130.02_Haarlem.extra.vs.intracellular.in.activated.macrophages.rep.1	intracellular
Clinical.isolate.4130.02_Haarlem.extra.vs.intracellular.in.activated.macrophages.rep.2	intracellular
Clinical.isolate.4850.03_EAI.extra.vs.intracellular.in.activated.macrophages.rep.1	intracellular
Clinical.isolate.4850.03_EAI.extra.vs.intracellular.in.activated.macrophages.rep.2	intracellular
Clinical.isolate.5468.02_Afri2.extra.vs.intracellular.in.activated.macrophages.rep.1	intracellular
Clinical.isolate.5468.02_Afri2.extra.vs.intracellular.in.activated.macrophages.rep.2	intracellular
Clinical.isolate.947.01_EAI.extra.vs.intracellular.in.activated.macrophages.rep.1	intracellular
Clinical.isolate.947.01_EAI.extra.vs.intracellular.in.activated.macrophages.rep.2	intracellular
Clinical.isolate.9532.03_Haarlem.extra.vs.intracellular.in.activated.macrophages.rep.1	intracellular
Clinical.isolate.9532.03_Haarlem.extra.vs.intracellular.in.activated.macrophages.rep.2	intracellular
H37Rv.extra.vs.intracellular.in.activated.macrophages.rep.1	intracellular
H37Rv.extra.vs.intracellular.in.activated.macrophages.rep.2	intracellular
H37Rv.grown.in.7H9.vs.H37Rv.24hrs.after.infection.in.macrophages.rep.1	intracellular
H37Rv.grown.in.7H9.vs.H37Rv.24hrs.after.infection.in.macrophages.rep.2	intracellular
H37Rv.grown.in.7H9.vs.H37Rv.24hrs.after.infection.in.macrophages.rep.3	intracellular
H37Rv.grown.in.7H9.vs.H37Rv.24hrs.after.infection.in.macrophages.rep.4	intracellular
H37Rv.grown.in.7H9.vs.H37Rv.24hrs.after.infection.in.macrophages.rep.5	intracellular
H37Rv.grown.in.7H9.vs.H37Rv.4hrs.after.infection.in.macrophages.rep.1	intracellular
H37Rv.grown.in.7H9.vs.H37Rv.4hrs.after.infection.in.macrophages.rep.2	intracellular
H37Rv.grown.in.7H9.vs.H37Rv.4hrs.after.infection.in.macrophages.rep.3	intracellular
H37Rv.grown.in.7H9.vs.H37Rv.4hrs.after.infection.in.macrophages.rep.4	intracellular
H37Rv.grown.in.7H9.vs.H37Rv.4hrs.after.infection.in.macrophages.rep.5	intracellular
H37Rv.grown.in.7H9.vs.H37Rv.4hrs.after.infection.in.macrophages.rep.6	intracellular
M..tuberculosis.CDC1551.24hr.phagosome.expression.profile	intracellular
M..tuberculosis.CDC1551.2hr.phagosome.expression.profile	intracellular
MTB.in.Wild.type.macrophages...IFNg.for.24hrs	intracellular
MTB.in.Wild.type.macrophages...IFNg.for.48hrs	intracellular
MTB.in.Wild.type.macrophages...IFNg.for.4hrs	intracellular
MTB.in.Wild.type.macrophages.for.24hrs	intracellular
MTB.in.Wild.type.macrophages.for.48hrs	intracellular
MTB.in.Wild.type.macrophages.for.4hrs	intracellular
Russell_Lab_Spotted_Oligos_1.1..14.day.resting.macrophage.infection.2hr..rep.1..Russell_Lab_Spotted_Oligos_1.1..	intracellular
Russell_Lab_Spotted_Oligos_1.10.14.day.resting.macrophage.infection.Day.8..rep.2..Russell_Lab_Spotted_Oligos_1.10.	intracellular
Russell_Lab_Spotted_Oligos_1.11.14.day.resting.macrophage.infection.Day.10..rep.1..Russell_Lab_Spotted_Oligos_1.11.	intracellular
Russell_Lab_Spotted_Oligos_1.12.14.day.resting.macrophage.infection.Day.10..rep.2..Russell_Lab_Spotted_Oligos_1.12.	intracellular
Russell_Lab_Spotted_Oligos_1.13.14.day.resting.macrophage.infection.Day.12..rep.1..Russell_Lab_Spotted_Oligos_1.13.	intracellular
Russell_Lab_Spotted_Oligos_1.14.14.day.resting.macrophage.infection.Day.12..rep.2..Russell_Lab_Spotted_Oligos_1.14.	intracellular
Russell_Lab_Spotted_Oligos_1.15.14.day.resting.macrophage.infection.Day.14..rep.1..Russell_Lab_Spotted_Oligos_1.15.	intracellular
Russell_Lab_Spotted_Oligos_1.16.14.day.resting.macrophage.infection.Day.14..rep.2..Russell_Lab_Spotted_Oligos_1.16.	intracellular
Russell_Lab_Spotted_Oligos_1.2..14.day.resting.macrophage.infection.2hr..rep.2..Russell_Lab_Spotted_Oligos_1.2..	intracellular
Russell_Lab_Spotted_Oligos_1.3..14.day.resting.macrophage.infection.Day.2..rep.1..Russell_Lab_Spotted_Oligos_1.3..	intracellular
Russell_Lab_Spotted_Oligos_1.4..14.day.resting.macrophage.infection.Day.2..rep.2..Russell_Lab_Spotted_Oligos_1.4..	intracellular
Russell_Lab_Spotted_Oligos_1.5..14.day.resting.macrophage.infection.Day.4..rep.1..Russell_Lab_Spotted_Oligos_1.5..	intracellular
Russell_Lab_Spotted_Oligos_1.6..14.day.resting.macrophage.infection.Day.4..rep.2..Russell_Lab_Spotted_Oligos_1.6..	intracellular
Russell_Lab_Spotted_Oligos_1.7..14.day.resting.macrophage.infection.Day.6..rep.1..Russell_Lab_Spotted_Oligos_1.7..	intracellular
Russell_Lab_Spotted_Oligos_1.8..14.day.resting.macrophage.infection.Day.6..rep.2..Russell_Lab_Spotted_Oligos_1.8..	intracellular
Russell_Lab_Spotted_Oligos_1.9..14.day.resting.macrophage.infection.Day.8..rep.1..Russell_Lab_Spotted_Oligos_1.9..	intracellular
CDC1551.Ctrl.vs.0.05.mM.DETA.NO.40.min.rep.1	nitrosative stress
CDC1551.Ctrl.vs.0.05.mM.DETA.NO.40.min.rep.2	nitrosative stress
CDC1551.Ctrl.vs.0.05.mM.DETA.NO.40.min.rep.3	nitrosative stress
CDC1551.Ctrl.vs.0.05.mM.DETA.NO.40.min.rep.4	nitrosative stress
CDC1551.Ctrl.vs.0.05.mM.DETA.NO.40.min.rep.5	nitrosative stress
H37Rv.Ctrl.vs.0.05.mM.DETA.NO.40min.rep.1	nitrosative stress
H37Rv.Ctrl.vs.0.05.mM.DETA.NO.40min.rep.2	nitrosative stress
H37Rv.Ctrl.vs.0.05.mM.DETA.NO.40min.rep.3	nitrosative stress
H37Rv.Ctrl.vs.0.05.mM.DETA.NO.40min.rep.4	nitrosative stress
MTB.strain.1254.Ctrl.vs.0.005.mM.DETA.NO.40min.rep.1.x	nitrosative stress
MTB.strain.1254.Ctrl.vs.0.005.mM.DETA.NO.40min.rep.1.y	nitrosative stress
MTB.strain.1254.Ctrl.vs.0.005.mM.DETA.NO.40min.rep.2.x	nitrosative stress
MTB.strain.1254.Ctrl.vs.0.005.mM.DETA.NO.40min.rep.2.y	nitrosative stress
MTB.strain.1254.Ctrl.vs.0.005.mM.DETA.NO.40min.rep.3.x	nitrosative stress
MTB.strain.1254.Ctrl.vs.0.005.mM.DETA.NO.40min.rep.3.y	nitrosative stress
MTB.strain.1254.Ctrl.vs.0.005.mM.DETA.NO.40min.rep.4.x	nitrosative stress
MTB.strain.1254.Ctrl.vs.0.005.mM.DETA.NO.40min.rep.4.y	nitrosative stress
MTB.strain.1254.Ctrl.vs.0.05.mM.DETA.NO.40min.rep.1.x	nitrosative stress
MTB.strain.1254.Ctrl.vs.0.05.mM.DETA.NO.40min.rep.1.y	nitrosative stress
MTB.strain.1254.Ctrl.vs.0.05.mM.DETA.NO.40min.rep.2	nitrosative stress
MTB.strain.1254.Ctrl.vs.0.05.mM.DETA.NO.40min.rep.3.x	nitrosative stress
MTB.strain.1254.Ctrl.vs.0.05.mM.DETA.NO.40min.rep.3.y	nitrosative stress
MTB.strain.1254.Ctrl.vs.0.05.mM.DETA.NO.40min.rep.4	nitrosative stress
MTB.strain.1254.Ctrl.vs.0.05.mM.DETA.NO.40min.rep.5.x	nitrosative stress
MTB.strain.1254.Ctrl.vs.0.05.mM.DETA.NO.40min.rep.5.y	nitrosative stress
MTB.strain.1254.Ctrl.vs.0.05.mM.DETA.NO.40min.rep.6.x	nitrosative stress
MTB.strain.1254.Ctrl.vs.0.05.mM.DETA.NO.40min.rep.6.y	nitrosative stress
MTB.strain.1254.Ctrl.vs.0.05.mM.DETA.NO.40min.rep.7.x	nitrosative stress
MTB.strain.1254.Ctrl.vs.0.05.mM.DETA.NO.40min.rep.7.y	nitrosative stress
MTB.strain.1254.Ctrl.vs.0.5.mM.DETA.NO.16hrs.rep.1	nitrosative stress
MTB.strain.1254.Ctrl.vs.0.5.mM.DETA.NO.16hrs.rep.2	nitrosative stress
MTB.strain.1254.Ctrl.vs.0.5.mM.DETA.NO.16hrs.rep.3	nitrosative stress
MTB.strain.1254.Ctrl.vs.0.5.mM.DETA.NO.16hrs.rep.4	nitrosative stress
MTB.strain.1254.Ctrl.vs.0.5.mM.DETA.NO.1hr.rep.1	nitrosative stress
MTB.strain.1254.Ctrl.vs.0.5.mM.DETA.NO.1hr.rep.2	nitrosative stress
MTB.strain.1254.Ctrl.vs.0.5.mM.DETA.NO.1hr.rep.3	nitrosative stress
MTB.strain.1254.Ctrl.vs.0.5.mM.DETA.NO.1hr.rep.4	nitrosative stress
MTB.strain.1254.Ctrl.vs.0.5.mM.DETA.NO.20min.rep.1	nitrosative stress
MTB.strain.1254.Ctrl.vs.0.5.mM.DETA.NO.20min.rep.2	nitrosative stress
MTB.strain.1254.Ctrl.vs.0.5.mM.DETA.NO.20min.rep.3	nitrosative stress
MTB.strain.1254.Ctrl.vs.0.5.mM.DETA.NO.20min.rep.4	nitrosative stress
MTB.strain.1254.Ctrl.vs.0.5.mM.DETA.NO.24hrs.rep.1	nitrosative stress
MTB.strain.1254.Ctrl.vs.0.5.mM.DETA.NO.24hrs.rep.2	nitrosative stress
MTB.strain.1254.Ctrl.vs.0.5.mM.DETA.NO.24hrs.rep.3	nitrosative stress
MTB.strain.1254.Ctrl.vs.0.5.mM.DETA.NO.24hrs.rep.4	nitrosative stress
MTB.strain.1254.Ctrl.vs.0.5.mM.DETA.NO.2hrs.rep.1	nitrosative stress
MTB.strain.1254.Ctrl.vs.0.5.mM.DETA.NO.2hrs.rep.2	nitrosative stress
MTB.strain.1254.Ctrl.vs.0.5.mM.DETA.NO.2hrs.rep.3	nitrosative stress
MTB.strain.1254.Ctrl.vs.0.5.mM.DETA.NO.2hrs.rep.4	nitrosative stress
MTB.strain.1254.Ctrl.vs.0.5.mM.DETA.NO.40min.rep.1.x	nitrosative stress
MTB.strain.1254.Ctrl.vs.0.5.mM.DETA.NO.40min.rep.1.y	nitrosative stress
MTB.strain.1254.Ctrl.vs.0.5.mM.DETA.NO.40min.rep.2.x	nitrosative stress
MTB.strain.1254.Ctrl.vs.0.5.mM.DETA.NO.40min.rep.2.y	nitrosative stress
MTB.strain.1254.Ctrl.vs.0.5.mM.DETA.NO.40min.rep.3.x	nitrosative stress
MTB.strain.1254.Ctrl.vs.0.5.mM.DETA.NO.40min.rep.3.y	nitrosative stress
MTB.strain.1254.Ctrl.vs.0.5.mM.DETA.NO.40min.rep.4.x	nitrosative stress
MTB.strain.1254.Ctrl.vs.0.5.mM.DETA.NO.40min.rep.4.y	nitrosative stress
MTB.strain.1254.Ctrl.vs.0.5.mM.DETA.NO.40min.rep.5	nitrosative stress
MTB.strain.1254.Ctrl.vs.0.5.mM.DETA.NO.40min.rep.6	nitrosative stress
MTB.strain.1254.Ctrl.vs.0.5.mM.DETA.NO.40min.rep.7	nitrosative stress
MTB.strain.1254.Ctrl.vs.0.5.mM.DETA.NO.4hrs.rep.1	nitrosative stress
MTB.strain.1254.Ctrl.vs.0.5.mM.DETA.NO.4hrs.rep.2	nitrosative stress
MTB.strain.1254.Ctrl.vs.0.5.mM.DETA.NO.4hrs.rep.3	nitrosative stress
MTB.strain.1254.Ctrl.vs.0.5.mM.DETA.NO.4hrs.rep.4	nitrosative stress
MTB.strain.1254.Ctrl.vs.0.5.mM.DETA.NO.5min.rep.1	nitrosative stress
MTB.strain.1254.Ctrl.vs.0.5.mM.DETA.NO.5min.rep.2	nitrosative stress
MTB.strain.1254.Ctrl.vs.0.5.mM.DETA.NO.5min.rep.3	nitrosative stress
MTB.strain.1254.Ctrl.vs.0.5.mM.DETA.NO.5min.rep.4	nitrosative stress
MTB.strain.1254.Ctrl.vs.0.5.mM.DETA.NO.8hrs.rep.1	nitrosative stress
MTB.strain.1254.Ctrl.vs.0.5.mM.DETA.NO.8hrs.rep.2	nitrosative stress
MTB.strain.1254.Ctrl.vs.0.5.mM.DETA.NO.8hrs.rep.3	nitrosative stress
MTB.strain.1254.Ctrl.vs.0.5.mM.DETA.NO.8hrs.rep.4	nitrosative stress
MTB.strain.1254.Ctrl.vs.1.0.mM.DETA.NO.40min.rep.1.x	nitrosative stress
MTB.strain.1254.Ctrl.vs.1.0.mM.DETA.NO.40min.rep.1.y	nitrosative stress
MTB.strain.1254.Ctrl.vs.1.0.mM.DETA.NO.40min.rep.2.x	nitrosative stress
MTB.strain.1254.Ctrl.vs.1.0.mM.DETA.NO.40min.rep.2.y	nitrosative stress
MTB.strain.1254.Ctrl.vs.1.0.mM.DETA.NO.40min.rep.3.x	nitrosative stress
MTB.strain.1254.Ctrl.vs.1.0.mM.DETA.NO.40min.rep.3.y	nitrosative stress
MTB.strain.1254.Ctrl.vs.1.0.mM.DETA.NO.40min.rep.4.x	nitrosative stress
MTB.strain.1254.Ctrl.vs.1.0.mM.DETA.NO.40min.rep.4.y	nitrosative stress
MTB.strain.1254.Ctrl.vs.5.0.mM.DETA.NO.40min.rep.1.x	nitrosative stress
MTB.strain.1254.Ctrl.vs.5.0.mM.DETA.NO.40min.rep.1.y	nitrosative stress
MTB.strain.1254.Ctrl.vs.5.0.mM.DETA.NO.40min.rep.2.x	nitrosative stress
MTB.strain.1254.Ctrl.vs.5.0.mM.DETA.NO.40min.rep.2.y	nitrosative stress
MTB.strain.1254.Ctrl.vs.5.0.mM.DETA.NO.40min.rep.3.x	nitrosative stress
MTB.strain.1254.Ctrl.vs.5.0.mM.DETA.NO.40min.rep.3.y	nitrosative stress
MTB.strain.1254.Ctrl.vs.5.0.mM.DETA.NO.40min.rep.4.x	nitrosative stress
MTB.strain.1254.Ctrl.vs.5.0.mM.DETA.NO.40min.rep.4.y	nitrosative stress
MTB.strain1254.vs.MTB.strain.1254.for.DETA.NO.exp.control.rep.1	nitrosative stress
MTB.strain1254.vs.MTB.strain.1254.for.DETA.NO.exp.control.rep.2	nitrosative stress
MTB.strain1254.vs.MTB.strain.1254.for.DETA.NO.exp.control.rep.3	nitrosative stress
MTB.strain1254.vs.MTB.strain.1254.for.DETA.NO.exp.control.rep.4	nitrosative stress
MTB.strain1254.vs.MTB.strain.1254.for.DETA.NO.exp.control.rep.5	nitrosative stress
X0.02mM.GSNOvsDMSO..6h	nitrosative stress
X0.1mM.GSNO.DMSO..3.5h	nitrosative stress
X0.1mM.GSNO.DMSO..6h	nitrosative stress
X0.1mM.GSNOvsDMSO..4h	nitrosative stress
X0.1mM.GSNOvsDMSO..6h.	nitrosative stress
X0.1mM.GSNOvsDMSO..6h.A	nitrosative stress
WT_140mM_NaCl_Rep1	osmotic stress
WT_140mM_NaCl_Rep2	osmotic stress
WT_140mM_NaCl_Rep3	osmotic stress
WT_140mM_NaCl_Rep4	osmotic stress
A00436_Q1_t30_diamide	ROS stress
A00436_Q2_t60_diamide	ROS stress
A00436_Q3_t90_diamide	ROS stress
A00437_Q1_t30_diamide	ROS stress
A00437_Q2_t60_diamide	ROS stress
A00437_Q3_t90_diamide	ROS stress
A00470_Q1_t30_diamide	ROS stress
A00470_Q2_t60_diamide	ROS stress
A00470_Q3_t90_diamide	ROS stress
CHP_25uM_1h_01	ROS stress
CHP_25uM_24h_01	ROS stress
CHP_25uM_2h_01	ROS stress
H2O2.4mM.vs.ctrl.8h.1	ROS stress
H2O2.4mM.vs.ctrl.8h.1	ROS stress
H37Rv.diamide.1h.rep.1	ROS stress
H37Rv.diamide.1h.rep.2	ROS stress
H37Rv.diamide.1h.rep.3	ROS stress
H37Rv.diamide.1h.rep.4	ROS stress
H37Rv.diamide.1h.rep.5	ROS stress
H37Rv.diamide.1h.rep.6	ROS stress
H37Rv.wild.type.control.vs.5mM.Diamide.for.60.min.rep.1	ROS stress
H37Rv.wild.type.control.vs.5mM.Diamide.for.60.min.rep.2	ROS stress
H37Rv.wild.type.control.vs.5mM.Diamide.for.60.min.rep.3	ROS stress
H37Rv.wild.type.control.vs.5mM.Diamide.for.60.min.rep.4	ROS stress
H37Rv.wild.type.control.vs.5mM.Diamide.for.60.min.rep.5	ROS stress
H37Rv.wild.type.control.vs.5mM.Diamide.for.60.min.rep.6	ROS stress
MTB.strain.1254.Ctrl.vs.0.05.mM.H202.40min.rep.1	ROS stress
MTB.strain.1254.Ctrl.vs.0.05.mM.H202.40min.rep.2	ROS stress
MTB.strain.1254.Ctrl.vs.0.05.mM.H202.40min.rep.3	ROS stress
MTB.strain.1254.Ctrl.vs.0.05.mM.H202.40min.rep.4	ROS stress
MTB.strain.1254.Ctrl.vs.0.05.mM.H202.40min.rep.5	ROS stress
MTB.strain.1254.Ctrl.vs.0.05.mM.H202.40min.rep.6	ROS stress
MTB.strain.1254.Ctrl.vs.0.5.mM.H202.40min.rep.1	ROS stress
MTB.strain.1254.Ctrl.vs.0.5.mM.H202.40min.rep.2	ROS stress
MTB.strain.1254.Ctrl.vs.0.5.mM.H202.40min.rep.3	ROS stress
MTB.strain.1254.Ctrl.vs.0.5.mM.H202.40min.rep.4	ROS stress
MTB.strain.1254.Ctrl.vs.0.5.mM.H202.40min.rep.5	ROS stress
MTB.strain.1254.Ctrl.vs.0.5.mM.H202.40min.rep.6	ROS stress
MTB.strain.1254.Ctrl.vs.10.0.mM.H202.40min.rep.1	ROS stress
MTB.strain.1254.Ctrl.vs.10.0.mM.H202.40min.rep.2	ROS stress
MTB.strain.1254.Ctrl.vs.10.0.mM.H202.40min.rep.3	ROS stress
MTB.strain.1254.Ctrl.vs.10.0.mM.H202.40min.rep.4	ROS stress
MTB.strain.1254.Ctrl.vs.10.0.mM.H202.40min.rep.5	ROS stress
MTB.strain.1254.Ctrl.vs.10.0.mM.H202.40min.rep.6	ROS stress
MTB.strain.1254.Ctrl.vs.200.mM.H202.40min.rep.1	ROS stress
MTB.strain.1254.Ctrl.vs.200.mM.H202.40min.rep.2	ROS stress
MTB.strain.1254.Ctrl.vs.200.mM.H202.40min.rep.3	ROS stress
MTB.strain.1254.Ctrl.vs.200.mM.H202.40min.rep.4	ROS stress
MTB.strain.1254.Ctrl.vs.200.mM.H202.40min.rep.5	ROS stress
MTB.strain.1254.Ctrl.vs.200.mM.H202.40min.rep.6	ROS stress
MTB.strain.1254.Ctrl.vs.5.0.mM.H202.40min.rep.1	ROS stress
MTB.strain.1254.Ctrl.vs.5.0.mM.H202.40min.rep.2	ROS stress
MTB.strain.1254.Ctrl.vs.5.0.mM.H202.40min.rep.3	ROS stress
MTB.strain.1254.Ctrl.vs.5.0.mM.H202.40min.rep.4	ROS stress
MTB.strain.1254.Ctrl.vs.5.0.mM.H202.40min.rep.5	ROS stress
MTB.strain.1254.Ctrl.vs.5.0.mM.H202.40min.rep.6	ROS stress
MTB.strain.1254.Ctrl.vs.5.0.mM.H202.4hr.rep.1	ROS stress
MTB.strain.1254.Ctrl.vs.5.0.mM.H202.4hr.rep.2	ROS stress
MTB.strain.1254.Ctrl.vs.5.0.mM.H202.4hr.rep.3	ROS stress
MTB.strain.1254.Ctrl.vs.50.0.mM.H202.40min.rep.1	ROS stress
MTB.strain.1254.Ctrl.vs.50.0.mM.H202.40min.rep.2	ROS stress
MTB.strain.1254.Ctrl.vs.50.0.mM.H202.40min.rep.3	ROS stress
MTB.strain.1254.Ctrl.vs.50.0.mM.H202.40min.rep.4	ROS stress
MTB.strain.1254.Ctrl.vs.50.0.mM.H202.40min.rep.5	ROS stress
MTB.strain.1254.Ctrl.vs.50.0.mM.H202.40min.rep.6	ROS stress
MTB.strain1254.vs.MTB.strain.1254.for.H2O2.exp.control.rep.1	ROS stress
MTB.strain1254.vs.MTB.strain.1254.for.H2O2.exp.control.rep.2	ROS stress
MTB.strain1254.vs.MTB.strain.1254.for.H2O2.exp.control.rep.3	ROS stress
MTB.strain1254.vs.MTB.strain.1254.for.H2O2.exp.control.rep.4	ROS stress
MTB.strain1254.vs.MTB.strain.1254.for.H2O2.exp.control.rep.5	ROS stress
MTB.strain1254.vs.MTB.strain.1254.for.H2O2.exp.control.rep.6	ROS stress
X4mM.H2O2.ctrl..2h...1	ROS stress
X4mM.H2O2.ctrl..2h...2	ROS stress
X4mM.H2O2.ctrl..4h...1	ROS stress
X4mM.H2O2.ctrl..4h...2	ROS stress
X4mM.H2O2vsctrl..1h.	ROS stress
X4mM.H2O2vsctrl..2h.	ROS stress
X4mM.H2O2vsctrl..2h.A	ROS stress
X4mM.H2O2vsctrl..4h.	ROS stress
X4mM.H2O2vsctrl..4h.A	ROS stress
Mtb.response.to.pH.5.5..6.replicates.	acidic pH
Mtb.response.to.pH.6.5..6.replicates.	acidic pH
pH4.8vspH6.8..11h.	acidic pH
pH4.8vspH6.8..2h.	acidic pH
pH4.8vspH6.8..2h.A	acidic pH
pH4.8vspH6.8..2h.B	acidic pH
pH4.8vspH6.8..4h.	acidic pH
pH4.8vspH6.8..4h.A	acidic pH
pH4.8vspH6.8..4h.B	acidic pH
pH4.8vspH6.8..4h.C	acidic pH
pH4.8vspH6.8..5.5h.	acidic pH
pH4.8vspH6.8..5h.	acidic pH
pH4.8vspH6.8..6h.	acidic pH
pH4.8vspH6.8..7h.	acidic pH
pH5.2vspH6.8..10.5h.	acidic pH
pH5.2vspH6.8..11h.	acidic pH
pH5.2vspH6.8..16h.	acidic pH
pH5.2vspH6.8..2h.	acidic pH
pH5.2vspH6.8..5.5h.	acidic pH
pH5.2vspH6.8..5h.	acidic pH
pH5.6vspH6.8..11h.	acidic pH
pH5.6vspH6.8..16h.	acidic pH
pH5.6vspH6.8..2h.	acidic pH
pH5.6vspH6.8..2h.A	acidic pH
pH5.6vspH6.8..4h.	acidic pH
pH5.6vspH6.8..4h.B	acidic pH
pH5.6vspH6.8..5h.	acidic pH
pH5.6vspH6.8..7h.	acidic pH
Starvation_1254_12h_01	nutrient starved
Starvation_1254_12h_02	nutrient starved
Starvation_1254_12h_03	nutrient starved
Starvation_1254_12h_04	nutrient starved
Starvation_1254_24h_01	nutrient starved
Starvation_1254_24h_02	nutrient starved
Starvation_1254_24h_03	nutrient starved
Starvation_1254_24h_04	nutrient starved
Starvation_1254_24h_05	nutrient starved
Starvation_1254_24h_06	nutrient starved
Starvation_1254_24h_07	nutrient starved
Starvation_1254_24h_08	nutrient starved
Starvation_1254_3d_01	nutrient starved
Starvation_1254_3d_02	nutrient starved
Starvation_1254_3d_03	nutrient starved
Starvation_1254_3d_04	nutrient starved
Starvation_1254_5d_01	nutrient starved
Starvation_1254_5d_02	nutrient starved
Starvation_1254_5d_03	nutrient starved
Starvation_1254_5d_04	nutrient starved
Starvation_1254_6h_01	nutrient starved
Starvation_1254_6h_02	nutrient starved
Starvation_1254_6h_03	nutrient starved
Starvation_1254_6h_04	nutrient starved
Starvation_1254_6h_05	nutrient starved
Starvation_1254_6h_06	nutrient starved
Starvation_1254_6h_07	nutrient starved
Starvation_1254_6h_08	nutrient starved
