# Supplementary material for: MtrA modulates Mycobacterium tuberculosis cell division in host microenvironments to mediate intrinsic resistance and drug tolerance
Source: Cell Rep. 2023 Aug 4;42(8):112875. doi: 10.1016/j.celrep.2023.112875 (PMC10480492; doi:10.1016/j.celrep.2023.112875)
Supplement: Data S2. “Delta fitness” in stress conditions (acidic pH and SDS treatment) and corem enrichment [file mmc3.xlsx]

## Sheet: corem.deltafitness.pH.pvalue
Average delta fitness (and permuted P-value) across genes in corems at acidic pH versus neutral pH.
corem	corem ID
corem.gene.number	number of genes in corem
corem.genes	the gene IDs of genes in corem
corem.gene.number.pH.fitness	number of genes in corem with delta fitness values
%.genes.pH.fitness	percentage of genes in corem with delta fitness values
corem.avg.pH.DeltaFit	average delta fitness for genes in corem
corem.pvalue.pH.fitness	permuted P-value significance of corem average delta fitness
significant.corem.pH.fitness.association	significance as determined by pvalue (< 0.01) and > 25% corem genes with delta fitness values
corem	corem.gene.number	corem.genes	corem.gene.number.pH.fitness	%.genes.pH.fitness	corem.avg.pH.DeltaFit	corem.pvalue.pH.fitness	significant.corem.pH.fitness.association
corem_19	12	Rv1592c Rv2243 Rv2244 Rv2245 Rv2246 Rv2247 Rv2524c Rv2846c Rv3285 Rv3799c Rv3800c Rv3801c	3	25	-0.3769	0	Yes
corem_205	28	Rv0451c Rv1342c Rv1343c Rv1344 Rv1345 Rv1346 Rv1347c Rv1348 Rv1349 Rv1461 Rv1462 Rv1463 Rv1464 Rv1465 Rv1466 Rv2123 Rv2377c Rv2378c Rv2379c Rv2380c Rv2381c Rv2382c Rv2383c Rv2386c Rv3402c Rv3403c Rv3839 Rv3840	7	25	0.146271	0	Yes
corem_235	8	Rv0040c Rv1690 Rv1987 Rv2927c Rv3614c Rv3615c Rv3616c Rv3810	2	25	-0.378	0	Yes
corem_80	8	Rv0839 Rv1806 Rv1807 Rv1808 Rv1809 Rv2987c Rv2988c Rv2989	2	25	-0.5141	0	Yes
corem_447	30	Rv1577c Rv1806 Rv1807 Rv1808 Rv1809 Rv1929c Rv1989c Rv1990c Rv1991c Rv2034 Rv2035 Rv2516c Rv2641 Rv2643 Rv2650c Rv2651c Rv2656c Rv2660c Rv2662 Rv2663 Rv2664 Rv2669 Rv2827c Rv3180c Rv3182 Rv3183 Rv3188 Rv3189 Rv3334 Rv3340	8	26.6667	-0.344375	0	Yes
corem_454	17	Rv0840c Rv1577c Rv1578c Rv1584c Rv1929c Rv1991c Rv1992c Rv2650c Rv2651c Rv2656c Rv2657c Rv2662 Rv2827c Rv3180c Rv3182 Rv3183 Rv3340	5	29.4118	-0.4948	0	Yes
corem_203	10	Rv0251c Rv0384c Rv0563 Rv1806 Rv1807 Rv1808 Rv1809 Rv2050 Rv2373c Rv2710	3	30	-0.406467	0	Yes
corem_510	61	Rv0040c Rv0129c Rv0179c Rv0208c Rv0313 Rv0426c Rv0430 Rv0724 Rv0821c Rv0857 Rv0883c Rv0898c Rv1042c Rv1110 Rv1117 Rv1435c Rv1497 Rv1566c Rv1690 Rv1827 Rv1829 Rv1855c Rv1925 Rv1987 Rv2077c Rv2091c Rv2094c Rv2097c Rv2111c Rv2115c Rv2137c Rv2145c Rv2147c Rv2150c Rv2155c Rv2165c Rv2166c Rv2256c Rv2369c Rv2525c Rv2657c Rv2841c Rv2926c Rv2927c Rv2941 Rv3005c Rv3197 Rv3209 Rv3246c Rv3258c Rv3260c Rv3412…	19	31.1475	-0.151358	0	Yes
corem_229	15	Rv1592c Rv2243 Rv2244 Rv2245 Rv2246 Rv2247 Rv2453c Rv2454c Rv2455c Rv2524c Rv2846c Rv3285 Rv3799c Rv3800c Rv3801c	5	33.3333	-0.29862	0	Yes
corem_244	9	Rv0846c Rv0847 Rv0848 Rv0849 Rv0850 Rv1806 Rv1807 Rv1808 Rv1809	3	33.3333	-0.396233	0	Yes
corem_252	6	Rv1806 Rv1807 Rv1808 Rv3174 Rv3175 Rv3177	2	33.3333	-0.3541	0	Yes
corem_259	6	Rv1317c Rv1807 Rv1808 Rv1809 Rv1945 Rv3202c	2	33.3333	-0.5141	0	Yes
corem_536	17	Rv0250c Rv0251c Rv0563 Rv1072 Rv1073 Rv2050 Rv2053c Rv2372c Rv2694c Rv2710 Rv2711 Rv2743c Rv2744c Rv2745c Rv3160c Rv3161c Rv3837c	6	35.2941	-0.223367	0	Yes
corem_196	11	Rv0241c Rv0242c Rv0243 Rv1592c Rv2243 Rv2244 Rv2245 Rv2246 Rv2247 Rv2524c Rv2846c	4	36.3636	-0.307925	0	Yes
corem_428	16	Rv0355c Rv0767c Rv0836c Rv0837c Rv0840c Rv2035 Rv2515c Rv2516c Rv2656c Rv2660c Rv2662 Rv2663 Rv2664 Rv2669 Rv3183 Rv3333c	6	37.5	-0.351033	0	Yes
corem_522	16	Rv0040c Rv1435c Rv1497 Rv1987 Rv2145c Rv2147c Rv2150c Rv2166c Rv2525c Rv3005c Rv3142c Rv3246c Rv3260c Rv3414c Rv3491 Rv3810	6	37.5	-0.303333	0	Yes
corem_478	53	Rv0040c Rv0111 Rv0129c Rv0166 Rv0167 Rv0168 Rv0169 Rv0170 Rv0171 Rv0172 Rv0173 Rv0174 Rv0178 Rv0312 Rv0430 Rv0519c Rv0883c Rv0888 Rv1157c Rv1158c Rv1251c Rv1252c Rv1477 Rv1547 Rv1697 Rv1698 Rv2074 Rv2147c Rv2154c Rv2349c Rv2350c Rv2351c Rv2680 Rv2681 Rv2721c Rv2864c Rv2927c Rv3005c Rv3146 Rv3148 Rv3150 Rv3151 Rv3154 Rv3156 Rv3158 Rv3209 Rv3246c Rv3258c Rv3310 Rv3330 Rv3587c Rv3717 Rv3811	21	39.6226	-0.145476	0	Yes
corem_146	5	Rv0676c Rv0677c Rv0678 Rv1461 Rv1463	2	40	0.26235	0	Yes
corem_552	12	Rv0451c Rv0467 Rv0468 Rv0805 Rv1194c Rv1342c Rv1344 Rv1346 Rv1347c Rv1348 Rv2386c Rv3840	5	41.6667	0.20224	0	Yes
corem_71	55	Rv0040c Rv0111 Rv0129c Rv0179c Rv0208c Rv0312 Rv0430 Rv0519c Rv0883c Rv0888 Rv1157c Rv1158c Rv1251c Rv1252c Rv1435c Rv1477 Rv1497 Rv1566c Rv1690 Rv1697 Rv1698 Rv1987 Rv2074 Rv2145c Rv2147c Rv2150c Rv2154c Rv2155c Rv2165c Rv2166c Rv2349c Rv2350c Rv2351c Rv2525c Rv2680 Rv2681 Rv2721c Rv2864c Rv2894c Rv2927c Rv3005c Rv3209 Rv3246c Rv3258c Rv3260c Rv3310 Rv3330 Rv3413c Rv3414c Rv3587c Rv3689 Rv3717 R…	23	41.8182	-0.229213	0	Yes
corem_523	31	Rv0111 Rv0883c Rv1157c Rv1251c Rv1435c Rv1477 Rv1697 Rv1698 Rv2074 Rv2147c Rv2150c Rv2151c Rv2152c Rv2154c Rv2155c Rv2349c Rv2350c Rv2525c Rv2680 Rv2681 Rv2864c Rv2894c Rv3005c Rv3209 Rv3330 Rv3413c Rv3414c Rv3587c Rv3689 Rv3717 Rv3811	13	41.9355	-0.255554	0	Yes
corem_491	45	Rv0040c Rv0111 Rv0129c Rv0179c Rv0208c Rv0312 Rv0430 Rv0883c Rv0888 Rv1251c Rv1252c Rv1435c Rv1477 Rv1497 Rv1566c Rv1690 Rv1697 Rv1698 Rv1815 Rv1883c Rv1884c Rv1987 Rv2074 Rv2145c Rv2147c Rv2150c Rv2154c Rv2349c Rv2350c Rv2525c Rv2680 Rv2681 Rv2721c Rv2894c Rv3005c Rv3209 Rv3246c Rv3258c Rv3260c Rv3330 Rv3413c Rv3414c Rv3587c Rv3810 Rv3811	19	42.2222	-0.226379	0	Yes
corem_356	7	Rv0244c Rv0474 Rv0475 Rv0485 Rv0676c Rv0677c Rv0859	3	42.8571	0.3036	0	Yes
corem_148	4	Rv2348c Rv3749c Rv3750c Rv3763	2	50	0.3515	0	Yes
corem_7	3	Rv0676c Rv0677c Rv0678	2	66.6667	0.26235	0	Yes
corem_201	10	Rv0426c Rv1829 Rv2091c Rv2094c Rv2115c Rv3412 Rv3583c Rv3614c Rv3615c Rv3616c	3	30	-0.241133	0.001	Yes
corem_62	26	Rv0451c Rv1342c Rv1343c Rv1344 Rv1345 Rv1346 Rv1347c Rv1348 Rv1349 Rv1519 Rv2122c Rv2123 Rv2377c Rv2378c Rv2379c Rv2380c Rv2381c Rv2382c Rv2383c Rv2384 Rv2385 Rv2386c Rv3402c Rv3403c Rv3839 Rv3840	8	30.7692	0.114962	0.001	Yes
corem_262	6	Rv1461 Rv1462 Rv1463 Rv1466 Rv2620c Rv2621c	2	33.3333	0.27085	0.001	Yes
corem_406	6	Rv0064 Rv1461 Rv1463 Rv2495c Rv2496c Rv2499c	2	33.3333	0.2756	0.001	Yes
corem_498	29	Rv0094c Rv0259c Rv0279c Rv0355c Rv0387c Rv0397 Rv0747 Rv0833 Rv0836c Rv0837c Rv1039c Rv1432 Rv1499 Rv1572c Rv1587c Rv1675c Rv1759c Rv1777 Rv1975 Rv2515c Rv2804c Rv3082c Rv3178 Rv3333c Rv3347c Rv3349c Rv3427c Rv3467 Rv3845	10	34.4828	-0.14739	0.001	Yes
corem_195	11	Rv1180 Rv1181 Rv1182 Rv1183 Rv1184c Rv1185c Rv3614c Rv3615c Rv3616c Rv3822 Rv3824c	4	36.3636	-0.2721	0.001	Yes
corem_239	33	Rv3502c Rv3504 Rv3515c Rv3516 Rv3529c Rv3530c Rv3531c Rv3537 Rv3538 Rv3544c Rv3545c Rv3546 Rv3548c Rv3549c Rv3550 Rv3551 Rv3552 Rv3553 Rv3556c Rv3557c Rv3559c Rv3560c Rv3561 Rv3562 Rv3563 Rv3564 Rv3565 Rv3567c Rv3568c Rv3569c Rv3570c Rv3573c Rv3574	13	39.3939	0.122138	0.001	Yes
corem_556	14	Rv0184 Rv1592c Rv2243 Rv2244 Rv2245 Rv2246 Rv2247 Rv2524c Rv2736c Rv2737c Rv2790c Rv2791c Rv2792c Rv2846c	6	42.8571	-0.25895	0.001	Yes
corem_393	9	Rv2619c Rv2620c Rv2621c Rv2622 Rv3548c Rv3549c Rv3552 Rv3556c Rv3557c	4	44.4444	0.25265	0.001	Yes
corem_175	6	Rv2348c Rv2632c Rv2633c Rv3390 Rv3633 Rv3763	3	50	0.289233	0.001	Yes
corem_23	4	Rv1806 Rv1807 Rv1808 Rv1809	2	50	-0.5141	0.001	Yes
corem_509	21	Rv0040c Rv0312 Rv1251c Rv1477 Rv1497 Rv1816 Rv1882c Rv2074 Rv2349c Rv2525c Rv2680 Rv2681 Rv2721c Rv2894c Rv3005c Rv3209 Rv3330 Rv3413c Rv3414c Rv3810 Rv3811	11	52.381	-0.194873	0.001	Yes
corem_167	8	Rv1216c Rv1217c Rv1218c Rv1219c Rv3083 Rv3084 Rv3085 Rv3086	2	25	0.2281	0.002	Yes
corem_76	32	Rv0795 Rv0796 Rv1369c Rv1370c Rv1756c Rv1757c Rv1763 Rv1764 Rv2105 Rv2106 Rv2167c Rv2168c Rv2278 Rv2279 Rv2354 Rv2355 Rv2479c Rv2480c Rv2648 Rv2649 Rv2814c Rv2815c Rv3184 Rv3185 Rv3186 Rv3187 Rv3325 Rv3326 Rv3380c Rv3381c Rv3474 Rv3475	9	28.125	-0.145167	0.002	Yes
corem_513	13	Rv0166 Rv0167 Rv0168 Rv0169 Rv0170 Rv0171 Rv0172 Rv0173 Rv0174 Rv1816 Rv1882c Rv3145 Rv3151	4	30.7692	0.172775	0.002	Yes
corem_68	15	Rv0244c Rv0467 Rv0468 Rv0474 Rv0475 Rv0485 Rv0711 Rv0805 Rv0859 Rv0860 Rv1168c Rv1192 Rv1194c Rv1534 Rv2724c	5	33.3333	0.15376	0.002	Yes
corem_66	54	Rv0109 Rv0124 Rv0279c Rv0297 Rv0532 Rv0578c Rv0742 Rv0746 Rv0747 Rv0833 Rv0862c Rv1067c Rv1068c Rv1087 Rv1091 Rv1243c Rv1325c Rv1396c Rv1441c Rv1450c Rv1452c Rv1468c Rv1651c Rv1759c Rv1768 Rv1803c Rv1818c Rv1840c Rv1842c Rv2126c Rv2162c Rv2371 Rv2446c Rv2487c Rv2490c Rv2591 Rv2634c Rv2741 Rv2762c Rv2853 Rv2862c Rv3344c Rv3345c Rv3367 Rv3388 Rv3411c Rv3507 Rv3508 Rv3511 Rv3512 Rv3514 Rv3590c Rv359…	21	38.8889	-0.117743	0.002	Yes
corem_445	22	Rv0081 Rv0082 Rv1812c Rv1998c Rv2003c Rv2630 Rv3126c Rv3548c Rv3549c Rv3550 Rv3551 Rv3552 Rv3553 Rv3556c Rv3557c Rv3559c Rv3560c Rv3561 Rv3562 Rv3563 Rv3564 Rv3565	9	40.9091	0.129833	0.002	Yes
corem_468	7	Rv0081 Rv0082 Rv1734c Rv1735c Rv1812c Rv3657c Rv3659c	4	57.1429	0.232325	0.002	Yes
corem_249	6	Rv0331 Rv0794c Rv1039c Rv1673c Rv1674c Rv3082c	2	33.3333	0.2386	0.003	Yes
corem_260	6	Rv0176 Rv0177 Rv0542c Rv1613 Rv1614 Rv1631	2	33.3333	0.2637	0.003	Yes
corem_69	31	Rv0166 Rv0167 Rv0168 Rv0169 Rv0170 Rv0171 Rv0172 Rv0173 Rv0174 Rv0176 Rv0177 Rv0178 Rv1547 Rv1611 Rv1612 Rv1613 Rv1614 Rv3145 Rv3146 Rv3147 Rv3148 Rv3149 Rv3150 Rv3151 Rv3152 Rv3153 Rv3154 Rv3155 Rv3156 Rv3157 Rv3158	12	38.7097	0.0961167	0.003	Yes
corem_542	10	Rv0297 Rv0578c Rv0742 Rv1103c Rv1840c Rv2162c Rv2371 Rv2595 Rv2634c Rv3388	4	40	-0.229	0.003	Yes
corem_305	22	Rv0040c Rv0179c Rv0208c Rv0312 Rv1477 Rv1497 Rv1566c Rv1592c Rv1690 Rv2145c Rv2166c Rv2243 Rv2244 Rv2245 Rv2246 Rv2247 Rv2524c Rv2721c Rv2846c Rv3413c Rv3800c Rv3801c	9	40.9091	-0.182156	0.003	Yes
corem_22	4	Rv2619c Rv2620c Rv2621c Rv2622	2	50	0.27085	0.003	Yes
corem_559	16	Rv0250c Rv0563 Rv1072 Rv1073 Rv2050 Rv2053c Rv2373c Rv2374c Rv2694c Rv2710 Rv2711 Rv2743c Rv2744c Rv2745c Rv2837c Rv2839c	4	25	-0.173075	0.004	Yes
corem_37	9	Rv1180 Rv1181 Rv1182 Rv1183 Rv1184c Rv1185c Rv3822 Rv3824c Rv3826	3	33.3333	-0.244467	0.004	Yes
corem_373	32	Rv0244c Rv0467 Rv0468 Rv0474 Rv0475 Rv0485 Rv0711 Rv0805 Rv0859 Rv0860 Rv1168c Rv1192 Rv1194c Rv1534 Rv1894c Rv2724c Rv3502c Rv3503c Rv3504 Rv3515c Rv3516 Rv3526 Rv3527 Rv3531c Rv3537 Rv3545c Rv3546 Rv3567c Rv3568c Rv3569c Rv3570c Rv3574	12	37.5	0.0905333	0.004	Yes
corem_204	19	Rv0145 Rv0146 Rv0244c Rv0467 Rv0468 Rv0469 Rv0474 Rv0475 Rv0485 Rv0711 Rv0805 Rv0859 Rv0860 Rv1168c Rv1192 Rv1194c Rv1534 Rv2724c Rv3219	6	31.5789	0.1089	0.005	Yes
corem_329	20	Rv0140 Rv0251c Rv0384c Rv1072 Rv1461 Rv1462 Rv1463 Rv1464 Rv1465 Rv1466 Rv2373c Rv2374c Rv2466c Rv2694c Rv2710 Rv2711 Rv2743c Rv2744c Rv2745c Rv3206c	5	25	-0.172	0.006	Yes
corem_554	38	Rv0313 Rv0486 Rv0490 Rv0724 Rv0818 Rv0857 Rv0875c Rv0876c Rv0898c Rv1042c Rv1149 Rv1540 Rv1599 Rv1600 Rv1601 Rv1602 Rv1603 Rv1827 Rv1843c Rv1925 Rv2077c Rv2091c Rv2097c Rv2111c Rv2137c Rv2256c Rv2369c Rv2868c Rv2926c Rv3197 Rv3412 Rv3606c Rv3608c Rv3609c Rv3626c Rv3627c Rv3856c Rv3857c	10	26.3158	0.07724	0.006	Yes
corem_469	33	Rv0313 Rv0857 Rv1042c Rv1046c Rv1117 Rv1149 Rv1929c Rv2009 Rv2077c Rv2104c Rv2111c Rv2137c Rv2295 Rv2369c Rv2493 Rv2517c Rv2656c Rv2657c Rv2663 Rv2664 Rv2827c Rv2865 Rv3180c Rv3182 Rv3183 Rv3340 Rv3412 Rv3429 Rv3583c Rv3642c Rv3674c Rv3857c Rv3917c	10	30.303	-0.12937	0.006	Yes
corem_481	17	Rv0971c Rv0972c Rv0974c Rv0975c Rv0976c Rv3548c Rv3549c Rv3550 Rv3552 Rv3553 Rv3556c Rv3559c Rv3560c Rv3561 Rv3562 Rv3563 Rv3564	6	35.2941	0.127817	0.006	Yes
corem_472	24	Rv1894c Rv3502c Rv3504 Rv3505 Rv3515c Rv3516 Rv3526 Rv3527 Rv3529c Rv3530c Rv3531c Rv3537 Rv3538 Rv3541c Rv3543c Rv3544c Rv3545c Rv3546 Rv3567c Rv3568c Rv3569c Rv3570c Rv3573c Rv3574	9	37.5	0.0971667	0.006	Yes
corem_142	5	Rv2397c Rv2398c Rv2399c Rv2453c Rv2454c	2	40	-0.2716	0.006	Yes
corem_460	16	Rv1072 Rv1073 Rv2053c Rv2372c Rv2373c Rv2374c Rv2453c Rv2454c Rv2455c Rv2694c Rv2710 Rv2711 Rv2743c Rv2744c Rv2745c Rv3837c	7	43.75	-0.172371	0.006	Yes
corem_437	41	Rv0181c Rv0184 Rv0185 Rv0605 Rv0606 Rv0829 Rv0839 Rv1277 Rv1278 Rv1317c Rv1406 Rv1588c Rv1765c Rv1833c Rv1945 Rv2015c Rv2024c Rv2719c Rv2734 Rv2735c Rv2736c Rv2737c Rv2790c Rv2791c Rv2792c Rv2885c Rv2977c Rv2978c Rv2979c Rv2987c Rv2988c Rv2989 Rv3202c Rv3226c Rv3296 Rv3466 Rv3555c Rv3585 Rv3586 Rv3827c Rv3828c	11	26.8293	-0.117991	0.007	Yes
corem_382	15	Rv0244c Rv0467 Rv0468 Rv0474 Rv0475 Rv0485 Rv0711 Rv0805 Rv0859 Rv0860 Rv1194c Rv1534 Rv2724c Rv3600c Rv3601c	5	33.3333	0.13044	0.007	Yes
corem_346	46	Rv0233 Rv0274 Rv0767c Rv0840c Rv1284 Rv1404 Rv1577c Rv1646 Rv1929c Rv1989c Rv1990c Rv1991c Rv1992c Rv1993c Rv1994c Rv2034 Rv2035 Rv2516c Rv2517c Rv2557 Rv2558 Rv2641 Rv2642 Rv2643 Rv2650c Rv2651c Rv2656c Rv2657c Rv2660c Rv2662 Rv2663 Rv2664 Rv2780 Rv2827c Rv3180c Rv3182 Rv3183 Rv3188 Rv3189 Rv3287c Rv3288c Rv3289c Rv3290c Rv3334 Rv3340 Rv3917c	14	30.4348	-0.101957	0.008	Yes
corem_537	42	Rv0532 Rv0578c Rv0742 Rv0862c Rv1087 Rv1091 Rv1243c Rv1396c Rv1452c Rv1604 Rv1605 Rv1818c Rv1840c Rv1842c Rv2126c Rv2158c Rv2162c Rv2365c Rv2366c Rv2371 Rv2446c Rv2490c Rv2539c Rv2540c Rv2552c Rv2554c Rv2591 Rv2678c Rv2762c Rv2862c Rv3367 Rv3388 Rv3411c Rv3419c Rv3421c Rv3422c Rv3508 Rv3512 Rv3595c Rv3605c Rv3606c Rv3653	13	30.9524	-0.126131	0.008	Yes
corem_442	16	Rv0164 Rv0567 Rv0635 Rv0636 Rv0637 Rv0643c Rv0732 Rv1241 Rv2445c Rv2929 Rv2954c Rv2959c Rv3101c Rv3598c Rv3921c Rv3922c	6	37.5	-0.186183	0.008	Yes
corem_341	10	Rv0297 Rv0578c Rv0742 Rv1046c Rv1396c Rv1450c Rv2162c Rv2295 Rv2371 Rv3674c	4	40	-0.2183	0.008	Yes
corem_511	30	Rv0040c Rv0179c Rv0208c Rv0312 Rv0883c Rv0888 Rv1157c Rv1158c Rv1435c Rv1477 Rv1497 Rv1566c Rv1690 Rv1987 Rv2145c Rv2525c Rv2632c Rv2633c Rv2721c Rv2927c Rv3246c Rv3260c Rv3390 Rv3413c Rv3414c Rv3587c Rv3633 Rv3810 Rv3811 Rv3812	13	43.3333	-0.1249	0.008	Yes
corem_553	12	Rv0578c Rv1452c Rv1654 Rv1655 Rv1842c Rv2126c Rv2490c Rv2762c Rv3388 Rv3411c Rv3508 Rv3512	3	25	-0.195567	0.009	Yes
corem_283	11	Rv0510 Rv0511 Rv0512 Rv0513 Rv0514 Rv0526 Rv0528 Rv0869c Rv1095 Rv2092c Rv3244c	3	27.2727	0.1417	0.009	Yes
corem_326	30	Rv0166 Rv0167 Rv0168 Rv0169 Rv0170 Rv0171 Rv0172 Rv0173 Rv0174 Rv1547 Rv3145 Rv3146 Rv3147 Rv3148 Rv3150 Rv3151 Rv3152 Rv3153 Rv3154 Rv3155 Rv3156 Rv3157 Rv3158 Rv3493c Rv3494c Rv3495c Rv3496c Rv3497c Rv3498c Rv3499c	13	43.3333	0.0802	0.009	Yes
corem_340	9	Rv0244c Rv0467 Rv0475 Rv0859 Rv0860 Rv1168c Rv1195 Rv1361c Rv2724c	4	44.4444	0.1719	0.009	Yes
corem_261	6	Rv0966c Rv0972c Rv0974c Rv0975c Rv0978c Rv3163c	4	66.6667	0.185875	0.009	Yes
corem_487	47	Rv0639 Rv0640 Rv0641 Rv0651 Rv0667 Rv0668 Rv0682 Rv0683 Rv0684 Rv0685 Rv0700 Rv0701 Rv0702 Rv0703 Rv0704 Rv0705 Rv0706 Rv0707 Rv0708 Rv0709 Rv0710 Rv0714 Rv0715 Rv0716 Rv0717 Rv0718 Rv0719 Rv0720 Rv0721 Rv0722 Rv0723 Rv2412 Rv2441c Rv2442c Rv2888c Rv2889c Rv2890c Rv2904c Rv2908c Rv2909c Rv3442c Rv3443c Rv3456c Rv3457c Rv3459c Rv3804c Rv3924c	3	6.38298	0.1486	0	No
corem_361	14	Rv1304 Rv1305 Rv1306 Rv1307 Rv1308 Rv1309 Rv1310 Rv1311 Rv1312 Rv1436 Rv1437 Rv1438 Rv2195 Rv2196	1	7.14286	0.1906	0	No
corem_362	12	Rv1304 Rv1305 Rv1306 Rv1307 Rv1309 Rv1311 Rv2195 Rv2196 Rv2524c Rv3285 Rv3799c Rv3800c	1	8.33333	-1.4062	0	No
corem_129	10	Rv0263c Rv0264c Rv0516c Rv3083 Rv3084 Rv3085 Rv3086 Rv3087 Rv3088 Rv3089	1	10	0.2791	0	No
corem_381	10	Rv0510 Rv0512 Rv0513 Rv0514 Rv0528 Rv1708 Rv1709 Rv1710 Rv1711 Rv1712	1	10	-0.358	0	No
corem_234	8	Rv0510 Rv0512 Rv0513 Rv0514 Rv0526 Rv0528 Rv0542c Rv1631	1	12.5	0.2913	0	No
corem_30	8	Rv1652 Rv1653 Rv1654 Rv1655 Rv1656 Rv1657 Rv1658 Rv1659	1	12.5	-0.5899	0	No
corem_495	24	Rv0639 Rv0640 Rv0641 Rv0682 Rv0683 Rv0685 Rv0700 Rv0701 Rv0714 Rv1304 Rv1305 Rv1306 Rv1307 Rv1309 Rv1310 Rv1641 Rv1642 Rv1643 Rv2195 Rv2196 Rv2441c Rv2442c Rv2904c Rv3804c	3	12.5	-0.196567	0	No
corem_246	22	Rv0282 Rv0283 Rv0284 Rv0285 Rv0286 Rv0287 Rv0288 Rv0289 Rv0290 Rv0291 Rv0292 Rv2243 Rv2244 Rv2245 Rv2246 Rv2247 Rv2524c Rv2846c Rv3019c Rv3020c Rv3800c Rv3801c	3	13.6364	-0.3685	0	No
corem_26	7	Rv3083 Rv3084 Rv3085 Rv3086 Rv3087 Rv3088 Rv3089	1	14.2857	0.2791	0	No
corem_493	20	Rv0511 Rv0512 Rv0513 Rv0514 Rv0526 Rv0528 Rv0869c Rv1095 Rv1604 Rv1605 Rv2364c Rv2365c Rv2366c Rv2539c Rv2552c Rv2678c Rv3419c Rv3422c Rv3606c Rv3608c	3	15	0.174333	0	No
corem_372	13	Rv0486 Rv0875c Rv1599 Rv1600 Rv1602 Rv1652 Rv1653 Rv1654 Rv1655 Rv1656 Rv1658 Rv3626c Rv3627c	2	15.3846	0.20345	0	No
corem_193	19	Rv0176 Rv0177 Rv0178 Rv1304 Rv1305 Rv1306 Rv1307 Rv1308 Rv1309 Rv1310 Rv1311 Rv1312 Rv1547 Rv1611 Rv1612 Rv1613 Rv1614 Rv2195 Rv2196	3	15.7895	0.2296	0	No
corem_172	18	Rv0244c Rv0467 Rv0468 Rv0474 Rv0475 Rv0485 Rv0711 Rv0805 Rv0859 Rv0860 Rv1461 Rv1462 Rv1463 Rv1464 Rv1465 Rv1466 Rv1534 Rv2724c	3	16.6667	0.2644	0	No
corem_415	18	Rv0451c Rv0839 Rv1347c Rv1348 Rv1349 Rv2122c Rv2123 Rv2380c Rv2381c Rv2382c Rv2386c Rv2987c Rv2988c Rv2989 Rv3402c Rv3403c Rv3839 Rv3840	3	16.6667	0.1926	0	No
corem_489	12	Rv1652 Rv1653 Rv1654 Rv1655 Rv1656 Rv1657 Rv1658 Rv1659 Rv2158c Rv2539c Rv2540c Rv3421c	2	16.6667	-0.3939	0	No
corem_84	6	Rv0263c Rv0264c Rv0516c Rv3614c Rv3615c Rv3616c	1	16.6667	-0.355	0	No
corem_432	17	Rv0567 Rv0637 Rv0732 Rv1241 Rv2271 Rv2582 Rv2928 Rv2929 Rv2945c Rv2947c Rv2948c Rv2949c Rv2951c Rv2952 Rv2954c Rv2959c Rv3598c	3	17.6471	-0.280067	0	No
corem_210	11	Rv0009 Rv0732 Rv0733 Rv0760c Rv0761c Rv1098c Rv1436 Rv1437 Rv1438 Rv2928 Rv3224	2	18.1818	-0.3319	0	No
corem_550	11	Rv0668 Rv2243 Rv2244 Rv2245 Rv2246 Rv2247 Rv2888c Rv2889c Rv3285 Rv3799c Rv3800c	2	18.1818	0.29535	0	No
corem_396	16	Rv1461 Rv1462 Rv1463 Rv1464 Rv1465 Rv1466 Rv1894c Rv3502c Rv3515c Rv3516 Rv3527 Rv3567c Rv3568c Rv3569c Rv3570c Rv3574	3	18.75	0.130933	0	No
corem_230	15	Rv0440 Rv1592c Rv2243 Rv2244 Rv2245 Rv2246 Rv2247 Rv2524c Rv2846c Rv3285 Rv3417c Rv3418c Rv3799c Rv3800c Rv3801c	3	20	-0.3769	0	No
corem_423	24	Rv0141c Rv0142 Rv0244c Rv0467 Rv0468 Rv0474 Rv0475 Rv0485 Rv0711 Rv0805 Rv0859 Rv0860 Rv1168c Rv1192 Rv1194c Rv1471 Rv1534 Rv2204c Rv2699c Rv2707 Rv2724c Rv3054c Rv3223c Rv3463	5	20.8333	0.15376	0	No
corem_173	14	Rv0244c Rv0350 Rv0351 Rv0352 Rv0353 Rv0467 Rv0468 Rv0474 Rv0475 Rv0485 Rv0711 Rv0859 Rv0860 Rv2724c	3	21.4286	0.2644	0	No
corem_275	13	Rv0410c Rv0411c Rv0412c Rv1592c Rv2243 Rv2244 Rv2245 Rv2246 Rv2247 Rv2524c Rv2846c Rv3800c Rv3801c	3	23.0769	-0.3769	0	No
corem_287	13	Rv0145 Rv0146 Rv1592c Rv2243 Rv2244 Rv2245 Rv2246 Rv2247 Rv2524c Rv2846c Rv3219 Rv3800c Rv3801c	3	23.0769	-0.3769	0	No
corem_370	13	Rv0823c Rv1094 Rv1592c Rv2243 Rv2244 Rv2245 Rv2246 Rv2247 Rv2524c Rv2846c Rv3799c Rv3800c Rv3801c	3	23.0769	-0.3769	0	No
corem_475	13	Rv0474 Rv0475 Rv1989c Rv1990c Rv2034 Rv2035 Rv2516c Rv2517c Rv3180c Rv3182 Rv3183 Rv3188 Rv3334	3	23.0769	-0.309767	0	No
corem_497	25	Rv0080 Rv0081 Rv0082 Rv0085 Rv0086 Rv0570 Rv0571c Rv0572c Rv0574c Rv1734c Rv1735c Rv1736c Rv1737c Rv1812c Rv1997 Rv1998c Rv2003c Rv2004c Rv2006 Rv2028c Rv2625c Rv2631 Rv3126c Rv3128c Rv3129	6	24	0.193167	0	No
corem_27	11	Rv1304 Rv1305 Rv1306 Rv1307 Rv1308 Rv1309 Rv1310 Rv1311 Rv1312 Rv2195 Rv2196	1	9.09091	0.1906	0.001	No
corem_515	11	Rv0639 Rv0641 Rv0667 Rv0668 Rv2837c Rv2839c Rv2888c Rv2889c Rv3456c Rv3457c Rv3458c	1	9.09091	0.1892	0.001	No
corem_471	30	Rv0638 Rv0639 Rv0640 Rv0641 Rv0667 Rv0668 Rv0682 Rv0683 Rv0684 Rv0685 Rv0700 Rv1080c Rv1641 Rv1642 Rv1643 Rv2412 Rv2441c Rv2442c Rv2534c Rv2890c Rv2904c Rv3443c Rv3456c Rv3457c Rv3458c Rv3459c Rv3460c Rv3461c Rv3462c Rv3924c	3	10	-0.175333	0.001	No
corem_232	8	Rv1461 Rv1462 Rv1463 Rv1464 Rv1465 Rv1466 Rv3600c Rv3601c	1	12.5	-0.3161	0.001	No
corem_219	10	Rv0176 Rv0177 Rv0178 Rv1436 Rv1437 Rv1438 Rv1611 Rv1612 Rv1613 Rv1614	2	20	0.2491	0.001	No
corem_333	9	Rv0176 Rv0177 Rv0178 Rv1611 Rv1612 Rv1613 Rv1614 Rv3921c Rv3922c	2	22.2222	0.2491	0.001	No
corem_560	17	Rv0053 Rv0054 Rv0055 Rv0056 Rv0702 Rv0704 Rv0705 Rv0706 Rv0707 Rv0708 Rv0709 Rv0710 Rv0717 Rv0718 Rv0720 Rv0721 Rv0723	1	5.88235	0.1311	0.002	No
corem_327	13	Rv1303 Rv1304 Rv1305 Rv1306 Rv1307 Rv1308 Rv1309 Rv1310 Rv1311 Rv1312 Rv1626 Rv2195 Rv2196	1	7.69231	0.1906	0.002	No
corem_100	7	Rv0350 Rv0351 Rv0352 Rv0353 Rv2397c Rv2398c Rv2399c	1	14.2857	-0.2825	0.002	No
corem_160	5	Rv0440 Rv3417c Rv3418c Rv3600c Rv3601c	1	20	-0.3161	0.002	No
corem_165	4	Rv0978c Rv3109 Rv3112 Rv3163c	1	25	0.2755	0.002	No
corem_9	13	Rv0282 Rv0283 Rv0284 Rv0285 Rv0286 Rv0287 Rv0288 Rv0289 Rv0290 Rv0291 Rv0292 Rv3019c Rv3020c	1	7.69231	-0.1008	0.003	No
corem_264	6	Rv0440 Rv0475 Rv0485 Rv0859 Rv3417c Rv3418c	1	16.6667	0.2646	0.003	No
corem_315	5	Rv0475 Rv0859 Rv2987c Rv2988c Rv2989	1	20	0.2646	0.003	No
corem_42	5	Rv1708 Rv1709 Rv1710 Rv1711 Rv1712	1	20	-0.358	0.003	No
corem_185	6	Rv0350 Rv0351 Rv0352 Rv0353 Rv3600c Rv3601c	1	16.6667	-0.3161	0.004	No
corem_191	6	Rv0440 Rv2397c Rv2398c Rv2399c Rv3417c Rv3418c	1	16.6667	-0.2825	0.004	No
corem_290	5	Rv0672 Rv0674 Rv0808 Rv0875c Rv0876c	1	20	-0.2821	0.004	No
corem_547	17	Rv0469 Rv0639 Rv0640 Rv1641 Rv1642 Rv1643 Rv2412 Rv2441c Rv2442c Rv2904c Rv3219 Rv3459c Rv3460c Rv3461c Rv3462c Rv3804c Rv3924c	4	23.5294	-0.176275	0.004	No
corem_371	13	Rv1605 Rv2064 Rv2158c Rv2366c Rv2539c Rv2540c Rv2552c Rv2554c Rv2678c Rv3266c Rv3419c Rv3421c Rv3422c	1	7.69231	-0.1979	0.005	No
corem_265	7	Rv1815 Rv1883c Rv1884c Rv2245 Rv2246 Rv2247 Rv2846c	1	14.2857	-0.2789	0.005	No
corem_285	15	Rv0250c Rv0251c Rv0384c Rv0440 Rv0563 Rv1072 Rv1073 Rv2050 Rv2373c Rv2710 Rv2743c Rv2744c Rv2745c Rv3417c Rv3418c	3	20	-0.176333	0.005	No
corem_155	5	Rv3142c Rv3491 Rv3614c Rv3615c Rv3616c	1	20	-0.355	0.006	No
corem_516	18	Rv0250c Rv0251c Rv0384c Rv0563 Rv0839 Rv1072 Rv1073 Rv2050 Rv2053c Rv2372c Rv2373c Rv2374c Rv2465c Rv2745c Rv2987c Rv2988c Rv2989 Rv3463	4	22.2222	-0.16325	0.006	No
corem_192	6	Rv0440 Rv1334 Rv2204c Rv2699c Rv3417c Rv3418c	1	16.6667	0.2067	0.007	No
corem_408	6	Rv0283 Rv0284 Rv0290 Rv0291 Rv2791c Rv2792c	1	16.6667	0.229	0.007	No
corem_214	7	Rv1461 Rv1463 Rv2557 Rv2780 Rv3287c Rv3288c Rv3290c	1	14.2857	-0.268	0.008	No
corem_108	9	Rv0846c Rv0847 Rv0848 Rv0849 Rv0850 Rv2397c Rv2398c Rv2399c Rv2963	2	22.2222	-0.2215	0.008	No
corem_271	8	Rv0145 Rv0146 Rv1216c Rv1217c Rv1218c Rv1219c Rv3161c Rv3219	1	12.5	0.1771	0.009	No
corem_199	9	Rv1217c Rv1218c Rv1219c Rv1652 Rv1653 Rv1654 Rv1655 Rv1656 Rv1657	2	22.2222	-0.2064	0.009	No
corem_226	9	Rv0141c Rv0142 Rv1334 Rv1335 Rv1462 Rv1463 Rv1464 Rv1465 Rv1466	2	22.2222	0.16315	0.009	No
corem_236	8	Rv0094c Rv0971c Rv0972c Rv0974c Rv0975c Rv0976c Rv1587c Rv3467	2	25	0.17885	0.01	No
corem_3	3	Rv3614c Rv3615c Rv3616c	1	33.3333	-0.355	0.01	No
corem_310	5	Rv1815 Rv1883c Rv1884c Rv3615c Rv3616c	1	20	-0.2789	0.01	No
corem_440	14	Rv0181c Rv0410c Rv0411c Rv0412c Rv1277 Rv1406 Rv1588c Rv1765c Rv2015c Rv2791c Rv2885c Rv3074 Rv3296 Rv3466	1	7.14286	0.125	0.01	No
corem_109	5	Rv1815 Rv1816 Rv1882c Rv1883c Rv1884c	1	20	-0.2789	0.011	No
corem_159	5	Rv0966c Rv0978c Rv1934c Rv1965 Rv3163c	2	40	0.1929	0.011	No
corem_187	6	Rv0814c Rv0815c Rv3117 Rv3118 Rv3600c Rv3601c	2	33.3333	-0.25375	0.011	No
corem_405	6	Rv0064 Rv0670 Rv1652 Rv1653 Rv1654 Rv2498c	2	33.3333	-0.25585	0.011	No
corem_446	17	Rv0244c Rv0467 Rv0468 Rv0474 Rv0475 Rv0485 Rv0711 Rv0805 Rv0859 Rv0860 Rv1168c Rv1192 Rv1194c Rv1534 Rv1779c Rv2724c Rv3484	7	41.1765	0.109557	0.011	No
corem_485	81	Rv0009 Rv0053 Rv0054 Rv0055 Rv0056 Rv0164 Rv0227c Rv0466 Rv0567 Rv0635 Rv0636 Rv0637 Rv0639 Rv0640 Rv0641 Rv0642c Rv0643c Rv0644c Rv0667 Rv0668 Rv0682 Rv0683 Rv0684 Rv0685 Rv0700 Rv0701 Rv0703 Rv0704 Rv0705 Rv0706 Rv0707 Rv0708 Rv0709 Rv0714 Rv0715 Rv0716 Rv0717 Rv0718 Rv0719 Rv0720 Rv0722 Rv0723 Rv0732 Rv1078 Rv1241 Rv1379 Rv1641 Rv1642 Rv1643 Rv2220 Rv2271 Rv2357c Rv2412 Rv2441c Rv2442c Rv2445c…	14	17.284	-0.0777214	0.011	No
corem_78	8	Rv0814c Rv0815c Rv2397c Rv2398c Rv2399c Rv2400c Rv3117 Rv3118	3	37.5	-0.226433	0.011	No
corem_220	18	Rv0233 Rv0274 Rv1284 Rv1404 Rv1646 Rv2557 Rv2558 Rv2780 Rv3083 Rv3084 Rv3085 Rv3086 Rv3087 Rv3088 Rv3089 Rv3287c Rv3288c Rv3290c	5	27.7778	0.10174	0.012	No
corem_342	10	Rv0814c Rv0815c Rv1072 Rv1073 Rv2050 Rv2372c Rv2373c Rv2743c Rv3117 Rv3118	3	30	-0.1907	0.012	No
corem_385	17	Rv3548c Rv3549c Rv3550 Rv3551 Rv3552 Rv3553 Rv3556c Rv3557c Rv3559c Rv3560c Rv3561 Rv3562 Rv3563 Rv3564 Rv3565 Rv3657c Rv3659c	5	29.4118	0.10558	0.012	No
corem_324	11	Rv0350 Rv0351 Rv0352 Rv0353 Rv1592c Rv2243 Rv2244 Rv2245 Rv2246 Rv3800c Rv3801c	2	18.1818	0.13775	0.013	No
corem_388	9	Rv0639 Rv0641 Rv1303 Rv1626 Rv1641 Rv1642 Rv1643 Rv2904c Rv3804c	3	33.3333	-0.196567	0.013	No
corem_124	5	Rv0676c Rv0677c Rv0678 Rv1993c Rv1994c	3	60	0.220433	0.014	No
corem_272	8	Rv0104 Rv0620 Rv0966c Rv0977 Rv0978c Rv1777 Rv3163c Rv3359	4	50	0.160425	0.014	No
corem_350	17	Rv3534c Rv3535c Rv3536c Rv3548c Rv3549c Rv3550 Rv3552 Rv3553 Rv3556c Rv3557c Rv3559c Rv3560c Rv3561 Rv3562 Rv3563 Rv3564 Rv3565	4	23.5294	0.1023	0.014	No
corem_398	26	Rv0169 Rv0170 Rv0171 Rv0172 Rv0173 Rv0174 Rv1304 Rv1308 Rv1309 Rv1310 Rv1311 Rv1312 Rv3145 Rv3146 Rv3147 Rv3148 Rv3149 Rv3150 Rv3151 Rv3152 Rv3153 Rv3154 Rv3155 Rv3156 Rv3157 Rv3158	11	42.3077	0.0768909	0.014	No
corem_43	5	Rv3109 Rv3110 Rv3111 Rv3112 Rv3113	2	40	0.1813	0.014	No
corem_508	8	Rv1180 Rv1181 Rv1182 Rv1184c Rv1891 Rv1893 Rv3822 Rv3824c	4	50	-0.21145	0.014	No
corem_115	4	Rv0305c Rv0374c Rv0375c Rv0378	1	25	0.2027	0.015	No
corem_263	6	Rv1251c Rv1252c Rv1708 Rv1709 Rv1711 Rv2864c	2	33.3333	-0.243	0.015	No
corem_392	9	Rv1715 Rv1717 Rv3552 Rv3553 Rv3559c Rv3562 Rv3563 Rv3564 Rv3565	1	11.1111	0.1532	0.015	No
corem_128	4	Rv0231 Rv2140c Rv3528c Rv3547	2	50	-0.29455	0.016	No
corem_2	16	Rv0795 Rv1370c Rv1757c Rv1763 Rv2105 Rv2168c Rv2278 Rv2354 Rv2480c Rv2648 Rv2815c Rv3184 Rv3186 Rv3325 Rv3381c Rv3474	9	56.25	-0.145167	0.016	No
corem_168	9	Rv0304c Rv0355c Rv1135c Rv1548c Rv3021c Rv3347c Rv3350c Rv3427c Rv3533c	4	44.4444	-0.18675	0.017	No
corem_462	7	Rv0962c Rv0971c Rv0972c Rv0974c Rv0975c Rv0976c Rv1726	2	28.5714	0.17885	0.017	No
corem_386	17	Rv3541c Rv3543c Rv3548c Rv3549c Rv3550 Rv3551 Rv3552 Rv3553 Rv3556c Rv3557c Rv3559c Rv3560c Rv3561 Rv3562 Rv3563 Rv3564 Rv3565	5	29.4118	0.10558	0.018	No
corem_477	24	Rv0486 Rv0490 Rv0491 Rv0818 Rv0865 Rv0875c Rv1100 Rv1332 Rv1333 Rv1540 Rv1599 Rv1600 Rv1601 Rv1602 Rv1603 Rv2471 Rv3605c Rv3606c Rv3607c Rv3608c Rv3609c Rv3626c Rv3627c Rv3856c	8	33.3333	0.072325	0.018	No
corem_328	17	Rv0790c Rv0791c Rv0792c Rv1894c Rv3502c Rv3515c Rv3516 Rv3526 Rv3527 Rv3529c Rv3530c Rv3531c Rv3537 Rv3538 Rv3545c Rv3546 Rv3574	6	35.2941	0.0938333	0.019	No
corem_46	15	Rv3548c Rv3549c Rv3550 Rv3551 Rv3552 Rv3553 Rv3556c Rv3557c Rv3559c Rv3560c Rv3561 Rv3562 Rv3563 Rv3564 Rv3565	5	33.3333	0.10558	0.02	No
corem_250	7	Rv0097 Rv0098 Rv0099 Rv0100 Rv0101 Rv0395 Rv0396	3	42.8571	-0.203933	0.021	No
corem_312	5	Rv0304c Rv0355c Rv0966c Rv0978c Rv3163c	2	40	0.1929	0.021	No
corem_375	11	Rv0639 Rv0640 Rv1195 Rv1196 Rv1641 Rv1642 Rv1643 Rv2441c Rv2442c Rv3478 Rv3804c	4	36.3636	-0.173825	0.021	No
corem_224	9	Rv0032 Rv0033 Rv0034 Rv0035 Rv3109 Rv3110 Rv3111 Rv3112 Rv3113	4	44.4444	0.1319	0.022	No
corem_277	14	Rv0331 Rv0794c Rv1528c Rv1673c Rv1674c Rv1767 Rv1806 Rv1807 Rv1808 Rv1809 Rv1874 Rv1875 Rv2332 Rv3914	5	35.7143	-0.15508	0.022	No
corem_426	15	Rv2191 Rv3201c Rv3548c Rv3549c Rv3550 Rv3551 Rv3552 Rv3553 Rv3556c Rv3559c Rv3560c Rv3561 Rv3562 Rv3563 Rv3564	5	33.3333	0.10558	0.022	No
corem_450	12	Rv0767c Rv1577c Rv1991c Rv1992c Rv2619c Rv2620c Rv2621c Rv2622 Rv2650c Rv2651c Rv2662 Rv2663	3	25	0.1187	0.022	No
corem_453	9	Rv0140 Rv2466c Rv2557 Rv2780 Rv3054c Rv3206c Rv3287c Rv3288c Rv3290c	3	33.3333	-0.199667	0.022	No
corem_111	5	Rv1891 Rv1893 Rv3614c Rv3615c Rv3616c	2	40	-0.2337	0.023	No
corem_179	6	Rv2632c Rv2633c Rv3142c Rv3390 Rv3491 Rv3633	2	33.3333	0.15955	0.023	No
corem_479	20	Rv0486 Rv0490 Rv0491 Rv0818 Rv1540 Rv1599 Rv1600 Rv1601 Rv1602 Rv3607c Rv3609c Rv3626c Rv3627c Rv3865 Rv3866 Rv3867 Rv3872 Rv3873 Rv3878 Rv3879c	5	25	0.08482	0.023	No
corem_222	9	Rv1461 Rv1462 Rv1463 Rv1464 Rv1465 Rv1466 Rv2453c Rv2454c Rv2455c	2	22.2222	-0.1812	0.024	No
corem_345	13	Rv1037c Rv1038c Rv1197 Rv1198 Rv1792 Rv1793 Rv1794 Rv2346c Rv2347c Rv2348c Rv3619c Rv3620c Rv3763	6	46.1538	0.112983	0.024	No
corem_431	26	Rv0233 Rv0274 Rv1284 Rv1404 Rv1646 Rv1894c Rv2557 Rv2558 Rv2780 Rv3287c Rv3288c Rv3289c Rv3290c Rv3502c Rv3503c Rv3516 Rv3526 Rv3527 Rv3530c Rv3531c Rv3537 Rv3538 Rv3546 Rv3569c Rv3570c Rv3574	10	38.4615	0.06413	0.024	No
corem_61	38	Rv0181c Rv0184 Rv0185 Rv0605 Rv0606 Rv0829 Rv1277 Rv1278 Rv1317c Rv1406 Rv1588c Rv1765c Rv1833c Rv1945 Rv2015c Rv2024c Rv2719c Rv2734 Rv2735c Rv2736c Rv2737c Rv2790c Rv2791c Rv2792c Rv2885c Rv2977c Rv2978c Rv2979c Rv3074 Rv3202c Rv3226c Rv3296 Rv3466 Rv3555c Rv3585 Rv3586 Rv3827c Rv3828c	12	31.5789	-0.0977417	0.024	No
corem_223	10	Rv0140 Rv0251c Rv0384c Rv0790c Rv0791c Rv0792c Rv1528c Rv2466c Rv3054c Rv3223c	3	30	-0.1608	0.025	No
corem_531	9	Rv0283 Rv0290 Rv0291 Rv0510 Rv0511 Rv0512 Rv0513 Rv0528 Rv0869c	1	11.1111	0.1291	0.025	No
corem_51	9	Rv0510 Rv0511 Rv0512 Rv0513 Rv0514 Rv0526 Rv0528 Rv0869c Rv1095	2	22.2222	0.13895	0.026	No
corem_177	6	Rv2632c Rv2633c Rv3390 Rv3633 Rv3749c Rv3750c	3	50	0.157833	0.027	No
corem_311	5	Rv0082 Rv1735c Rv1812c Rv2191 Rv3201c	3	60	0.1922	0.027	No
corem_102	8	Rv0350 Rv0351 Rv0352 Rv0353 Rv0814c Rv0815c Rv3117 Rv3118	1	12.5	-0.1914	0.028	No
corem_29	4	Rv2397c Rv2398c Rv2399c Rv2400c	2	50	-0.24395	0.029	No
corem_411	6	Rv0094c Rv0397 Rv1135c Rv1587c Rv3467 Rv3533c	3	50	-0.209333	0.029	No
corem_464	7	Rv1182 Rv1184c Rv1185c Rv1195 Rv1196 Rv1361c Rv3478	2	28.5714	-0.1865	0.029	No
corem_514	11	Rv2837c Rv2839c Rv2931 Rv2932 Rv2933 Rv2936 Rv2938 Rv2940c Rv3001c Rv3002c Rv3003c	1	9.09091	0.1127	0.029	No
corem_527	9	Rv1736c Rv1738 Rv2029c Rv2558 Rv2625c Rv2629 Rv2630 Rv3289c Rv3290c	3	33.3333	-0.173867	0.029	No
corem_50	5	Rv0971c Rv0972c Rv0974c Rv0975c Rv0976c	2	40	0.17885	0.03	No
corem_75	41	Rv0009 Rv0053 Rv0054 Rv0055 Rv0056 Rv0164 Rv0227c Rv0315 Rv0466 Rv0567 Rv0635 Rv0636 Rv0637 Rv0642c Rv0643c Rv0644c Rv0732 Rv0733 Rv0760c Rv0761c Rv1078 Rv1098c Rv1241 Rv1379 Rv2220 Rv2271 Rv2357c Rv2445c Rv2582 Rv2928 Rv2929 Rv2951c Rv2952 Rv2954c Rv2959c Rv3101c Rv3224 Rv3524 Rv3598c Rv3628 Rv3747	11	26.8293	-0.0885273	0.03	No
corem_178	6	Rv0145 Rv0146 Rv0469 Rv3219 Rv3600c Rv3601c	2	33.3333	-0.21575	0.031	No
corem_325	15	Rv0324 Rv2011c Rv2012 Rv3502c Rv3504 Rv3515c Rv3516 Rv3526 Rv3527 Rv3530c Rv3531c Rv3537 Rv3545c Rv3546 Rv3574	6	40	0.0938333	0.031	No
corem_91	7	Rv1065 Rv1066 Rv1790 Rv2397c Rv2398c Rv2399c Rv2400c	4	57.1429	-0.19625	0.031	No
corem_321	29	Rv0451c Rv0846c Rv0847 Rv0848 Rv0849 Rv0850 Rv1342c Rv1343c Rv1344 Rv1346 Rv1347c Rv1348 Rv1349 Rv1519 Rv2122c Rv2123 Rv2379c Rv2380c Rv2381c Rv2382c Rv2383c Rv2384 Rv2385 Rv2386c Rv2963 Rv3402c Rv3403c Rv3839 Rv3840	7	24.1379	0.0588857	0.032	No
corem_369	24	Rv0166 Rv0167 Rv0168 Rv0169 Rv0170 Rv0171 Rv0172 Rv0173 Rv0174 Rv0178 Rv1547 Rv1815 Rv1883c Rv1884c Rv3145 Rv3146 Rv3147 Rv3148 Rv3149 Rv3150 Rv3151 Rv3153 Rv3155 Rv3158	10	41.6667	0.06747	0.032	No
corem_422	12	Rv2931 Rv2932 Rv2933 Rv2934 Rv2935 Rv2936 Rv2937 Rv2938 Rv2939 Rv2959c Rv3002c Rv3101c	4	33.3333	-0.1547	0.032	No
corem_89	7	Rv0440 Rv0814c Rv0815c Rv3117 Rv3118 Rv3417c Rv3418c	1	14.2857	-0.1914	0.032	No
corem_270	8	Rv2495c Rv2496c Rv2500c Rv2501c Rv3864 Rv3865 Rv3866 Rv3867	3	37.5	0.1283	0.033	No
corem_284	11	Rv0263c Rv0264c Rv0516c Rv1344 Rv1345 Rv1346 Rv1349 Rv2377c Rv2378c Rv2379c Rv2380c	4	36.3636	0.111525	0.033	No
corem_409	6	Rv0085 Rv0086 Rv2539c Rv3419c Rv3421c Rv3422c	1	16.6667	-0.1979	0.033	No
corem_217	14	Rv0233 Rv1284 Rv1404 Rv1646 Rv2557 Rv2558 Rv2780 Rv3287c Rv3288c Rv3289c Rv3290c Rv3614c Rv3615c Rv3616c	4	28.5714	-0.13765	0.035	No
corem_256	6	Rv0274 Rv0275c Rv1152 Rv1646 Rv2557 Rv2780	3	50	0.1486	0.035	No
corem_404	6	Rv0814c Rv0815c Rv3001c Rv3003c Rv3117 Rv3118	1	16.6667	-0.1914	0.035	No
corem_101	77	Rv0275c Rv0313 Rv0426c Rv0724 Rv0767c Rv0821c Rv0840c Rv0857 Rv0898c Rv1042c Rv1110 Rv1117 Rv1149 Rv1152 Rv1577c Rv1598c Rv1827 Rv1829 Rv1843c Rv1855c Rv1925 Rv1929c Rv1989c Rv1990c Rv1991c Rv1992c Rv1993c Rv1994c Rv2009 Rv2034 Rv2035 Rv2077c Rv2091c Rv2094c Rv2097c Rv2104c Rv2111c Rv2115c Rv2137c Rv2256c Rv2369c Rv2493 Rv2516c Rv2517c Rv2641 Rv2642 Rv2643 Rv2650c Rv2651c Rv2656c Rv2657c Rv2660c …	22	28.5714	-0.0677682	0.036	No
corem_520	19	Rv0324 Rv1989c Rv1990c Rv1991c Rv1992c Rv1993c Rv1994c Rv2011c Rv2012 Rv2034 Rv2035 Rv2641 Rv2642 Rv2643 Rv2663 Rv3183 Rv3188 Rv3189 Rv3334	5	26.3158	-0.11984	0.036	No
corem_338	9	Rv1216c Rv1217c Rv1218c Rv1219c Rv2987c Rv2988c Rv2989 Rv3160c Rv3161c	2	22.2222	-0.15945	0.037	No
corem_420	8	Rv0064 Rv0971c Rv0972c Rv0974c Rv0976c Rv2498c Rv2499c Rv2501c	4	50	0.1285	0.037	No
corem_492	20	Rv0040c Rv0179c Rv0208c Rv0312 Rv0430 Rv0888 Rv1477 Rv1690 Rv1987 Rv2145c Rv2348c Rv2525c Rv2721c Rv3258c Rv3260c Rv3413c Rv3414c Rv3587c Rv3763 Rv3810	9	45	-0.116311	0.037	No
corem_202	10	Rv0474 Rv0475 Rv0485 Rv0814c Rv0815c Rv0859 Rv0860 Rv2724c Rv3117 Rv3118	3	30	0.1078	0.038	No
corem_107	9	Rv0676c Rv0677c Rv0678 Rv0846c Rv0847 Rv0848 Rv0849 Rv0850 Rv2963	3	33.3333	0.1214	0.039	No
corem_266	7	Rv1588c Rv2015c Rv2620c Rv2621c Rv2885c Rv3466 Rv3828c	3	42.8571	0.131967	0.039	No
corem_332	26	Rv1894c Rv3502c Rv3503c Rv3504 Rv3505 Rv3515c Rv3516 Rv3526 Rv3527 Rv3529c Rv3530c Rv3531c Rv3534c Rv3535c Rv3536c Rv3537 Rv3538 Rv3544c Rv3545c Rv3546 Rv3567c Rv3568c Rv3569c Rv3570c Rv3573c Rv3574	10	38.4615	0.06128	0.039	No
corem_349	7	Rv1404 Rv1646 Rv2137c Rv2256c Rv2369c Rv2557 Rv3287c	2	28.5714	-0.19475	0.039	No
corem_247	30	Rv0282 Rv0283 Rv0284 Rv0285 Rv0286 Rv0287 Rv0288 Rv0289 Rv0290 Rv0291 Rv0292 Rv0451c Rv1343c Rv1344 Rv1345 Rv1346 Rv2123 Rv2377c Rv2378c Rv2379c Rv2380c Rv2381c Rv2382c Rv2383c Rv2386c Rv3019c Rv3020c Rv3402c Rv3403c Rv3839	7	23.3333	0.0567571	0.04	No
corem_419	8	Rv0141c Rv0142 Rv1335 Rv1342c Rv1343c Rv1471 Rv3913 Rv3914	1	12.5	0.1196	0.041	No
corem_538	23	Rv0251c Rv0384c Rv0451c Rv0563 Rv1072 Rv1073 Rv1342c Rv1348 Rv2053c Rv2373c Rv2374c Rv2380c Rv2381c Rv2382c Rv2383c Rv2386c Rv2694c Rv2710 Rv2743c Rv2744c Rv2745c Rv3839 Rv3840	6	26.087	-0.106717	0.041	No
corem_551	11	Rv1216c Rv1218c Rv1219c Rv3161c Rv3516 Rv3526 Rv3567c Rv3568c Rv3569c Rv3570c Rv3574	3	27.2727	0.105933	0.041	No
corem_218	12	Rv0064 Rv0670 Rv0676c Rv0677c Rv0678 Rv2495c Rv2496c Rv2497c Rv2498c Rv2499c Rv2500c Rv2501c	8	66.6667	0.0937875	0.042	No
corem_387	9	Rv0676c Rv0677c Rv0678 Rv1894c Rv3502c Rv3503c Rv3516 Rv3537 Rv3546	4	44.4444	0.10645	0.042	No
corem_12	3	Rv1815 Rv1883c Rv1884c	1	33.3333	-0.2789	0.043	No
corem_99	6	Rv0241c Rv0242c Rv0243 Rv1815 Rv1883c Rv1884c	2	33.3333	-0.18995	0.043	No
corem_347	11	Rv1180 Rv1181 Rv1182 Rv1183 Rv1184c Rv1185c Rv3749c Rv3750c Rv3822 Rv3824c Rv3826	4	36.3636	-0.14475	0.044	No
corem_39	7	Rv3493c Rv3494c Rv3495c Rv3496c Rv3497c Rv3498c Rv3499c	3	42.8571	0.129133	0.044	No
corem_243	9	Rv0064 Rv1588c Rv1765c Rv2495c Rv2497c Rv2498c Rv2499c Rv2501c Rv3466	3	33.3333	0.107533	0.046	No
corem_31	4	Rv2945c Rv2947c Rv2948c Rv2949c	1	25	-0.2192	0.046	No
corem_90	6	Rv0241c Rv0242c Rv0243 Rv0676c Rv0677c Rv0678	3	50	0.141233	0.046	No
corem_93	7	Rv0350 Rv0351 Rv0352 Rv0353 Rv2453c Rv2454c Rv2455c	2	28.5714	-0.1812	0.046	No
corem_425	11	Rv0040c Rv0179c Rv0208c Rv1435c Rv1690 Rv1987 Rv2525c Rv3260c Rv3749c Rv3750c Rv3810	5	45.4545	-0.15106	0.047	No
corem_303	10	Rv0846c Rv0847 Rv0848 Rv1461 Rv1462 Rv1463 Rv1464 Rv1465 Rv1466 Rv2963	1	10	-0.1605	0.048	No
corem_360	33	Rv0140 Rv0141c Rv0142 Rv0250c Rv0251c Rv0350 Rv0351 Rv0352 Rv0353 Rv0384c Rv0563 Rv1072 Rv1073 Rv1334 Rv1335 Rv2050 Rv2053c Rv2204c Rv2372c Rv2373c Rv2466c Rv2694c Rv2699c Rv2707 Rv2710 Rv2711 Rv2743c Rv2744c Rv2745c Rv3206c Rv3222c Rv3223c Rv3837c	9	27.2727	-0.0943222	0.048	No
corem_364	24	Rv1588c Rv2719c Rv2885c Rv2978c Rv3074 Rv3202c Rv3296 Rv3548c Rv3549c Rv3550 Rv3551 Rv3552 Rv3553 Rv3555c Rv3556c Rv3557c Rv3559c Rv3560c Rv3561 Rv3562 Rv3563 Rv3564 Rv3565 Rv3585	7	29.1667	0.0616857	0.048	No
corem_534	36	Rv0015c Rv0486 Rv0490 Rv0491 Rv0808 Rv0818 Rv0865 Rv0875c Rv0876c Rv1333 Rv1540 Rv1600 Rv1602 Rv1604 Rv1605 Rv1606 Rv2092c Rv2325c Rv2364c Rv2365c Rv2366c Rv2552c Rv2553c Rv2554c Rv2678c Rv3244c Rv3419c Rv3422c Rv3605c Rv3606c Rv3607c Rv3608c Rv3609c Rv3626c Rv3627c Rv3856c	13	36.1111	0.0442615	0.048	No
corem_334	8	Rv0846c Rv0847 Rv0848 Rv0849 Rv2963 Rv3288c Rv3289c Rv3290c	1	12.5	-0.1605	0.049	No
corem_60	3	Rv0966c Rv0978c Rv3163c	2	66.6667	0.1929	0.05	No
corem_316	5	Rv1648 Rv2073c Rv2456c Rv3253c Rv3578	1	20	0.1424	0.051	No
corem_354	7	Rv1103c Rv2595 Rv3865 Rv3872 Rv3873 Rv3878 Rv3879c	1	14.2857	0.132	0.051	No
corem_289	5	Rv0410c Rv0411c Rv0412c Rv2092c Rv3244c	1	20	0.1472	0.052	No
corem_292	5	Rv1046c Rv1135c Rv1548c Rv2295 Rv3674c	3	60	-0.192667	0.052	No
corem_65	23	Rv1894c Rv3502c Rv3503c Rv3504 Rv3505 Rv3515c Rv3516 Rv3526 Rv3527 Rv3529c Rv3530c Rv3531c Rv3537 Rv3538 Rv3544c Rv3545c Rv3546 Rv3567c Rv3568c Rv3569c Rv3570c Rv3573c Rv3574	10	43.4783	0.06128	0.052	No
corem_206	16	Rv0244c Rv0467 Rv0468 Rv0474 Rv0475 Rv0711 Rv0805 Rv0859 Rv1168c Rv1192 Rv1194c Rv2724c Rv3249c Rv3250c Rv3251c Rv3252c	6	37.5	0.0858	0.053	No
corem_496	34	Rv0053 Rv0054 Rv0055 Rv0056 Rv0227c Rv0315 Rv0466 Rv0567 Rv0635 Rv0636 Rv0637 Rv0642c Rv0643c Rv0644c Rv0651 Rv0732 Rv1078 Rv1241 Rv1379 Rv2357c Rv2445c Rv2582 Rv2908c Rv2909c Rv2928 Rv2929 Rv2952 Rv2954c Rv2959c Rv3101c Rv3524 Rv3598c Rv3628 Rv3747	9	26.4706	-0.0917333	0.053	No
corem_133	5	Rv1224 Rv2092c Rv2367c Rv2368c Rv3244c	1	20	0.1472	0.054	No
corem_529	9	Rv0794c Rv1673c Rv1674c Rv1934c Rv1965 Rv1966 Rv1969 Rv1973 Rv1974	4	44.4444	0.10455	0.054	No
corem_85	6	Rv0440 Rv2453c Rv2454c Rv2455c Rv3417c Rv3418c	2	33.3333	-0.1812	0.054	No
corem_439	41	Rv0015c Rv0486 Rv0490 Rv0808 Rv0818 Rv0865 Rv0875c Rv0876c Rv1224 Rv1333 Rv1540 Rv1599 Rv1600 Rv1601 Rv1602 Rv1603 Rv1604 Rv1605 Rv1606 Rv2325c Rv2364c Rv2365c Rv2366c Rv2367c Rv2368c Rv2471 Rv2552c Rv2553c Rv2554c Rv2678c Rv3419c Rv3421c Rv3422c Rv3605c Rv3606c Rv3607c Rv3608c Rv3609c Rv3626c Rv3627c Rv3856c	12	29.2683	0.0394917	0.055	No
corem_502	8	Rv1039c Rv3082c Rv3504 Rv3505 Rv3529c Rv3530c Rv3538 Rv3573c	3	37.5	0.119067	0.055	No
corem_519	27	Rv0009 Rv0227c Rv0231 Rv0315 Rv0567 Rv0642c Rv0643c Rv0644c Rv0732 Rv0760c Rv0761c Rv1078 Rv1241 Rv2140c Rv2220 Rv2271 Rv2357c Rv2582 Rv2928 Rv2951c Rv2952 Rv2954c Rv2959c Rv3224 Rv3598c Rv3628 Rv3747	9	33.3333	-0.0900333	0.055	No
corem_35	5	Rv0097 Rv0098 Rv0099 Rv0100 Rv0101	3	60	-0.203933	0.056	No
corem_353	11	Rv0676c Rv0677c Rv0678 Rv1577c Rv1929c Rv1991c Rv2516c Rv2517c Rv2827c Rv3182 Rv3340	4	36.3636	0.094025	0.056	No
corem_448	37	Rv0015c Rv0486 Rv0490 Rv0491 Rv0808 Rv0818 Rv0865 Rv0875c Rv0876c Rv1333 Rv1540 Rv1599 Rv1600 Rv1601 Rv1602 Rv1603 Rv1604 Rv1605 Rv1606 Rv2325c Rv2364c Rv2365c Rv2366c Rv2471 Rv2553c Rv2554c Rv3605c Rv3606c Rv3607c Rv3608c Rv3609c Rv3626c Rv3627c Rv3856c Rv3869 Rv3870 Rv3871	13	35.1351	0.0410385	0.056	No
corem_156	4	Rv2191 Rv2469c Rv3201c Rv3364c	1	25	0.1672	0.058	No
corem_257	6	Rv0054 Rv0055 Rv0056 Rv2453c Rv2454c Rv2455c	2	33.3333	-0.1812	0.058	No
corem_94	6	Rv0145 Rv0146 Rv2453c Rv2454c Rv2455c Rv3219	2	33.3333	-0.1812	0.058	No
corem_180	6	Rv0263c Rv0264c Rv0426c Rv0516c Rv1829 Rv2115c	1	16.6667	-0.179	0.06	No
corem_309	5	Rv0401 Rv1853 Rv2073c Rv2209 Rv3253c	1	20	0.1424	0.063	No
corem_421	8	Rv0542c Rv1631 Rv2931 Rv2932 Rv2933 Rv2936 Rv2937 Rv2938	3	37.5	0.0955333	0.063	No
corem_97	7	Rv0814c Rv0815c Rv1065 Rv1066 Rv1790 Rv3117 Rv3118	3	42.8571	-0.162833	0.063	No
corem_114	4	Rv3142c Rv3491 Rv3749c Rv3750c	1	25	0.1544	0.064	No
corem_105	9	Rv0241c Rv0242c Rv0243 Rv1216c Rv1217c Rv1218c Rv1219c Rv3160c Rv3161c	3	33.3333	-0.139967	0.065	No
corem_253	6	Rv3493c Rv3494c Rv3496c Rv3498c Rv3793 Rv3795	3	50	0.129233	0.065	No
corem_55	4	Rv2632c Rv2633c Rv3390 Rv3633	2	50	0.15955	0.065	No
corem_363	12	Rv0574c Rv0971c Rv0972c Rv0974c Rv0975c Rv0976c Rv1735c Rv1812c Rv1813c Rv1998c Rv2631 Rv3126c	5	41.6667	0.07706	0.067	No
corem_507	8	Rv1883c Rv1884c Rv1925 Rv2091c Rv2094c Rv2941 Rv3412 Rv3583c	2	25	-0.14865	0.068	No
corem_13	4	Rv0814c Rv0815c Rv3117 Rv3118	1	25	-0.1914	0.07	No
corem_122	5	Rv2092c Rv3244c Rv3869 Rv3870 Rv3871	2	40	0.12625	0.072	No
corem_414	26	Rv0250c Rv1072 Rv1073 Rv2050 Rv2053c Rv2372c Rv2373c Rv2374c Rv2694c Rv2710 Rv2711 Rv2743c Rv2744c Rv3837c Rv3864 Rv3865 Rv3866 Rv3867 Rv3872 Rv3873 Rv3874 Rv3875 Rv3878 Rv3879c Rv3880c Rv3881c	7	26.9231	-0.0883143	0.072	No
corem_34	6	Rv1216c Rv1217c Rv1218c Rv1219c Rv3160c Rv3161c	2	33.3333	-0.15945	0.074	No
corem_147	4	Rv0305c Rv0371c Rv0373c Rv0378	1	25	-0.1938	0.075	No
corem_130	5	Rv1815 Rv1883c Rv1884c Rv2348c Rv3763	2	40	0.13485	0.077	No
corem_32	3	Rv3174 Rv3175 Rv3177	1	33.3333	-0.2136	0.077	No
corem_455	7	Rv2931 Rv2932 Rv2936 Rv2940c Rv3002c Rv3921c Rv3922c	1	14.2857	0.1127	0.077	No
corem_157	8	Rv3083 Rv3084 Rv3085 Rv3086 Rv3249c Rv3250c Rv3251c Rv3252c	3	37.5	0.0917667	0.079	No
corem_212	7	Rv0145 Rv0469 Rv0814c Rv0815c Rv3117 Rv3118 Rv3219	2	28.5714	-0.1534	0.079	No
corem_126	4	Rv2092c Rv2151c Rv2152c Rv3244c	1	25	0.1472	0.082	No
corem_269	17	Rv0282 Rv0283 Rv0284 Rv0285 Rv0286 Rv0287 Rv0288 Rv0289 Rv0290 Rv0291 Rv0292 Rv1462 Rv1464 Rv1465 Rv1466 Rv3019c Rv3020c	1	5.88235	-0.1008	0.085	No
corem_21	6	Rv0846c Rv0847 Rv0848 Rv0849 Rv0850 Rv2963	1	16.6667	-0.1605	0.086	No
corem_451	19	Rv0297 Rv0401 Rv0532 Rv0833 Rv0862c Rv1452c Rv1853 Rv2126c Rv2209 Rv2371 Rv2490c Rv2591 Rv2862c Rv3411c Rv3508 Rv3512 Rv3514 Rv3590c Rv3653	6	31.5789	-0.0974	0.086	No
corem_377	10	Rv1461 Rv1462 Rv1463 Rv1464 Rv1465 Rv1466 Rv1592c Rv2245 Rv2246 Rv3800c	1	10	-0.126	0.089	No
corem_467	17	Rv1277 Rv1278 Rv1406 Rv2015c Rv2158c Rv2539c Rv2540c Rv2719c Rv2978c Rv3074 Rv3202c Rv3296 Rv3419c Rv3421c Rv3422c Rv3555c Rv3585	3	17.6471	-0.098	0.089	No
corem_241	10	Rv0676c Rv0677c Rv0678 Rv1404 Rv2557 Rv2780 Rv3287c Rv3288c Rv3289c Rv3290c	3	30	0.0855667	0.09	No
corem_52	3	Rv1046c Rv2295 Rv3674c	2	66.6667	-0.2024	0.092	No
corem_87	6	Rv0410c Rv0411c Rv0412c Rv3869 Rv3870 Rv3871	1	16.6667	0.1053	0.092	No
corem_254	6	Rv0140 Rv0676c Rv0677c Rv0678 Rv3206c Rv3222c	3	50	0.111733	0.093	No
corem_521	22	Rv0015c Rv0865 Rv1333 Rv1603 Rv1604 Rv1605 Rv1606 Rv2151c Rv2152c Rv2325c Rv2364c Rv2365c Rv2366c Rv2552c Rv2553c Rv2554c Rv3419c Rv3605c Rv3606c Rv3607c Rv3608c Rv3609c	6	27.2727	0.0414667	0.093	No
corem_444	16	Rv0241c Rv0242c Rv0243 Rv0282 Rv0283 Rv0284 Rv0285 Rv0286 Rv0287 Rv0288 Rv0289 Rv0290 Rv0291 Rv0292 Rv3019c Rv3020c	2	12.5	-0.1009	0.094	No
corem_417	37	Rv0395 Rv0601c Rv0943c Rv0962c Rv1051c Rv1354c Rv1357c Rv1358 Rv1552 Rv1726 Rv1727 Rv1921c Rv1934c Rv1966 Rv1968 Rv1969 Rv1970 Rv1971 Rv1972 Rv1973 Rv2310 Rv2316 Rv2317 Rv2318 Rv2491 Rv2813 Rv3109 Rv3110 Rv3111 Rv3112 Rv3113 Rv3351c Rv3428c Rv3448 Rv3449 Rv3468c Rv3470c	14	37.8378	0.03025	0.095	No
corem_358	7	Rv0287 Rv0288 Rv0814c Rv3019c Rv3020c Rv3117 Rv3118	2	28.5714	-0.1461	0.096	No
corem_95	6	Rv1224 Rv2367c Rv2368c Rv3869 Rv3870 Rv3871	1	16.6667	0.1053	0.097	No
corem_380	10	Rv0426c Rv0821c Rv1829 Rv2091c Rv2632c Rv2633c Rv3197 Rv3390 Rv3519 Rv3633	4	40	0.078625	0.098	No
corem_395	16	Rv0009 Rv0164 Rv0227c Rv0462 Rv0642c Rv0732 Rv0733 Rv0760c Rv0761c Rv0952 Rv1078 Rv1098c Rv2220 Rv2928 Rv2954c Rv3224	5	31.25	-0.09564	0.098	No
corem_228	21	Rv0064 Rv0233 Rv0274 Rv0670 Rv1284 Rv1404 Rv1646 Rv2495c Rv2496c Rv2497c Rv2498c Rv2499c Rv2500c Rv2501c Rv2557 Rv2558 Rv2780 Rv3287c Rv3288c Rv3289c Rv3290c	10	47.619	0.04552	0.1	No
corem_164	5	Rv0426c Rv1829 Rv1891 Rv1893 Rv2091c	2	40	-0.1509	0.101	No
corem_473	45	Rv0140 Rv0141c Rv0142 Rv0250c Rv0251c Rv0384c Rv0794c Rv1049 Rv1072 Rv1073 Rv1334 Rv1335 Rv1471 Rv1528c Rv1673c Rv1674c Rv1767 Rv1874 Rv1875 Rv2050 Rv2053c Rv2204c Rv2332 Rv2372c Rv2373c Rv2397c Rv2398c Rv2399c Rv2400c Rv2465c Rv2466c Rv2699c Rv2707 Rv2710 Rv2743c Rv2744c Rv2745c Rv3054c Rv3206c Rv3222c Rv3223c Rv3463 Rv3837c Rv3913 Rv3914	15	33.3333	-0.0648933	0.101	No
corem_213	7	Rv0971c Rv0972c Rv0974c Rv0975c Rv0976c Rv1578c Rv1584c	3	42.8571	-0.142133	0.102	No
corem_336	9	Rv0274 Rv1588c Rv2558 Rv2780 Rv3287c Rv3288c Rv3289c Rv3290c Rv3466	2	22.2222	0.0786	0.102	No
corem_501	27	Rv0313 Rv0426c Rv0724 Rv0821c Rv0898c Rv1843c Rv2053c Rv2077c Rv2091c Rv2094c Rv2111c Rv2115c Rv2256c Rv2369c Rv2694c Rv2710 Rv2711 Rv2743c Rv2744c Rv2745c Rv2841c Rv2941 Rv3197 Rv3412 Rv3519 Rv3642c Rv3917c	8	29.6296	-0.0779625	0.103	No
corem_366	18	Rv1342c Rv1343c Rv1344 Rv1347c Rv1348 Rv1349 Rv1519 Rv1806 Rv1807 Rv1808 Rv1809 Rv2122c Rv2123 Rv2382c Rv2386c Rv3402c Rv3839 Rv3840	5	27.7778	-0.09062	0.106	No
corem_545	37	Rv0181c Rv0184 Rv0185 Rv0605 Rv0606 Rv0829 Rv1277 Rv1278 Rv1317c Rv1406 Rv1588c Rv1765c Rv1833c Rv1945 Rv2015c Rv2024c Rv2191 Rv2719c Rv2735c Rv2737c Rv2790c Rv2791c Rv2792c Rv2885c Rv2977c Rv2978c Rv2979c Rv3074 Rv3201c Rv3202c Rv3226c Rv3296 Rv3466 Rv3555c Rv3585 Rv3586 Rv3828c	11	29.7297	-0.0672455	0.106	No
corem_25	3	Rv2453c Rv2454c Rv2455c	2	66.6667	-0.1812	0.108	No
corem_207	7	Rv0305c Rv0378 Rv1135c Rv1548c Rv3021c Rv3350c Rv3533c	3	42.8571	-0.1338	0.11	No
corem_413	30	Rv0410c Rv0411c Rv0412c Rv0486 Rv0490 Rv0491 Rv0808 Rv0818 Rv0865 Rv0875c Rv0876c Rv1333 Rv1540 Rv1599 Rv1600 Rv1601 Rv1602 Rv1603 Rv1604 Rv1606 Rv2365c Rv2471 Rv3605c Rv3606c Rv3607c Rv3608c Rv3609c Rv3626c Rv3627c Rv3856c	9	30	0.0329444	0.111	No
corem_132	4	Rv1046c Rv1103c Rv2595 Rv3674c	1	25	-0.1732	0.114	No
corem_194	12	Rv0241c Rv0242c Rv0243 Rv0510 Rv0511 Rv0512 Rv0513 Rv0514 Rv0526 Rv0528 Rv0869c Rv1095	3	25	0.0589667	0.115	No
corem_399	32	Rv0297 Rv0313 Rv0578c Rv0742 Rv0857 Rv1042c Rv1091 Rv1117 Rv1149 Rv1243c Rv1396c Rv1818c Rv1929c Rv2009 Rv2077c Rv2104c Rv2162c Rv2369c Rv2371 Rv2493 Rv2634c Rv2657c Rv2865 Rv3340 Rv3367 Rv3388 Rv3429 Rv3595c Rv3642c Rv3653 Rv3857c Rv3917c	10	31.25	-0.07356	0.115	No
corem_330	12	Rv0282 Rv0284 Rv0285 Rv0287 Rv0288 Rv0289 Rv0290 Rv0292 Rv1196 Rv3019c Rv3020c Rv3478	1	8.33333	-0.1008	0.117	No
corem_484	10	Rv0981 Rv1393c Rv1752 Rv2170 Rv2283 Rv2577 Rv3614c Rv3615c Rv3616c Rv3809c	4	40	-0.1091	0.117	No
corem_463	7	Rv0033 Rv0034 Rv0035 Rv1251c Rv1252c Rv2349c Rv2351c	2	28.5714	0.0825	0.118	No
corem_242	15	Rv3864 Rv3865 Rv3866 Rv3867 Rv3869 Rv3870 Rv3871 Rv3872 Rv3873 Rv3874 Rv3875 Rv3878 Rv3879c Rv3880c Rv3881c	4	26.6667	0.055575	0.119	No
corem_418	8	Rv0451c Rv1342c Rv1343c Rv1344 Rv1345 Rv1346 Rv1779c Rv3484	6	75	0.0767667	0.12	No
corem_149	5	Rv3799c Rv3800c Rv3869 Rv3870 Rv3871	1	20	0.1053	0.121	No
corem_268	10	Rv0605 Rv0829 Rv1588c Rv2015c Rv2380c Rv2381c Rv2382c Rv2383c Rv3827c Rv3828c	4	40	-0.11115	0.122	No
corem_63	12	Rv0233 Rv0274 Rv1284 Rv1404 Rv1646 Rv2557 Rv2558 Rv2780 Rv3287c Rv3288c Rv3289c Rv3290c	4	33.3333	0.0574	0.122	No
corem_389	9	Rv0857 Rv0898c Rv1042c Rv1100 Rv1332 Rv1855c Rv2077c Rv2369c Rv3857c	1	11.1111	-0.1074	0.124	No
corem_112	5	Rv3868 Rv3869 Rv3870 Rv3871 Rv3876	1	20	0.1053	0.126	No
corem_139	4	Rv0371c Rv0373c Rv1372 Rv2812	2	50	-0.15025	0.127	No
corem_227	10	Rv1047 Rv1195 Rv1196 Rv1199c Rv1361c Rv2512c Rv2666 Rv3023c Rv3115 Rv3478	1	10	-0.1056	0.127	No
corem_58	5	Rv1135c Rv1548c Rv3021c Rv3350c Rv3533c	3	60	-0.1338	0.128	No
corem_118	5	Rv2348c Rv3614c Rv3615c Rv3616c Rv3763	2	40	0.0968	0.13	No
corem_367	17	Rv0639 Rv0640 Rv0685 Rv1037c Rv1038c Rv1197 Rv1198 Rv1641 Rv1642 Rv1643 Rv1792 Rv1793 Rv1794 Rv2346c Rv2347c Rv3619c Rv3620c	7	41.1765	-0.0837	0.131	No
corem_540	20	Rv0724 Rv0821c Rv1100 Rv1110 Rv1332 Rv1827 Rv1829 Rv1843c Rv1925 Rv2091c Rv2094c Rv2097c Rv2111c Rv2841c Rv2868c Rv2941 Rv3197 Rv3412 Rv3519 Rv3583c	4	20	0.039325	0.131	No
corem_416	8	Rv0241c Rv0242c Rv0243 Rv2736c Rv2737c Rv2791c Rv2792c Rv3586	4	50	-0.112375	0.135	No
corem_198	8	Rv0145 Rv0146 Rv0350 Rv0351 Rv0352 Rv0353 Rv0469 Rv3219	1	12.5	-0.1154	0.136	No
corem_441	29	Rv0104 Rv0259c Rv0355c Rv0397 Rv0620 Rv0977 Rv1029 Rv1291c Rv1393c Rv1432 Rv1499 Rv1572c Rv1575 Rv1675c Rv1777 Rv1975 Rv2577 Rv2804c Rv3109 Rv3110 Rv3111 Rv3112 Rv3113 Rv3178 Rv3333c Rv3349c Rv3359 Rv3637 Rv3845	10	34.4828	-0.06835	0.137	No
corem_474	13	Rv0233 Rv0426c Rv1284 Rv1404 Rv1646 Rv1829 Rv2115c Rv2557 Rv2558 Rv2780 Rv3287c Rv3288c Rv3290c	4	30.7692	-0.09365	0.139	No
corem_427	15	Rv0109 Rv0297 Rv0742 Rv0833 Rv1068c Rv1135c Rv1548c Rv1651c Rv1759c Rv1803c Rv2371 Rv3021c Rv3344c Rv3350c Rv3533c	8	53.3333	-0.0842625	0.14	No
corem_470	18	Rv0104 Rv0259c Rv0261c Rv0304c Rv0355c Rv0374c Rv0375c Rv0620 Rv1291c Rv1432 Rv1675c Rv1777 Rv1975 Rv3178 Rv3333c Rv3349c Rv3359 Rv3637	7	38.8889	0.0419143	0.14	No
corem_267	6	Rv0241c Rv0242c Rv0243 Rv3083 Rv3084 Rv3086	2	33.3333	0.08905	0.141	No
corem_209	7	Rv0145 Rv0146 Rv0469 Rv2204c Rv2699c Rv2707 Rv3219	1	14.2857	-0.1154	0.143	No
corem_359	15	Rv1174c Rv3864 Rv3865 Rv3866 Rv3867 Rv3868 Rv3872 Rv3873 Rv3874 Rv3875 Rv3876 Rv3878 Rv3879c Rv3880c Rv3881c	3	20	0.039	0.148	No
corem_486	27	Rv0275c Rv0313 Rv0857 Rv0898c Rv1042c Rv1103c Rv1117 Rv1149 Rv1152 Rv1598c Rv1827 Rv1855c Rv2009 Rv2077c Rv2104c Rv2111c Rv2256c Rv2369c Rv2493 Rv2595 Rv2865 Rv2926c Rv3412 Rv3429 Rv3642c Rv3857c Rv3917c	7	25.9259	0.0268286	0.154	No
corem_539	47	Rv0640 Rv0641 Rv0667 Rv0668 Rv0683 Rv0684 Rv0685 Rv0700 Rv0701 Rv0702 Rv0703 Rv0704 Rv0705 Rv0706 Rv0707 Rv0708 Rv0709 Rv0710 Rv0714 Rv0715 Rv0716 Rv0717 Rv0718 Rv0719 Rv0720 Rv0721 Rv0722 Rv0723 Rv1641 Rv1642 Rv1643 Rv2412 Rv2441c Rv2442c Rv2888c Rv2904c Rv3442c Rv3456c Rv3457c Rv3458c Rv3459c Rv3460c Rv3461c Rv3804c Rv3921c Rv3922c Rv3924c	5	10.6383	-0.05388	0.158	No
corem_38	3	Rv3793 Rv3794 Rv3795	1	33.3333	0.1207	0.159	No
corem_73	42	Rv0015c Rv0486 Rv0490 Rv0491 Rv0808 Rv0818 Rv0865 Rv0875c Rv0876c Rv1333 Rv1540 Rv1599 Rv1600 Rv1601 Rv1602 Rv1603 Rv1604 Rv1605 Rv1606 Rv2158c Rv2325c Rv2364c Rv2365c Rv2366c Rv2471 Rv2539c Rv2540c Rv2552c Rv2553c Rv2554c Rv2678c Rv3419c Rv3421c Rv3422c Rv3605c Rv3606c Rv3607c Rv3608c Rv3609c Rv3626c Rv3627c Rv3856c	13	30.9524	0.0177154	0.159	No
corem_215	7	Rv0638 Rv1080c Rv1195 Rv1196 Rv1361c Rv2534c Rv3478	1	14.2857	-0.1056	0.16	No
corem_152	4	Rv1934c Rv1965 Rv3505 Rv3573c	1	25	-0.1308	0.161	No
corem_251	6	Rv1891 Rv1893 Rv2632c Rv2633c Rv3390 Rv3633	3	50	0.0689	0.164	No
corem_40	3	Rv1065 Rv1066 Rv1790	2	66.6667	-0.14855	0.164	No
corem_466	7	Rv0474 Rv0475 Rv0485 Rv0859 Rv1592c Rv2724c Rv3801c	2	28.5714	0.0693	0.164	No
corem_72	51	Rv0639 Rv0640 Rv0641 Rv0667 Rv0668 Rv0682 Rv0683 Rv0684 Rv0685 Rv0700 Rv0701 Rv0702 Rv0703 Rv0704 Rv0705 Rv0706 Rv0707 Rv0708 Rv0709 Rv0710 Rv0714 Rv0715 Rv0716 Rv0717 Rv0718 Rv0719 Rv0720 Rv0721 Rv0722 Rv0723 Rv1641 Rv1642 Rv1643 Rv2412 Rv2441c Rv2442c Rv2888c Rv2889c Rv2890c Rv2904c Rv3442c Rv3443c Rv3456c Rv3457c Rv3458c Rv3459c Rv3460c Rv3461c Rv3462c Rv3804c Rv3924c	5	9.80392	-0.05388	0.167	No
corem_352	7	Rv0251c Rv0563 Rv2050 Rv2694c Rv2745c Rv3535c Rv3536c	1	14.2857	-0.109	0.173	No
corem_64	48	Rv0079 Rv0080 Rv0081 Rv0082 Rv0569 Rv0570 Rv0571c Rv0572c Rv0574c Rv1733c Rv1734c Rv1735c Rv1736c Rv1737c Rv1738 Rv1812c Rv1813c Rv1996 Rv1997 Rv1998c Rv2003c Rv2004c Rv2005c Rv2006 Rv2007c Rv2028c Rv2029c Rv2030c Rv2031c Rv2032 Rv2623 Rv2624c Rv2625c Rv2626c Rv2627c Rv2628 Rv2629 Rv2630 Rv2631 Rv3126c Rv3127 Rv3128c Rv3129 Rv3130c Rv3131 Rv3132c Rv3133c Rv3134c	19	39.5833	-0.0509368	0.173	No
corem_368	51	Rv0313 Rv0426c Rv0724 Rv0821c Rv0857 Rv0898c Rv1042c Rv1110 Rv1149 Rv1152 Rv1174c Rv1827 Rv1829 Rv1843c Rv1855c Rv1925 Rv2077c Rv2091c Rv2094c Rv2097c Rv2111c Rv2115c Rv2137c Rv2256c Rv2369c Rv2493 Rv2657c Rv2841c Rv2868c Rv2926c Rv2941 Rv3180c Rv3182 Rv3197 Rv3412 Rv3519 Rv3583c Rv3857c Rv3864 Rv3865 Rv3866 Rv3867 Rv3872 Rv3873 Rv3874 Rv3875 Rv3878 Rv3879c Rv3880c Rv3881c Rv3917c	10	19.6078	0.01192	0.174	No
corem_150	7	Rv0032 Rv0034 Rv0035 Rv0394c Rv0395 Rv0396 Rv2318	2	28.5714	0.06545	0.175	No
corem_44	5	Rv0032 Rv0033 Rv0034 Rv0035 Rv0394c	2	40	0.0825	0.175	No
corem_197	16	Rv1037c Rv1038c Rv1174c Rv1197 Rv1198 Rv1792 Rv1793 Rv1794 Rv2346c Rv2347c Rv3619c Rv3620c Rv3864 Rv3867 Rv3874 Rv3875	6	37.5	0.0382333	0.178	No
corem_45	13	Rv1174c Rv3864 Rv3865 Rv3866 Rv3867 Rv3872 Rv3873 Rv3874 Rv3875 Rv3878 Rv3879c Rv3880c Rv3881c	3	23.0769	0.039	0.179	No
corem_103	9	Rv0676c Rv0677c Rv0678 Rv1216c Rv1217c Rv1218c Rv1219c Rv3160c Rv3161c	4	44.4444	0.05145	0.18	No
corem_443	16	Rv0111 Rv1251c Rv2150c Rv2349c Rv2350c Rv2351c Rv2681 Rv2864c Rv3330 Rv3493c Rv3494c Rv3495c Rv3496c Rv3497c Rv3498c Rv3499c	6	37.5	0.03645	0.181	No
corem_171	13	Rv1180 Rv1181 Rv1182 Rv1183 Rv1184c Rv1185c Rv2632c Rv2633c Rv3390 Rv3633 Rv3822 Rv3824c Rv3826	5	38.4615	-0.08286	0.182	No
corem_77	10	Rv0032 Rv0033 Rv0034 Rv0035 Rv0097 Rv0098 Rv0099 Rv0100 Rv0101 Rv0394c	5	50	-0.08936	0.183	No
corem_231	16	Rv2931 Rv2932 Rv2933 Rv2934 Rv2935 Rv2936 Rv2937 Rv2938 Rv2939 Rv2940c Rv2945c Rv2947c Rv2948c Rv2949c Rv3001c Rv3002c	3	18.75	-0.0746333	0.188	No
corem_291	5	Rv0053 Rv0466 Rv0469 Rv3219 Rv3524	1	20	-0.1154	0.188	No
corem_512	20	Rv0490 Rv0491 Rv1599 Rv1600 Rv1601 Rv1602 Rv1603 Rv1605 Rv1606 Rv2372c Rv2373c Rv2374c Rv2553c Rv2554c Rv3606c Rv3607c Rv3608c Rv3609c Rv3627c Rv3837c	4	20	-0.0661	0.188	No
corem_543	10	Rv0401 Rv0605 Rv1853 Rv2015c Rv2209 Rv2885c Rv2977c Rv2978c Rv3226c Rv3828c	3	30	0.0485	0.188	No
corem_15	3	Rv3869 Rv3870 Rv3871	1	33.3333	0.1053	0.19	No
corem_279	9	Rv2009 Rv2104c Rv3429 Rv3864 Rv3867 Rv3872 Rv3873 Rv3878 Rv3879c	3	33.3333	0.0507	0.191	No
corem_317	5	Rv0263c Rv0264c Rv0516c Rv1891 Rv1893	1	20	-0.1124	0.191	No
corem_237	12	Rv0064 Rv0670 Rv2495c Rv2496c Rv2497c Rv2498c Rv2499c Rv2500c Rv2501c Rv3534c Rv3535c Rv3536c	6	50	0.0376	0.196	No
corem_379	20	Rv0601c Rv0943c Rv0962c Rv0966c Rv0978c Rv1051c Rv1726 Rv1968 Rv1969 Rv1970 Rv1971 Rv1972 Rv1973 Rv1974 Rv2310 Rv2316 Rv2813 Rv3163c Rv3428c Rv3448	8	40	0.0262	0.196	No
corem_169	9	Rv1216c Rv1217c Rv1218c Rv1219c Rv3160c Rv3249c Rv3250c Rv3251c Rv3252c	4	44.4444	-0.080675	0.199	No
corem_281	9	Rv0176 Rv0177 Rv0178 Rv1613 Rv1614 Rv1708 Rv1709 Rv1710 Rv1711	3	33.3333	0.0467333	0.2	No
corem_541	10	Rv0104 Rv0331 Rv0794c Rv1572c Rv1673c Rv1674c Rv1675c Rv1767 Rv2332 Rv3178	3	30	0.0470333	0.2	No
corem_70	44	Rv0094c Rv0104 Rv0259c Rv0261c Rv0304c Rv0355c Rv0387c Rv0397 Rv0620 Rv0836c Rv0837c Rv0977 Rv0981 Rv1029 Rv1039c Rv1291c Rv1393c Rv1432 Rv1499 Rv1572c Rv1575 Rv1587c Rv1675c Rv1752 Rv1777 Rv1975 Rv2170 Rv2283 Rv2515c Rv2577 Rv2804c Rv2810c Rv3082c Rv3178 Rv3333c Rv3347c Rv3349c Rv3359 Rv3427c Rv3467 Rv3637 Rv3665c Rv3809c Rv3845	15	34.0909	-0.0486733	0.201	No
corem_357	11	Rv0085 Rv0086 Rv0185 Rv2719c Rv2978c Rv3074 Rv3202c Rv3296 Rv3555c Rv3585 Rv3586	3	27.2727	-0.0801333	0.202	No
corem_384	22	Rv0094c Rv0261c Rv0397 Rv0977 Rv1039c Rv1047 Rv1199c Rv1499 Rv1572c Rv1777 Rv2283 Rv2512c Rv2577 Rv2666 Rv2804c Rv3023c Rv3115 Rv3178 Rv3333c Rv3347c Rv3809c Rv3845	6	27.2727	-0.0598167	0.204	No
corem_412	6	Rv2735c Rv2736c Rv2791c Rv3083 Rv3084 Rv3085	3	50	-0.0996	0.205	No
corem_145	11	Rv3249c Rv3250c Rv3251c Rv3252c Rv3516 Rv3526 Rv3527 Rv3546 Rv3569c Rv3570c Rv3574	5	45.4545	0.036	0.207	No
corem_535	22	Rv0094c Rv0104 Rv0259c Rv0304c Rv0305c Rv0355c Rv0378 Rv0397 Rv0620 Rv0977 Rv1039c Rv1291c Rv1499 Rv1572c Rv1587c Rv2283 Rv3082c Rv3333c Rv3347c Rv3427c Rv3467 Rv3845	7	31.8182	-0.0593429	0.209	No
corem_378	10	Rv0227c Rv0642c Rv0760c Rv0761c Rv2220 Rv2271 Rv2582 Rv2928 Rv3528c Rv3547	3	30	-0.0783	0.21	No
corem_184	6	Rv2632c Rv2633c Rv3390 Rv3528c Rv3547 Rv3633	3	50	0.0619667	0.215	No
corem_344	26	Rv0064 Rv0251c Rv0384c Rv0563 Rv0670 Rv1072 Rv2053c Rv2372c Rv2373c Rv2374c Rv2495c Rv2496c Rv2497c Rv2498c Rv2499c Rv2500c Rv2501c Rv2694c Rv2710 Rv2711 Rv2743c Rv2744c Rv2745c Rv3206c Rv3222c Rv3837c	11	42.3077	-0.0562364	0.215	No
corem_49	4	Rv0145 Rv0146 Rv0469 Rv3219	1	25	-0.1154	0.216	No
corem_549	11	Rv0315 Rv0667 Rv0684 Rv0685 Rv0760c Rv0761c Rv2220 Rv2582 Rv2890c Rv3442c Rv3804c	2	18.1818	-0.08035	0.216	No
corem_141	4	Rv1779c Rv3484 Rv3600c Rv3601c	3	75	-0.106	0.217	No
corem_403	6	Rv0164 Rv0642c Rv1078 Rv1436 Rv1437 Rv1438	3	50	0.0618667	0.217	No
corem_374	28	Rv0009 Rv0164 Rv0176 Rv0177 Rv0178 Rv0227c Rv0315 Rv0635 Rv0636 Rv0637 Rv0643c Rv0732 Rv0733 Rv0760c Rv1098c Rv1241 Rv1611 Rv1612 Rv1613 Rv1614 Rv2271 Rv2582 Rv2928 Rv2929 Rv2951c Rv2952 Rv3224 Rv3598c	6	21.4286	0.01595	0.218	No
corem_140	4	Rv0179c Rv0208c Rv3142c Rv3491	1	25	-0.1061	0.223	No
corem_348	16	Rv1037c Rv1038c Rv1047 Rv1197 Rv1198 Rv1199c Rv1792 Rv1793 Rv2346c Rv2347c Rv2512c Rv2666 Rv3023c Rv3115 Rv3619c Rv3620c	5	31.25	0.02586	0.223	No
corem_28	4	Rv1195 Rv1196 Rv1361c Rv3478	1	25	-0.1056	0.225	No
corem_383	15	Rv0053 Rv0466 Rv0567 Rv0644c Rv2271 Rv2357c Rv2582 Rv2954c Rv2958c Rv2959c Rv3101c Rv3598c Rv3628 Rv3747 Rv3820c	5	33.3333	-0.06772	0.225	No
corem_461	7	Rv1181 Rv1182 Rv1183 Rv1185c Rv3495c Rv3497c Rv3499c	3	42.8571	-0.0905	0.225	No
corem_240	16	Rv0426c Rv1829 Rv2091c Rv2094c Rv2115c Rv3083 Rv3084 Rv3085 Rv3086 Rv3087 Rv3088 Rv3089 Rv3197 Rv3412 Rv3519 Rv3583c	4	25	0.023875	0.226	No
corem_166	4	Rv0179c Rv0208c Rv0410c Rv0411c	1	25	-0.1061	0.232	No
corem_41	9	Rv0064 Rv0670 Rv2495c Rv2496c Rv2497c Rv2498c Rv2499c Rv2500c Rv2501c	6	66.6667	0.0376	0.232	No
corem_530	9	Rv1461 Rv1462 Rv1463 Rv1464 Rv1465 Rv1466 Rv2792c Rv2978c Rv3828c	2	22.2222	0.0416	0.232	No
corem_319	31	Rv1577c Rv1894c Rv1929c Rv1989c Rv1990c Rv1991c Rv2034 Rv2035 Rv2516c Rv2517c Rv2663 Rv2664 Rv2827c Rv3180c Rv3182 Rv3188 Rv3189 Rv3334 Rv3502c Rv3503c Rv3504 Rv3515c Rv3516 Rv3526 Rv3527 Rv3529c Rv3530c Rv3531c Rv3537 Rv3570c Rv3574	9	29.0323	0.0118556	0.234	No
corem_546	26	Rv0486 Rv0490 Rv0491 Rv0578c Rv0808 Rv0818 Rv0865 Rv0875c Rv0876c Rv1333 Rv1540 Rv1599 Rv1600 Rv1601 Rv1602 Rv1842c Rv2162c Rv2325c Rv2471 Rv3411c Rv3607c Rv3608c Rv3609c Rv3626c Rv3627c Rv3856c	9	34.6154	0.0113333	0.235	No
corem_524	31	Rv0374c Rv0375c Rv0395 Rv0396 Rv0584 Rv0943c Rv1051c Rv1354c Rv1357c Rv1358 Rv1552 Rv1726 Rv1727 Rv1921c Rv1934c Rv1965 Rv1966 Rv1968 Rv1969 Rv1970 Rv1971 Rv1972 Rv1973 Rv2316 Rv2317 Rv2318 Rv2491 Rv3428c Rv3449 Rv3468c Rv3470c	12	38.7097	0.008525	0.238	No
corem_306	5	Rv3614c Rv3615c Rv3616c Rv3749c Rv3750c	2	40	-0.1003	0.244	No
corem_123	5	Rv0241c Rv0242c Rv0243 Rv0823c Rv1094	1	20	-0.101	0.246	No
corem_307	5	Rv0032 Rv0034 Rv0035 Rv0371c Rv0373c	2	40	0.0431	0.246	No
corem_293	5	Rv1779c Rv2453c Rv2454c Rv2455c Rv3484	4	80	-0.091075	0.251	No
corem_14	3	Rv0241c Rv0242c Rv0243	1	33.3333	-0.101	0.252	No
corem_276	13	Rv0233 Rv0263c Rv0264c Rv0516c Rv1284 Rv1404 Rv1646 Rv2557 Rv2558 Rv2780 Rv3287c Rv3288c Rv3290c	3	23.0769	-0.0652	0.257	No
corem_434	22	Rv0140 Rv0141c Rv0142 Rv0814c Rv0815c Rv1334 Rv1335 Rv1471 Rv1874 Rv1875 Rv2204c Rv2465c Rv2699c Rv2707 Rv3054c Rv3117 Rv3118 Rv3222c Rv3223c Rv3463 Rv3913 Rv3914	5	22.7273	0.01598	0.257	No
corem_457	7	Rv0790c Rv0791c Rv0792c Rv2034 Rv2035 Rv2516c Rv2517c	2	28.5714	-0.0743	0.259	No
corem_74	46	Rv0140 Rv0141c Rv0142 Rv0250c Rv0251c Rv0331 Rv0384c Rv0563 Rv0794c Rv1049 Rv1072 Rv1073 Rv1334 Rv1335 Rv1471 Rv1528c Rv1673c Rv1674c Rv1767 Rv1874 Rv1875 Rv2050 Rv2053c Rv2204c Rv2332 Rv2372c Rv2373c Rv2374c Rv2465c Rv2466c Rv2694c Rv2699c Rv2707 Rv2710 Rv2711 Rv2743c Rv2744c Rv2745c Rv3054c Rv3206c Rv3222c Rv3223c Rv3463 Rv3837c Rv3913 Rv3914	13	28.2609	-0.0373462	0.265	No
corem_557	15	Rv0181c Rv0184 Rv0605 Rv0823c Rv1094 Rv1277 Rv1406 Rv2735c Rv2736c Rv2737c Rv2790c Rv2791c Rv2792c Rv3226c Rv3828c	7	46.6667	-0.0603143	0.269	No
corem_4	11	Rv1037c Rv1038c Rv1197 Rv1198 Rv1792 Rv1793 Rv1794 Rv2346c Rv2347c Rv3619c Rv3620c	5	45.4545	0.02586	0.274	No
corem_518	32	Rv0395 Rv0396 Rv0584 Rv0601c Rv0603 Rv0650 Rv0943c Rv0962c Rv1051c Rv1354c Rv1357c Rv1358 Rv1552 Rv1726 Rv1727 Rv1968 Rv1969 Rv1970 Rv1971 Rv1972 Rv1973 Rv1974 Rv2310 Rv2316 Rv2317 Rv2318 Rv2491 Rv2813 Rv3351c Rv3428c Rv3448 Rv3449	10	31.25	-0.04613	0.276	No
corem_517	41	Rv0275c Rv0313 Rv0426c Rv0724 Rv0821c Rv0857 Rv0898c Rv1042c Rv1110 Rv1117 Rv1149 Rv1152 Rv1331 Rv1827 Rv1829 Rv1843c Rv1846c Rv1855c Rv1925 Rv2009 Rv2077c Rv2091c Rv2094c Rv2097c Rv2104c Rv2111c Rv2115c Rv2137c Rv2256c Rv2369c Rv2841c Rv2865 Rv2926c Rv2941 Rv3197 Rv3412 Rv3429 Rv3519 Rv3583c Rv3642c Rv3857c	10	24.3902	0.00294	0.278	No
corem_351	7	Rv0567 Rv0644c Rv2357c Rv2959c Rv3528c Rv3547 Rv3628	3	42.8571	-0.0726333	0.279	No
corem_555	13	Rv0331 Rv1767 Rv1989c Rv1990c Rv1992c Rv1993c Rv1994c Rv2034 Rv2035 Rv2332 Rv2641 Rv2642 Rv2643	3	23.0769	0.0215667	0.284	No
corem_301	5	Rv0837c Rv2515c Rv2641 Rv2642 Rv2643	3	60	-0.072	0.287	No
corem_391	9	Rv0805 Rv1192 Rv1592c Rv2243 Rv2244 Rv2245 Rv2246 Rv2247 Rv2846c	3	33.3333	0.0253333	0.291	No
corem_465	7	Rv0109 Rv0279c Rv0305c Rv0378 Rv1759c Rv1803c Rv2371	3	42.8571	-0.0711333	0.291	No
corem_318	5	Rv0805 Rv1192 Rv3083 Rv3084 Rv3085	2	40	0.0398	0.292	No
corem_331	12	Rv0085 Rv0086 Rv3551 Rv3552 Rv3553 Rv3556c Rv3559c Rv3560c Rv3561 Rv3562 Rv3563 Rv3564	3	25	0.0196667	0.292	No
corem_449	12	Rv0857 Rv1042c Rv1149 Rv1598c Rv2077c Rv2137c Rv2369c Rv2493 Rv2632c Rv2633c Rv3390 Rv3633	4	33.3333	0.01965	0.293	No
corem_410	6	Rv2516c Rv2517c Rv3086 Rv3087 Rv3088 Rv3089	2	33.3333	-0.0743	0.296	No
corem_394	47	Rv0140 Rv0141c Rv0142 Rv0251c Rv0331 Rv0384c Rv0563 Rv0794c Rv0846c Rv0847 Rv0848 Rv0849 Rv0850 Rv1049 Rv1072 Rv1334 Rv1335 Rv1471 Rv1528c Rv1673c Rv1674c Rv1874 Rv1875 Rv2050 Rv2204c Rv2332 Rv2372c Rv2373c Rv2374c Rv2465c Rv2466c Rv2694c Rv2699c Rv2707 Rv2710 Rv2711 Rv2743c Rv2744c Rv2745c Rv2963 Rv3054c Rv3206c Rv3222c Rv3223c Rv3463 Rv3913 Rv3914	13	27.6596	-0.0371308	0.297	No
corem_308	5	Rv0241c Rv0242c Rv0243 Rv1497 Rv1690	2	40	0.03035	0.302	No
corem_525	37	Rv0426c Rv0821c Rv0857 Rv0898c Rv1042c Rv1117 Rv1149 Rv1598c Rv1827 Rv1829 Rv1855c Rv1925 Rv2009 Rv2077c Rv2091c Rv2094c Rv2097c Rv2104c Rv2111c Rv2115c Rv2137c Rv2256c Rv2369c Rv2493 Rv2841c Rv2865 Rv2926c Rv2941 Rv3142c Rv3197 Rv3412 Rv3429 Rv3491 Rv3519 Rv3583c Rv3642c Rv3857c	9	24.3243	-0.0419	0.308	No
corem_245	9	Rv0064 Rv2495c Rv2498c Rv2500c Rv2501c Rv3086 Rv3087 Rv3088 Rv3089	3	33.3333	-0.0535667	0.31	No
corem_200	17	Rv0009 Rv0164 Rv0227c Rv0642c Rv0732 Rv1078 Rv1304 Rv1305 Rv1306 Rv1307 Rv1308 Rv1309 Rv1310 Rv1311 Rv2195 Rv2196 Rv3224	4	23.5294	-0.048	0.316	No
corem_288	14	Rv0094c Rv0181c Rv1317c Rv1572c Rv1587c Rv1588c Rv1765c Rv1945 Rv2885c Rv3074 Rv3202c Rv3466 Rv3467 Rv3555c	2	14.2857	-0.04805	0.32	No
corem_302	5	Rv2243 Rv2244 Rv3614c Rv3615c Rv3616c	2	40	0.02325	0.326	No
corem_343	10	Rv0040c Rv1497 Rv2927c Rv3083 Rv3084 Rv3085 Rv3086 Rv3087 Rv3089 Rv3810	3	30	0.0132667	0.332	No
corem_429	19	Rv0384c Rv0474 Rv0475 Rv0485 Rv0563 Rv0859 Rv0860 Rv1072 Rv1073 Rv2050 Rv2372c Rv2373c Rv2374c Rv2694c Rv2711 Rv2724c Rv2743c Rv2744c Rv2745c	5	26.3158	0.00502	0.334	No
corem_296	10	Rv0064 Rv0410c Rv0411c Rv0412c Rv0670 Rv2495c Rv2496c Rv2497c Rv2498c Rv2499c	4	40	0.009875	0.341	No
corem_456	16	Rv0053 Rv0054 Rv0055 Rv0056 Rv0462 Rv0466 Rv0567 Rv0644c Rv0952 Rv1241 Rv1379 Rv3101c Rv3524 Rv3598c Rv3628 Rv3747	3	18.75	0.00373333	0.345	No
corem_282	9	Rv2719c Rv2978c Rv3074 Rv3202c Rv3296 Rv3555c Rv3585 Rv3657c Rv3659c	2	22.2222	-0.04805	0.346	No
corem_170	15	Rv1037c Rv1038c Rv1195 Rv1196 Rv1197 Rv1198 Rv1361c Rv1792 Rv1793 Rv1794 Rv2346c Rv2347c Rv3478 Rv3619c Rv3620c	6	40	0.00395	0.347	No
corem_278	14	Rv0818 Rv1540 Rv1599 Rv1600 Rv1601 Rv1603 Rv1604 Rv1605 Rv1606 Rv2553c Rv2554c Rv3534c Rv3535c Rv3536c	2	14.2857	0.0074	0.351	No
corem_337	8	Rv0485 Rv0859 Rv0860 Rv2397c Rv2398c Rv2399c Rv2400c Rv2724c	4	50	0.006725	0.351	No
corem_355	7	Rv0451c Rv1342c Rv1343c Rv1344 Rv2453c Rv2454c Rv2455c	4	57.1429	0.014325	0.353	No
corem_131	5	Rv2500c Rv2501c Rv3614c Rv3615c Rv3616c	3	60	-0.0563	0.354	No
corem_280	9	Rv0177 Rv1611 Rv1612 Rv1613 Rv1614 Rv2945c Rv2947c Rv2948c Rv2949c	2	22.2222	0.00845	0.359	No
corem_189	6	Rv1815 Rv1883c Rv1884c Rv2632c Rv3390 Rv3633	2	33.3333	-0.04515	0.373	No
corem_548	17	Rv0395 Rv0943c Rv0962c Rv1051c Rv1726 Rv1727 Rv1921c Rv2316 Rv2318 Rv2813 Rv3174 Rv3175 Rv3177 Rv3351c Rv3448 Rv3449 Rv3468c	7	41.1765	-0.0371714	0.38	No
corem_297	5	Rv2073c Rv2469c Rv2772c Rv3253c Rv3364c	3	60	0.0165667	0.382	No
corem_174	10	Rv3083 Rv3084 Rv3085 Rv3086 Rv3087 Rv3088 Rv3089 Rv3614c Rv3615c Rv3616c	2	20	-0.03795	0.384	No
corem_533	9	Rv2158c Rv2539c Rv2540c Rv3421c Rv3422c Rv3551 Rv3552 Rv3556c Rv3563	2	22.2222	-0.0396	0.385	No
corem_183	6	Rv1648 Rv2456c Rv2469c Rv2772c Rv3364c Rv3578	2	33.3333	-0.04635	0.386	No
corem_320	73	Rv0104 Rv0259c Rv0261c Rv0304c Rv0355c Rv0387c Rv0395 Rv0396 Rv0397 Rv0584 Rv0601c Rv0620 Rv0836c Rv0837c Rv0943c Rv0962c Rv0977 Rv1029 Rv1039c Rv1051c Rv1291c Rv1354c Rv1357c Rv1358 Rv1393c Rv1432 Rv1499 Rv1552 Rv1575 Rv1675c Rv1726 Rv1727 Rv1752 Rv1777 Rv1921c Rv1934c Rv1965 Rv1966 Rv1968 Rv1969 Rv1970 Rv1971 Rv1972 Rv1973 Rv1974 Rv1975 Rv2170 Rv2283 Rv2310 Rv2316 Rv2317 Rv2318 Rv2491 Rv2577 Rv…	27	36.9863	-0.0275222	0.387	No
corem_544	10	Rv1925 Rv2091c Rv2094c Rv2111c Rv2495c Rv2496c Rv2841c Rv3197 Rv3412 Rv3583c	2	20	0.0047	0.387	No
corem_176	6	Rv0145 Rv0146 Rv0469 Rv1779c Rv3219 Rv3484	3	50	-0.0391	0.394	No
corem_188	6	Rv0401 Rv1853 Rv2209 Rv2469c Rv2772c Rv3364c	2	33.3333	-0.04635	0.394	No
corem_208	7	Rv1436 Rv1437 Rv1438 Rv3146 Rv3148 Rv3150 Rv3153	3	42.8571	-0.0457667	0.4	No
corem_401	6	Rv0164 Rv0642c Rv0732 Rv1078 Rv1303 Rv1626	4	66.6667	-0.048	0.404	No
corem_59	3	Rv2469c Rv2772c Rv3364c	2	66.6667	-0.04635	0.407	No
corem_314	5	Rv2364c Rv2366c Rv2469c Rv2772c Rv3364c	2	40	-0.04635	0.408	No
corem_110	4	Rv0371c Rv0373c Rv0374c Rv0375c	2	50	0.00445	0.409	No
corem_79	8	Rv0145 Rv0146 Rv0469 Rv3219 Rv3249c Rv3250c Rv3251c Rv3252c	3	37.5	-0.0397333	0.409	No
corem_300	5	Rv1815 Rv1883c Rv1884c Rv3083 Rv3084	2	40	0.0001	0.42	No
corem_488	12	Rv1968 Rv1969 Rv1970 Rv1971 Rv1972 Rv1973 Rv1974 Rv2310 Rv2813 Rv3448 Rv3505 Rv3573c	5	41.6667	-0.03204	0.42	No
corem_255	6	Rv0790c Rv0791c Rv0792c Rv2641 Rv2642 Rv2643	2	33.3333	-0.03595	0.422	No
corem_504	23	Rv0371c Rv0373c Rv0395 Rv0584 Rv0943c Rv0962c Rv1051c Rv1354c Rv1357c Rv1358 Rv1552 Rv1726 Rv1727 Rv2316 Rv2317 Rv2318 Rv2491 Rv3351c Rv3428c Rv3448 Rv3449 Rv3468c Rv3470c	9	39.1304	-0.0306667	0.422	No
corem_211	7	Rv0542c Rv1631 Rv1708 Rv1709 Rv1710 Rv1711 Rv1712	2	28.5714	-0.03335	0.426	No
corem_424	12	Rv0510 Rv0511 Rv0512 Rv0513 Rv0514 Rv0526 Rv0528 Rv0869c Rv1278 Rv2736c Rv2791c Rv2792c	3	25	-0.0250333	0.436	No
corem_221	10	Rv0331 Rv0794c Rv1528c Rv1673c Rv1674c Rv1767 Rv2332 Rv3174 Rv3175 Rv3177	3	30	-0.0317667	0.443	No
corem_483	10	Rv1991c Rv1992c Rv1993c Rv1994c Rv2004c Rv2624c Rv2629 Rv2630 Rv2631 Rv2827c	4	40	-0.0239	0.443	No
corem_238	12	Rv0251c Rv0676c Rv0677c Rv0678 Rv1072 Rv2053c Rv2694c Rv2710 Rv2711 Rv2743c Rv2744c Rv2745c	6	50	-0.0279333	0.446	No
corem_499	17	Rv0426c Rv0821c Rv1829 Rv2077c Rv2091c Rv2094c Rv2111c Rv2115c Rv2137c Rv2369c Rv2941 Rv3197 Rv3412 Rv3519 Rv3642c Rv3749c Rv3750c	5	29.4118	-0.02742	0.454	No
corem_323	11	Rv0532 Rv0862c Rv1842c Rv2446c Rv2469c Rv2762c Rv2772c Rv2862c Rv3364c Rv3514 Rv3590c	5	45.4545	-0.02304	0.455	No
corem_482	16	Rv0395 Rv0943c Rv1552 Rv1726 Rv1727 Rv1921c Rv2316 Rv2317 Rv2318 Rv2384 Rv2385 Rv2491 Rv3351c Rv3449 Rv3468c Rv3470c	6	37.5	-0.0263333	0.463	No
corem_81	12	Rv0846c Rv0847 Rv0848 Rv0849 Rv0850 Rv1992c Rv1993c Rv1994c Rv2641 Rv2642 Rv2643 Rv2963	4	33.3333	-0.02395	0.464	No
corem_106	9	Rv3174 Rv3175 Rv3177 Rv3504 Rv3505 Rv3529c Rv3530c Rv3538 Rv3573c	3	33.3333	-0.0213	0.471	No
corem_158	5	Rv0181c Rv2092c Rv2790c Rv2791c Rv3244c	2	40	-0.0358	0.48	No
corem_390	9	Rv1396c Rv2162c Rv2371 Rv3595c Rv3866 Rv3872 Rv3873 Rv3878 Rv3879c	2	22.2222	-0.0172	0.484	No
corem_532	9	Rv0312 Rv1477 Rv1497 Rv2721c Rv3495c Rv3496c Rv3497c Rv3498c Rv3499c	5	55.5556	-0.02744	0.488	No
corem_480	17	Rv1348 Rv1519 Rv1934c Rv1965 Rv1966 Rv1968 Rv1969 Rv1972 Rv1973 Rv1974 Rv2122c Rv2123 Rv2384 Rv2385 Rv2386c Rv3402c Rv3839	5	29.4118	-0.01574	0.499	No
corem_506	8	Rv1592c Rv2243 Rv2244 Rv2246 Rv2247 Rv3600c Rv3601c Rv3801c	3	37.5	-0.0135333	0.504	No
corem_500	17	Rv0140 Rv0142 Rv0324 Rv0331 Rv0384c Rv0794c Rv1049 Rv1528c Rv1673c Rv1674c Rv1767 Rv2011c Rv2012 Rv2332 Rv2465c Rv2466c Rv3054c	5	29.4118	-0.02042	0.509	No
corem_436	41	Rv0140 Rv0251c Rv0384c Rv0563 Rv1471 Rv1528c Rv1674c Rv1874 Rv1875 Rv1989c Rv1990c Rv1991c Rv1992c Rv1993c Rv1994c Rv2034 Rv2035 Rv2050 Rv2332 Rv2373c Rv2465c Rv2466c Rv2516c Rv2517c Rv2641 Rv2642 Rv2643 Rv2694c Rv2710 Rv2711 Rv2743c Rv2744c Rv2827c Rv3054c Rv3180c Rv3182 Rv3188 Rv3189 Rv3206c Rv3223c Rv3334	12	29.2683	-0.0197083	0.511	No
corem_86	7	Rv2632c Rv2633c Rv3390 Rv3614c Rv3615c Rv3616c Rv3633	3	42.8571	-0.0119667	0.513	No
corem_490	26	Rv0395 Rv0396 Rv0584 Rv0943c Rv0962c Rv1051c Rv1354c Rv1357c Rv1358 Rv1372 Rv1552 Rv1726 Rv1727 Rv1921c Rv1968 Rv2310 Rv2316 Rv2317 Rv2812 Rv2813 Rv3351c Rv3428c Rv3448 Rv3449 Rv3468c Rv3470c	9	34.6154	-0.0165333	0.516	No
corem_121	5	Rv1039c Rv3082c Rv3174 Rv3175 Rv3177	2	40	-0.00305	0.517	No
corem_452	9	Rv1934c Rv1965 Rv1966 Rv1969 Rv1972 Rv1973 Rv1974 Rv3175 Rv3177	4	44.4444	-0.016275	0.52	No
corem_248	16	Rv0244c Rv0467 Rv0468 Rv0474 Rv0475 Rv0711 Rv0805 Rv1168c Rv1192 Rv1194c Rv1216c Rv1217c Rv1218c Rv1219c Rv3160c Rv3161c	5	31.25	-0.01298	0.527	No
corem_286	25	Rv0064 Rv0490 Rv0491 Rv0670 Rv0808 Rv0818 Rv0865 Rv0876c Rv1599 Rv1600 Rv1601 Rv1602 Rv1603 Rv1604 Rv1605 Rv1606 Rv2495c Rv2496c Rv2497c Rv2498c Rv2499c Rv2500c Rv2501c Rv2553c Rv3627c	11	44	-0.0159273	0.532	No
corem_181	6	Rv0233 Rv1284 Rv1646 Rv1891 Rv1893 Rv2557	3	50	-0.0133333	0.535	No
corem_438	43	Rv0079 Rv0080 Rv0082 Rv0569 Rv0571c Rv0572c Rv1734c Rv1735c Rv1736c Rv1737c Rv1738 Rv1812c Rv1813c Rv1996 Rv1997 Rv1998c Rv2003c Rv2004c Rv2005c Rv2006 Rv2007c Rv2028c Rv2029c Rv2030c Rv2031c Rv2032 Rv2619c Rv2620c Rv2621c Rv2622 Rv2623 Rv2624c Rv2625c Rv2626c Rv2629 Rv2630 Rv3126c Rv3127 Rv3128c Rv3129 Rv3130c Rv3132c Rv3133c	18	41.8605	-0.0174944	0.541	No
corem_225	9	Rv0532 Rv0862c Rv1648 Rv2446c Rv2456c Rv2762c Rv2862c Rv3578 Rv3590c	3	33.3333	-0.0075	0.549	No
corem_365	17	Rv0331 Rv0794c Rv1349 Rv1519 Rv1528c Rv1673c Rv1674c Rv1767 Rv2122c Rv2123 Rv2332 Rv2382c Rv2383c Rv2386c Rv3402c Rv3839 Rv3840	3	17.6471	-0.0136333	0.556	No
corem_216	15	Rv0814c Rv0815c Rv1037c Rv1038c Rv1197 Rv1198 Rv1792 Rv1793 Rv1794 Rv2346c Rv2347c Rv3117 Rv3118 Rv3619c Rv3620c	6	40	-0.01035	0.557	No
corem_335	8	Rv0141c Rv1334 Rv1335 Rv2204c Rv2453c Rv2454c Rv2455c Rv2699c	4	50	-0.009025	0.558	No
corem_67	36	Rv0395 Rv0396 Rv0584 Rv0601c Rv0943c Rv0962c Rv1051c Rv1354c Rv1357c Rv1358 Rv1552 Rv1726 Rv1727 Rv1921c Rv1934c Rv1965 Rv1966 Rv1968 Rv1969 Rv1970 Rv1971 Rv1972 Rv1973 Rv1974 Rv2310 Rv2316 Rv2317 Rv2318 Rv2491 Rv2813 Rv3351c Rv3428c Rv3448 Rv3449 Rv3468c Rv3470c	13	36.1111	-0.0120846	0.559	No
corem_190	6	Rv1471 Rv3054c Rv3249c Rv3250c Rv3251c Rv3252c	2	33.3333	-0.0019	0.571	No
corem_8	4	Rv3249c Rv3250c Rv3251c Rv3252c	2	50	-0.0019	0.572	No
corem_96	7	Rv2204c Rv2699c Rv2707 Rv3249c Rv3250c Rv3251c Rv3252c	2	28.5714	-0.0019	0.573	No
corem_233	8	Rv1461 Rv1462 Rv1463 Rv1464 Rv1465 Rv1466 Rv1779c Rv3484	2	25	-0.00095	0.576	No
corem_47	13	Rv2931 Rv2932 Rv2933 Rv2934 Rv2935 Rv2936 Rv2937 Rv2938 Rv2939 Rv2940c Rv3001c Rv3002c Rv3003c	2	15.3846	-0.00235	0.584	No
corem_494	18	Rv0724 Rv0821c Rv1110 Rv1829 Rv1843c Rv1925 Rv2091c Rv2094c Rv2097c Rv2115c Rv2841c Rv2868c Rv2941 Rv3197 Rv3412 Rv3519 Rv3868 Rv3876	5	27.7778	-0.00434	0.586	No
corem_376	10	Rv0064 Rv0670 Rv1894c Rv2496c Rv2497c Rv2498c Rv2499c Rv2500c Rv2501c Rv3503c	7	70	-0.00515714	0.598	No
corem_322	11	Rv0724 Rv0821c Rv1843c Rv1925 Rv2097c Rv2841c Rv2941 Rv3197 Rv3869 Rv3870 Rv3871	2	18.1818	-0.0013	0.603	No
corem_435	35	Rv0140 Rv0251c Rv0331 Rv0384c Rv0563 Rv0794c Rv1049 Rv1528c Rv1673c Rv1674c Rv1894c Rv2050 Rv2466c Rv2694c Rv2710 Rv2711 Rv3054c Rv3206c Rv3223c Rv3503c Rv3504 Rv3505 Rv3515c Rv3516 Rv3526 Rv3527 Rv3529c Rv3530c Rv3531c Rv3537 Rv3538 Rv3545c Rv3546 Rv3573c Rv3574	14	40	-0.00877143	0.608	No
corem_274	20	Rv0053 Rv0054 Rv0055 Rv0056 Rv0466 Rv1379 Rv2931 Rv2932 Rv2933 Rv2934 Rv2935 Rv2936 Rv2937 Rv2938 Rv2939 Rv2940c Rv3001c Rv3002c Rv3003c Rv3524	2	10	-0.00235	0.61	No
corem_558	15	Rv0639 Rv0640 Rv0641 Rv0667 Rv1592c Rv3285 Rv3456c Rv3457c Rv3458c Rv3461c Rv3462c Rv3799c Rv3800c Rv3801c Rv3804c	2	13.3333	-0.00025	0.613	No
corem_397	23	Rv0064 Rv0670 Rv1577c Rv1989c Rv1990c Rv1991c Rv1992c Rv1993c Rv1994c Rv2035 Rv2495c Rv2497c Rv2498c Rv2499c Rv2500c Rv2501c Rv2516c Rv2517c Rv2641 Rv2642 Rv2650c Rv2651c Rv2827c	10	43.4783	-0.00571	0.626	No
corem_400	40	Rv0640 Rv0641 Rv0667 Rv0668 Rv0684 Rv0685 Rv0702 Rv0704 Rv0705 Rv0706 Rv0707 Rv0708 Rv0709 Rv0710 Rv0719 Rv0720 Rv0721 Rv0722 Rv0723 Rv1641 Rv2888c Rv2889c Rv2890c Rv2904c Rv2931 Rv2932 Rv2933 Rv2934 Rv2935 Rv2936 Rv2937 Rv2938 Rv2940c Rv3001c Rv3002c Rv3003c Rv3442c Rv3456c Rv3457c Rv3458c	5	12.5	-0.00344	0.672	No
corem_1	3	Rv0440 Rv3417c Rv3418c	0	0	NA	NA	NA
corem_10	3	Rv0410c Rv0411c Rv0412c	0	0	NA	NA	NA
corem_104	9	Rv0145 Rv0146 Rv1461 Rv1462 Rv1463 Rv1464 Rv1465 Rv1466 Rv3219	0	0	NA	NA	NA
corem_11	3	Rv0790c Rv0791c Rv0792c	0	0	NA	NA	NA
corem_113	5	Rv0462 Rv0952 Rv1436 Rv1437 Rv1438	0	0	NA	NA	NA
corem_116	4	Rv0462 Rv0952 Rv1303 Rv1626	0	0	NA	NA	NA
corem_117	5	Rv0401 Rv1853 Rv2191 Rv2209 Rv3201c	0	0	NA	NA	NA
corem_119	4	Rv0462 Rv0952 Rv2908c Rv2909c	0	0	NA	NA	NA
corem_120	5	Rv1100 Rv1224 Rv1332 Rv2367c Rv2368c	0	0	NA	NA	NA
corem_125	4	Rv2191 Rv3201c Rv3657c Rv3659c	0	0	NA	NA	NA
corem_127	4	Rv1100 Rv1331 Rv1332 Rv1846c	0	0	NA	NA	NA
corem_134	4	Rv0462 Rv0952 Rv2888c Rv2889c	0	0	NA	NA	NA
corem_135	5	Rv0466 Rv1379 Rv2888c Rv2889c Rv3524	0	0	NA	NA	NA
corem_136	4	Rv1331 Rv1846c Rv3142c Rv3491	0	0	NA	NA	NA
corem_137	5	Rv3534c Rv3535c Rv3536c Rv3541c Rv3543c	0	0	NA	NA	NA
corem_138	4	Rv0085 Rv0086 Rv3657c Rv3659c	0	0	NA	NA	NA
corem_143	4	Rv0724 Rv2367c Rv2368c Rv2841c	0	0	NA	NA	NA
corem_144	5	Rv0410c Rv0411c Rv0412c Rv2367c Rv2368c	0	0	NA	NA	NA
corem_151	4	Rv1396c Rv1842c Rv2151c Rv2152c	0	0	NA	NA	NA
corem_153	4	Rv0085 Rv0086 Rv2191 Rv3201c	0	0	NA	NA	NA
corem_154	5	Rv0350 Rv0352 Rv0790c Rv0791c Rv0792c	0	0	NA	NA	NA
corem_16	6	Rv1461 Rv1462 Rv1463 Rv1464 Rv1465 Rv1466	0	0	NA	NA	NA
corem_161	4	Rv2003c Rv2004c Rv3529c Rv3538	0	0	NA	NA	NA
corem_162	4	Rv1588c Rv3087 Rv3089 Rv3466	0	0	NA	NA	NA
corem_163	4	Rv0250c Rv0823c Rv1073 Rv1094	0	0	NA	NA	NA
corem_17	6	Rv1047 Rv1199c Rv2512c Rv2666 Rv3023c Rv3115	0	0	NA	NA	NA
corem_18	3	Rv0263c Rv0264c Rv0516c	0	0	NA	NA	NA
corem_182	6	Rv0350 Rv0351 Rv0352 Rv0353 Rv2837c Rv2839c	0	0	NA	NA	NA
corem_186	6	Rv0401 Rv1648 Rv1853 Rv2209 Rv2456c Rv3578	0	0	NA	NA	NA
corem_20	3	Rv1436 Rv1437 Rv1438	0	0	NA	NA	NA
corem_24	3	Rv3534c Rv3535c Rv3536c	0	0	NA	NA	NA
corem_258	6	Rv1100 Rv1332 Rv3866 Rv3867 Rv3878 Rv3879c	0	0	NA	NA	NA
corem_273	8	Rv0410c Rv0411c Rv0412c Rv1652 Rv1653 Rv1654 Rv1655 Rv1658	0	0	NA	NA	NA
corem_294	5	Rv1990c Rv2034 Rv3334 Rv3535c Rv3536c	0	0	NA	NA	NA
corem_295	5	Rv1611 Rv1613 Rv1614 Rv3793 Rv3794	0	0	NA	NA	NA
corem_298	5	Rv1224 Rv2151c Rv2152c Rv2367c Rv2368c	0	0	NA	NA	NA
corem_299	5	Rv1303 Rv1436 Rv1437 Rv1438 Rv1626	0	0	NA	NA	NA
corem_304	5	Rv1462 Rv1464 Rv1466 Rv3117 Rv3118	0	0	NA	NA	NA
corem_313	5	Rv1648 Rv2191 Rv2456c Rv3201c Rv3578	0	0	NA	NA	NA
corem_33	3	Rv0651 Rv2908c Rv2909c	0	0	NA	NA	NA
corem_339	9	Rv1461 Rv1462 Rv1463 Rv1464 Rv1465 Rv1466 Rv2987c Rv2988c Rv2989	0	0	NA	NA	NA
corem_36	4	Rv0839 Rv2987c Rv2988c Rv2989	0	0	NA	NA	NA
corem_402	6	Rv1100 Rv1332 Rv2539c Rv2678c Rv3419c Rv3422c	0	0	NA	NA	NA
corem_407	6	Rv0440 Rv1461 Rv1462 Rv1465 Rv3417c Rv3418c	0	0	NA	NA	NA
corem_430	10	Rv0462 Rv0952 Rv1304 Rv1305 Rv1306 Rv1307 Rv1308 Rv1309 Rv1310 Rv1311	0	0	NA	NA	NA
corem_433	10	Rv0639 Rv0640 Rv0682 Rv0815c Rv2890c Rv3117 Rv3459c Rv3460c Rv3461c Rv3462c	0	0	NA	NA	NA
corem_458	7	Rv1196 Rv1304 Rv1306 Rv1307 Rv1309 Rv1311 Rv3478	0	0	NA	NA	NA
corem_459	7	Rv0284 Rv0286 Rv0287 Rv0288 Rv2195 Rv2196 Rv3020c	0	0	NA	NA	NA
corem_476	13	Rv0282 Rv0283 Rv0284 Rv0285 Rv0286 Rv0287 Rv0288 Rv0289 Rv0290 Rv0291 Rv0292 Rv0823c Rv1094	0	0	NA	NA	NA
corem_48	3	Rv1224 Rv2367c Rv2368c	0	0	NA	NA	NA
corem_5	16	Rv0796 Rv1369c Rv1756c Rv1764 Rv2106 Rv2167c Rv2279 Rv2355 Rv2479c Rv2649 Rv2814c Rv3185 Rv3187 Rv3326 Rv3380c Rv3475	0	0	NA	NA	NA
corem_503	8	Rv1224 Rv2367c Rv2368c Rv3865 Rv3866 Rv3867 Rv3878 Rv3879c	0	0	NA	NA	NA
corem_505	8	Rv0638 Rv1080c Rv2534c Rv3864 Rv3867 Rv3872 Rv3878 Rv3879c	0	0	NA	NA	NA
corem_526	9	Rv0651 Rv2908c Rv2909c Rv2931 Rv2932 Rv2940c Rv3001c Rv3002c Rv3003c	0	0	NA	NA	NA
corem_528	9	Rv0251c Rv0467 Rv0468 Rv0563 Rv1073 Rv2050 Rv2373c Rv2374c Rv2694c	0	0	NA	NA	NA
corem_53	3	Rv0324 Rv2011c Rv2012	0	0	NA	NA	NA
corem_54	3	Rv0401 Rv1853 Rv2209	0	0	NA	NA	NA
corem_56	3	Rv0638 Rv1080c Rv2534c	0	0	NA	NA	NA
corem_57	3	Rv1648 Rv2456c Rv3578	0	0	NA	NA	NA
corem_6	4	Rv0350 Rv0351 Rv0352 Rv0353	0	0	NA	NA	NA
corem_82	10	Rv0350 Rv0351 Rv0352 Rv0353 Rv1461 Rv1462 Rv1463 Rv1464 Rv1465 Rv1466	0	0	NA	NA	NA
corem_83	7	Rv0350 Rv0351 Rv0352 Rv0353 Rv0440 Rv3417c Rv3418c	0	0	NA	NA	NA
corem_88	6	Rv0324 Rv0790c Rv0791c Rv0792c Rv2011c Rv2012	0	0	NA	NA	NA
corem_92	6	Rv0054 Rv0055 Rv0056 Rv0440 Rv3417c Rv3418c	0	0	NA	NA	NA
corem_98	7	Rv0440 Rv0667 Rv2890c Rv3417c Rv3418c Rv3461c Rv3462c	0	0	NA	NA	NA

## Sheet: corem.deltafitness.SDS.pvalue
Average delta fitness (and permuted P-value) across genes in corems with 0.05% SDS treatment versus untreated.
corem	corem ID
corem.gene.number	number of genes in corem
corem.genes	the gene IDs of genes in corem
corem.gene.number.SDS.fitness	number of genes in corem with delta fitness values
%.genes.SDS.fitness	percentage of genes in corem with delta fitness values
corem.avg.SDS.DeltaFit	average delta fitness for genes in corem
corem.pvalue.SDS.fitness	permuted p-value significance of corem average delta fitness
significant.corem.SDS.fitness.association	significance as determined by pvalue (< 0.01) and > 25% corem genes with delta fitness values
corem	corem.gene.number	corem.genes	corem.gene.number.SDS.fitness	%.genes.SDS.fitness	corem.avg.SDS.DeltaFit	corem.pvalue.SDS.fitness	significant.corem.SDS.fitness.association
corem_451	19	Rv0297 Rv0401 Rv0532 Rv0833 Rv0862c Rv1452c Rv1853 Rv2126c Rv2209 Rv2371 Rv2490c Rv2591 Rv2862c Rv3411c Rv3508 Rv3512 Rv3514 Rv3590c Rv3653	5	26.3158	0.1963	0	Yes
corem_113	5	Rv0462 Rv0952 Rv1436 Rv1437 Rv1438	2	40	0.5084	0	Yes
corem_127	4	Rv1100 Rv1331 Rv1332 Rv1846c	2	50	0.36305	0	Yes
corem_403	6	Rv0164 Rv0642c Rv1078 Rv1436 Rv1437 Rv1438	3	50	0.267933	0.001	Yes
corem_551	11	Rv1216c Rv1218c Rv1219c Rv3161c Rv3516 Rv3526 Rv3567c Rv3568c Rv3569c Rv3570c Rv3574	3	27.2727	0.209733	0.003	Yes
corem_548	17	Rv0395 Rv0943c Rv0962c Rv1051c Rv1726 Rv1727 Rv1921c Rv2316 Rv2318 Rv2813 Rv3174 Rv3175 Rv3177 Rv3351c Rv3448 Rv3449 Rv3468c	6	35.2941	0.193167	0.003	Yes
corem_167	8	Rv1216c Rv1217c Rv1218c Rv1219c Rv3083 Rv3084 Rv3085 Rv3086	2	25	0.22595	0.007	Yes
corem_103	9	Rv0676c Rv0677c Rv0678 Rv1216c Rv1217c Rv1218c Rv1219c Rv3160c Rv3161c	3	33.3333	0.207067	0.007	Yes
corem_358	7	Rv0287 Rv0288 Rv0814c Rv3019c Rv3020c Rv3117 Rv3118	3	42.8571	0.213767	0.007	Yes
corem_542	10	Rv0297 Rv0578c Rv0742 Rv1103c Rv1840c Rv2162c Rv2371 Rv2595 Rv2634c Rv3388	3	30	0.1897	0.008	Yes
corem_105	9	Rv0241c Rv0242c Rv0243 Rv1216c Rv1217c Rv1218c Rv1219c Rv3160c Rv3161c	3	33.3333	0.207067	0.008	Yes
corem_355	7	Rv0451c Rv1342c Rv1343c Rv1344 Rv2453c Rv2454c Rv2455c	2	28.5714	0.20875	0.009	Yes
corem_93	7	Rv0350 Rv0351 Rv0352 Rv0353 Rv2453c Rv2454c Rv2455c	2	28.5714	0.20875	0.009	Yes
corem_540	20	Rv0724 Rv0821c Rv1100 Rv1110 Rv1332 Rv1827 Rv1829 Rv1843c Rv1925 Rv2091c Rv2094c Rv2097c Rv2111c Rv2841c Rv2868c Rv2941 Rv3197 Rv3412 Rv3519 Rv3583c	1	5	0.3101	0	No
corem_511	30	Rv0040c Rv0179c Rv0208c Rv0312 Rv0883c Rv0888 Rv1157c Rv1158c Rv1435c Rv1477 Rv1497 Rv1566c Rv1690 Rv1987 Rv2145c Rv2525c Rv2632c Rv2633c Rv2721c Rv2927c Rv3246c Rv3260c Rv3390 Rv3413c Rv3414c Rv3587c Rv3633 Rv3810 Rv3811 Rv3812	2	6.66667	-0.0035	0.006	No
corem_173	14	Rv0244c Rv0350 Rv0351 Rv0352 Rv0353 Rv0467 Rv0468 Rv0474 Rv0475 Rv0485 Rv0711 Rv0859 Rv0860 Rv2724c	1	7.14286	0.1957	0.001	No
corem_371	13	Rv1605 Rv2064 Rv2158c Rv2366c Rv2539c Rv2540c Rv2552c Rv2554c Rv2678c Rv3266c Rv3419c Rv3421c Rv3422c	1	7.69231	0.2715	0	No
corem_327	13	Rv1303 Rv1304 Rv1305 Rv1306 Rv1307 Rv1308 Rv1309 Rv1310 Rv1311 Rv1312 Rv1626 Rv2195 Rv2196	1	7.69231	0.2687	0.001	No
corem_210	11	Rv0009 Rv0732 Rv0733 Rv0760c Rv0761c Rv1098c Rv1436 Rv1437 Rv1438 Rv2928 Rv3224	1	9.09091	0.8502	0	No
corem_27	11	Rv1304 Rv1305 Rv1306 Rv1307 Rv1308 Rv1309 Rv1310 Rv1311 Rv1312 Rv2195 Rv2196	1	9.09091	0.2687	0	No
corem_305	22	Rv0040c Rv0179c Rv0208c Rv0312 Rv1477 Rv1497 Rv1566c Rv1592c Rv1690 Rv2145c Rv2166c Rv2243 Rv2244 Rv2245 Rv2246 Rv2247 Rv2524c Rv2721c Rv2846c Rv3413c Rv3800c Rv3801c	2	9.09091	-0.0035	0.008	No
corem_202	10	Rv0474 Rv0475 Rv0485 Rv0814c Rv0815c Rv0859 Rv0860 Rv2724c Rv3117 Rv3118	1	10	0.2898	0	No
corem_241	10	Rv0676c Rv0677c Rv0678 Rv1404 Rv2557 Rv2780 Rv3287c Rv3288c Rv3289c Rv3290c	1	10	0.4886	0	No
corem_77	10	Rv0032 Rv0033 Rv0034 Rv0035 Rv0097 Rv0098 Rv0099 Rv0100 Rv0101 Rv0394c	1	10	0.2991	0	No
corem_398	26	Rv0169 Rv0170 Rv0171 Rv0172 Rv0173 Rv0174 Rv1304 Rv1308 Rv1309 Rv1310 Rv1311 Rv1312 Rv3145 Rv3146 Rv3147 Rv3148 Rv3149 Rv3150 Rv3151 Rv3152 Rv3153 Rv3154 Rv3155 Rv3156 Rv3157 Rv3158	3	11.5385	0.1836	0.002	No
corem_102	8	Rv0350 Rv0351 Rv0352 Rv0353 Rv0814c Rv0815c Rv3117 Rv3118	1	12.5	0.2898	0	No
corem_369	24	Rv0166 Rv0167 Rv0168 Rv0169 Rv0170 Rv0171 Rv0172 Rv0173 Rv0174 Rv0178 Rv1547 Rv1815 Rv1883c Rv1884c Rv3145 Rv3146 Rv3147 Rv3148 Rv3149 Rv3150 Rv3151 Rv3153 Rv3155 Rv3158	3	12.5	0.2204	0	No
corem_30	8	Rv1652 Rv1653 Rv1654 Rv1655 Rv1656 Rv1657 Rv1658 Rv1659	1	12.5	0.3191	0.001	No
corem_507	8	Rv1883c Rv1884c Rv1925 Rv2091c Rv2094c Rv2941 Rv3412 Rv3583c	1	12.5	0.302	0.001	No
corem_478	53	Rv0040c Rv0111 Rv0129c Rv0166 Rv0167 Rv0168 Rv0169 Rv0170 Rv0171 Rv0172 Rv0173 Rv0174 Rv0178 Rv0312 Rv0430 Rv0519c Rv0883c Rv0888 Rv1157c Rv1158c Rv1251c Rv1252c Rv1477 Rv1547 Rv1697 Rv1698 Rv2074 Rv2147c Rv2154c Rv2349c Rv2350c Rv2351c Rv2680 Rv2681 Rv2721c Rv2864c Rv2927c Rv3005c Rv3146 Rv3148 Rv3150 Rv3151 Rv3154 Rv3156 Rv3158 Rv3209 Rv3246c Rv3258c Rv3310 Rv3330 Rv3587c Rv3717 Rv3811	7	13.2075	0.123071	0.001	No
corem_558	15	Rv0639 Rv0640 Rv0641 Rv0667 Rv1592c Rv3285 Rv3456c Rv3457c Rv3458c Rv3461c Rv3462c Rv3799c Rv3800c Rv3801c Rv3804c	2	13.3333	0.31645	0	No
corem_229	15	Rv1592c Rv2243 Rv2244 Rv2245 Rv2246 Rv2247 Rv2453c Rv2454c Rv2455c Rv2524c Rv2846c Rv3285 Rv3799c Rv3800c Rv3801c	2	13.3333	0.20875	0.001	No
corem_214	7	Rv1461 Rv1463 Rv2557 Rv2780 Rv3287c Rv3288c Rv3290c	1	14.2857	0.4886	0	No
corem_361	14	Rv1304 Rv1305 Rv1306 Rv1307 Rv1308 Rv1309 Rv1310 Rv1311 Rv1312 Rv1436 Rv1437 Rv1438 Rv2195 Rv2196	2	14.2857	0.55945	0	No
corem_208	7	Rv1436 Rv1437 Rv1438 Rv3146 Rv3148 Rv3150 Rv3153	1	14.2857	0.8502	0.001	No
corem_250	7	Rv0097 Rv0098 Rv0099 Rv0100 Rv0101 Rv0395 Rv0396	1	14.2857	0.2991	0.001	No
corem_349	7	Rv1404 Rv1646 Rv2137c Rv2256c Rv2369c Rv2557 Rv3287c	1	14.2857	0.4886	0.001	No
corem_265	7	Rv1815 Rv1883c Rv1884c Rv2245 Rv2246 Rv2247 Rv2846c	1	14.2857	0.302	0.002	No
corem_89	7	Rv0440 Rv0814c Rv0815c Rv3117 Rv3118 Rv3417c Rv3418c	1	14.2857	0.2898	0.002	No
corem_513	13	Rv0166 Rv0167 Rv0168 Rv0169 Rv0170 Rv0171 Rv0172 Rv0173 Rv0174 Rv1816 Rv1882c Rv3145 Rv3151	2	15.3846	0.1796	0.004	No
corem_187	6	Rv0814c Rv0815c Rv3117 Rv3118 Rv3600c Rv3601c	1	16.6667	0.2898	0	No
corem_189	6	Rv1815 Rv1883c Rv1884c Rv2632c Rv3390 Rv3633	1	16.6667	0.302	0	No
corem_449	12	Rv0857 Rv1042c Rv1149 Rv1598c Rv2077c Rv2137c Rv2369c Rv2493 Rv2632c Rv2633c Rv3390 Rv3633	2	16.6667	0.23685	0	No
corem_99	6	Rv0241c Rv0242c Rv0243 Rv1815 Rv1883c Rv1884c	1	16.6667	0.302	0	No
corem_326	30	Rv0166 Rv0167 Rv0168 Rv0169 Rv0170 Rv0171 Rv0172 Rv0173 Rv0174 Rv1547 Rv3145 Rv3146 Rv3147 Rv3148 Rv3150 Rv3151 Rv3152 Rv3153 Rv3154 Rv3155 Rv3156 Rv3157 Rv3158 Rv3493c Rv3494c Rv3495c Rv3496c Rv3497c Rv3498c Rv3499c	5	16.6667	0.15854	0.001	No
corem_404	6	Rv0814c Rv0815c Rv3001c Rv3003c Rv3117 Rv3118	1	16.6667	0.2898	0.001	No
corem_489	12	Rv1652 Rv1653 Rv1654 Rv1655 Rv1656 Rv1657 Rv1658 Rv1659 Rv2158c Rv2539c Rv2540c Rv3421c	2	16.6667	0.2953	0.001	No
corem_402	6	Rv1100 Rv1332 Rv2539c Rv2678c Rv3419c Rv3422c	1	16.6667	0.3101	0.002	No
corem_547	17	Rv0469 Rv0639 Rv0640 Rv1641 Rv1642 Rv1643 Rv2412 Rv2441c Rv2442c Rv2904c Rv3219 Rv3459c Rv3460c Rv3461c Rv3462c Rv3804c Rv3924c	3	17.6471	0.208567	0.002	No
corem_323	11	Rv0532 Rv0862c Rv1842c Rv2446c Rv2469c Rv2762c Rv2772c Rv2862c Rv3364c Rv3514 Rv3590c	2	18.1818	0.2098	0.005	No
corem_438	43	Rv0079 Rv0080 Rv0082 Rv0569 Rv0571c Rv0572c Rv1734c Rv1735c Rv1736c Rv1737c Rv1738 Rv1812c Rv1813c Rv1996 Rv1997 Rv1998c Rv2003c Rv2004c Rv2005c Rv2006 Rv2007c Rv2028c Rv2029c Rv2030c Rv2031c Rv2032 Rv2619c Rv2620c Rv2621c Rv2622 Rv2623 Rv2624c Rv2625c Rv2626c Rv2629 Rv2630 Rv3126c Rv3127 Rv3128c Rv3129 Rv3130c Rv3132c Rv3133c	8	18.6047	0.147525	0.001	No
corem_482	16	Rv0395 Rv0943c Rv1552 Rv1726 Rv1727 Rv1921c Rv2316 Rv2317 Rv2318 Rv2384 Rv2385 Rv2491 Rv3351c Rv3449 Rv3468c Rv3470c	3	18.75	0.1796	0.006	No
corem_537	42	Rv0532 Rv0578c Rv0742 Rv0862c Rv1087 Rv1091 Rv1243c Rv1396c Rv1452c Rv1604 Rv1605 Rv1818c Rv1840c Rv1842c Rv2126c Rv2158c Rv2162c Rv2365c Rv2366c Rv2371 Rv2446c Rv2490c Rv2539c Rv2540c Rv2552c Rv2554c Rv2591 Rv2678c Rv2762c Rv2862c Rv3367 Rv3388 Rv3411c Rv3419c Rv3421c Rv3422c Rv3508 Rv3512 Rv3595c Rv3605c Rv3606c Rv3653	8	19.0476	0.137038	0	No
corem_219	10	Rv0176 Rv0177 Rv0178 Rv1436 Rv1437 Rv1438 Rv1611 Rv1612 Rv1613 Rv1614	2	20	0.3453	0	No
corem_299	5	Rv1303 Rv1436 Rv1437 Rv1438 Rv1626	1	20	0.8502	0	No
corem_427	15	Rv0109 Rv0297 Rv0742 Rv0833 Rv1068c Rv1135c Rv1548c Rv1651c Rv1759c Rv1803c Rv2371 Rv3021c Rv3344c Rv3350c Rv3533c	3	20	0.299333	0	No
corem_109	5	Rv1815 Rv1816 Rv1882c Rv1883c Rv1884c	1	20	0.302	0.001	No
corem_310	5	Rv1815 Rv1883c Rv1884c Rv3615c Rv3616c	1	20	0.302	0.001	No
corem_35	5	Rv0097 Rv0098 Rv0099 Rv0100 Rv0101	1	20	0.2991	0.001	No
corem_300	5	Rv1815 Rv1883c Rv1884c Rv3083 Rv3084	1	20	0.302	0.002	No
corem_304	5	Rv1462 Rv1464 Rv1466 Rv3117 Rv3118	1	20	0.2898	0.002	No
corem_342	10	Rv0814c Rv0815c Rv1072 Rv1073 Rv2050 Rv2372c Rv2373c Rv2743c Rv3117 Rv3118	2	20	0.2229	0.002	No
corem_430	10	Rv0462 Rv0952 Rv1304 Rv1305 Rv1306 Rv1307 Rv1308 Rv1309 Rv1310 Rv1311	2	20	0.21765	0.003	No
corem_66	54	Rv0109 Rv0124 Rv0279c Rv0297 Rv0532 Rv0578c Rv0742 Rv0746 Rv0747 Rv0833 Rv0862c Rv1067c Rv1068c Rv1087 Rv1091 Rv1243c Rv1325c Rv1396c Rv1441c Rv1450c Rv1452c Rv1468c Rv1651c Rv1759c Rv1768 Rv1803c Rv1818c Rv1840c Rv1842c Rv2126c Rv2162c Rv2371 Rv2446c Rv2487c Rv2490c Rv2591 Rv2634c Rv2741 Rv2762c Rv2853 Rv2862c Rv3344c Rv3345c Rv3367 Rv3388 Rv3411c Rv3507 Rv3508 Rv3511 Rv3512 Rv3514 Rv3590c Rv359…	11	20.3704	0.198255	0.001	No
corem_469	33	Rv0313 Rv0857 Rv1042c Rv1046c Rv1117 Rv1149 Rv1929c Rv2009 Rv2077c Rv2104c Rv2111c Rv2137c Rv2295 Rv2369c Rv2493 Rv2517c Rv2656c Rv2657c Rv2663 Rv2664 Rv2827c Rv2865 Rv3180c Rv3182 Rv3183 Rv3340 Rv3412 Rv3429 Rv3583c Rv3642c Rv3674c Rv3857c Rv3917c	7	21.2121	-0.00185714	0.005	No
corem_76	32	Rv0795 Rv0796 Rv1369c Rv1370c Rv1756c Rv1757c Rv1763 Rv1764 Rv2105 Rv2106 Rv2167c Rv2168c Rv2278 Rv2279 Rv2354 Rv2355 Rv2479c Rv2480c Rv2648 Rv2649 Rv2814c Rv2815c Rv3184 Rv3185 Rv3186 Rv3187 Rv3325 Rv3326 Rv3380c Rv3381c Rv3474 Rv3475	7	21.875	0.160029	0.001	No
corem_199	9	Rv1217c Rv1218c Rv1219c Rv1652 Rv1653 Rv1654 Rv1655 Rv1656 Rv1657	2	22.2222	0.31035	0	No
corem_222	9	Rv1461 Rv1462 Rv1463 Rv1464 Rv1465 Rv1466 Rv2453c Rv2454c Rv2455c	2	22.2222	0.20875	0.002	No
corem_533	9	Rv2158c Rv2539c Rv2540c Rv3421c Rv3422c Rv3551 Rv3552 Rv3556c Rv3563	2	22.2222	0.20805	0.005	No
corem_225	9	Rv0532 Rv0862c Rv1648 Rv2446c Rv2456c Rv2762c Rv2862c Rv3578 Rv3590c	2	22.2222	0.2098	0.007	No
corem_64	48	Rv0079 Rv0080 Rv0081 Rv0082 Rv0569 Rv0570 Rv0571c Rv0572c Rv0574c Rv1733c Rv1734c Rv1735c Rv1736c Rv1737c Rv1738 Rv1812c Rv1813c Rv1996 Rv1997 Rv1998c Rv2003c Rv2004c Rv2005c Rv2006 Rv2007c Rv2028c Rv2029c Rv2030c Rv2031c Rv2032 Rv2623 Rv2624c Rv2625c Rv2626c Rv2627c Rv2628 Rv2629 Rv2630 Rv2631 Rv3126c Rv3127 Rv3128c Rv3129 Rv3130c Rv3131 Rv3132c Rv3133c Rv3134c	11	22.9167	0.139409	0.002	No
corem_136	4	Rv1331 Rv1846c Rv3142c Rv3491	1	25	0.416	0	No
corem_13	4	Rv0814c Rv0815c Rv3117 Rv3118	1	25	0.2898	0.002	No
corem_20	3	Rv1436 Rv1437 Rv1438	1	33.3333	0.8502	0	No
corem_12	3	Rv1815 Rv1883c Rv1884c	1	33.3333	0.302	0.004	No
corem_38	3	Rv3793 Rv3794 Rv3795	1	33.3333	0.4055	0.004	No
corem_415	18	Rv0451c Rv0839 Rv1347c Rv1348 Rv1349 Rv2122c Rv2123 Rv2380c Rv2381c Rv2382c Rv2386c Rv2987c Rv2988c Rv2989 Rv3402c Rv3403c Rv3839 Rv3840	3	16.6667	-0.0042	0.011	No
corem_2	16	Rv0795 Rv1370c Rv1757c Rv1763 Rv2105 Rv2168c Rv2278 Rv2354 Rv2480c Rv2648 Rv2815c Rv3184 Rv3186 Rv3325 Rv3381c Rv3474	7	43.75	0.160029	0.013	No
corem_223	10	Rv0140 Rv0251c Rv0384c Rv0790c Rv0791c Rv0792c Rv1528c Rv2466c Rv3054c Rv3223c	4	40	-0.003625	0.013	No
corem_454	17	Rv0840c Rv1577c Rv1578c Rv1584c Rv1929c Rv1991c Rv1992c Rv2650c Rv2651c Rv2656c Rv2657c Rv2662 Rv2827c Rv3180c Rv3182 Rv3183 Rv3340	4	23.5294	0.1579	0.013	No
corem_476	13	Rv0282 Rv0283 Rv0284 Rv0285 Rv0286 Rv0287 Rv0288 Rv0289 Rv0290 Rv0291 Rv0292 Rv0823c Rv1094	2	15.3846	-0.00305	0.013	No
corem_510	61	Rv0040c Rv0129c Rv0179c Rv0208c Rv0313 Rv0426c Rv0430 Rv0724 Rv0821c Rv0857 Rv0883c Rv0898c Rv1042c Rv1110 Rv1117 Rv1435c Rv1497 Rv1566c Rv1690 Rv1827 Rv1829 Rv1855c Rv1925 Rv1987 Rv2077c Rv2091c Rv2094c Rv2097c Rv2111c Rv2115c Rv2137c Rv2145c Rv2147c Rv2150c Rv2155c Rv2165c Rv2166c Rv2256c Rv2369c Rv2525c Rv2657c Rv2841c Rv2926c Rv2927c Rv2941 Rv3005c Rv3197 Rv3209 Rv3246c Rv3258c Rv3260c Rv3412…	9	14.7541	-0.0292889	0.013	No
corem_382	15	Rv0244c Rv0467 Rv0468 Rv0474 Rv0475 Rv0485 Rv0711 Rv0805 Rv0859 Rv0860 Rv1194c Rv1534 Rv2724c Rv3600c Rv3601c	3	20	-0.0043	0.014	No
corem_497	25	Rv0080 Rv0081 Rv0082 Rv0085 Rv0086 Rv0570 Rv0571c Rv0572c Rv0574c Rv1734c Rv1735c Rv1736c Rv1737c Rv1812c Rv1997 Rv1998c Rv2003c Rv2004c Rv2006 Rv2028c Rv2625c Rv2631 Rv3126c Rv3128c Rv3129	4	16	0.1296	0.014	No
corem_204	19	Rv0145 Rv0146 Rv0244c Rv0467 Rv0468 Rv0469 Rv0474 Rv0475 Rv0485 Rv0711 Rv0805 Rv0859 Rv0860 Rv1168c Rv1192 Rv1194c Rv1534 Rv2724c Rv3219	6	31.5789	-0.00453333	0.015	No
corem_453	9	Rv0140 Rv2466c Rv2557 Rv2780 Rv3054c Rv3206c Rv3287c Rv3288c Rv3290c	4	44.4444	0.179675	0.016	No
corem_291	5	Rv0053 Rv0466 Rv0469 Rv3219 Rv3524	2	40	0.22485	0.017	No
corem_34	6	Rv1216c Rv1217c Rv1218c Rv1219c Rv3160c Rv3161c	3	50	0.207067	0.017	No
corem_220	18	Rv0233 Rv0274 Rv1284 Rv1404 Rv1646 Rv2557 Rv2558 Rv2780 Rv3083 Rv3084 Rv3085 Rv3086 Rv3087 Rv3088 Rv3089 Rv3287c Rv3288c Rv3290c	2	11.1111	0.147	0.018	No
corem_75	41	Rv0009 Rv0053 Rv0054 Rv0055 Rv0056 Rv0164 Rv0227c Rv0315 Rv0466 Rv0567 Rv0635 Rv0636 Rv0637 Rv0642c Rv0643c Rv0644c Rv0732 Rv0733 Rv0760c Rv0761c Rv1078 Rv1098c Rv1241 Rv1379 Rv2220 Rv2271 Rv2357c Rv2445c Rv2582 Rv2928 Rv2929 Rv2951c Rv2952 Rv2954c Rv2959c Rv3101c Rv3224 Rv3524 Rv3598c Rv3628 Rv3747	6	14.6341	-0.0113833	0.018	No
corem_85	6	Rv0440 Rv2453c Rv2454c Rv2455c Rv3417c Rv3418c	2	33.3333	0.20875	0.018	No
corem_519	27	Rv0009 Rv0227c Rv0231 Rv0315 Rv0567 Rv0642c Rv0643c Rv0644c Rv0732 Rv0760c Rv0761c Rv1078 Rv1241 Rv2140c Rv2220 Rv2271 Rv2357c Rv2582 Rv2928 Rv2951c Rv2952 Rv2954c Rv2959c Rv3224 Rv3598c Rv3628 Rv3747	2	7.40741	-0.0095	0.022	No
corem_130	5	Rv1815 Rv1883c Rv1884c Rv2348c Rv3763	2	40	0.2145	0.023	No
corem_266	7	Rv1588c Rv2015c Rv2620c Rv2621c Rv2885c Rv3466 Rv3828c	2	28.5714	-0.00705	0.024	No
corem_244	9	Rv0846c Rv0847 Rv0848 Rv0849 Rv0850 Rv1806 Rv1807 Rv1808 Rv1809	2	22.2222	-0.00825	0.026	No
corem_423	24	Rv0141c Rv0142 Rv0244c Rv0467 Rv0468 Rv0474 Rv0475 Rv0485 Rv0711 Rv0805 Rv0859 Rv0860 Rv1168c Rv1192 Rv1194c Rv1471 Rv1534 Rv2204c Rv2699c Rv2707 Rv2724c Rv3054c Rv3223c Rv3463	7	29.1667	-0.00827143	0.026	No
corem_21	6	Rv0846c Rv0847 Rv0848 Rv0849 Rv0850 Rv2963	2	33.3333	-0.00825	0.027	No
corem_272	8	Rv0104 Rv0620 Rv0966c Rv0977 Rv0978c Rv1777 Rv3163c Rv3359	1	12.5	0.1768	0.027	No
corem_375	11	Rv0639 Rv0640 Rv1195 Rv1196 Rv1641 Rv1642 Rv1643 Rv2441c Rv2442c Rv3478 Rv3804c	2	18.1818	0.1526	0.027	No
corem_443	16	Rv0111 Rv1251c Rv2150c Rv2349c Rv2350c Rv2351c Rv2681 Rv2864c Rv3330 Rv3493c Rv3494c Rv3495c Rv3496c Rv3497c Rv3498c Rv3499c	3	18.75	0.138267	0.027	No
corem_530	9	Rv1461 Rv1462 Rv1463 Rv1464 Rv1465 Rv1466 Rv2792c Rv2978c Rv3828c	2	22.2222	-0.00925	0.027	No
corem_70	44	Rv0094c Rv0104 Rv0259c Rv0261c Rv0304c Rv0355c Rv0387c Rv0397 Rv0620 Rv0836c Rv0837c Rv0977 Rv0981 Rv1029 Rv1039c Rv1291c Rv1393c Rv1432 Rv1499 Rv1572c Rv1575 Rv1587c Rv1675c Rv1752 Rv1777 Rv1975 Rv2170 Rv2283 Rv2515c Rv2577 Rv2804c Rv2810c Rv3082c Rv3178 Rv3333c Rv3347c Rv3349c Rv3359 Rv3427c Rv3467 Rv3637 Rv3665c Rv3809c Rv3845	7	15.9091	-0.104886	0.027	No
corem_554	38	Rv0313 Rv0486 Rv0490 Rv0724 Rv0818 Rv0857 Rv0875c Rv0876c Rv0898c Rv1042c Rv1149 Rv1540 Rv1599 Rv1600 Rv1601 Rv1602 Rv1603 Rv1827 Rv1843c Rv1925 Rv2077c Rv2091c Rv2097c Rv2111c Rv2137c Rv2256c Rv2369c Rv2868c Rv2926c Rv3197 Rv3412 Rv3606c Rv3608c Rv3609c Rv3626c Rv3627c Rv3856c Rv3857c	6	15.7895	-0.0453833	0.028	No
corem_107	9	Rv0676c Rv0677c Rv0678 Rv0846c Rv0847 Rv0848 Rv0849 Rv0850 Rv2963	2	22.2222	-0.00825	0.029	No
corem_254	6	Rv0140 Rv0676c Rv0677c Rv0678 Rv3206c Rv3222c	2	33.3333	0.19575	0.029	No
corem_490	26	Rv0395 Rv0396 Rv0584 Rv0943c Rv0962c Rv1051c Rv1354c Rv1357c Rv1358 Rv1372 Rv1552 Rv1726 Rv1727 Rv1921c Rv1968 Rv2310 Rv2316 Rv2317 Rv2812 Rv2813 Rv3351c Rv3428c Rv3448 Rv3449 Rv3468c Rv3470c	7	26.9231	0.124357	0.029	No
corem_73	42	Rv0015c Rv0486 Rv0490 Rv0491 Rv0808 Rv0818 Rv0865 Rv0875c Rv0876c Rv1333 Rv1540 Rv1599 Rv1600 Rv1601 Rv1602 Rv1603 Rv1604 Rv1605 Rv1606 Rv2158c Rv2325c Rv2364c Rv2365c Rv2366c Rv2471 Rv2539c Rv2540c Rv2552c Rv2553c Rv2554c Rv2678c Rv3419c Rv3421c Rv3422c Rv3605c Rv3606c Rv3607c Rv3608c Rv3609c Rv3626c Rv3627c Rv3856c	3	7.14286	-0.0260667	0.029	No
corem_217	14	Rv0233 Rv1284 Rv1404 Rv1646 Rv2557 Rv2558 Rv2780 Rv3287c Rv3288c Rv3289c Rv3290c Rv3614c Rv3615c Rv3616c	2	14.2857	0.147	0.032	No
corem_276	13	Rv0233 Rv0263c Rv0264c Rv0516c Rv1284 Rv1404 Rv1646 Rv2557 Rv2558 Rv2780 Rv3287c Rv3288c Rv3290c	2	15.3846	0.147	0.033	No
corem_439	41	Rv0015c Rv0486 Rv0490 Rv0808 Rv0818 Rv0865 Rv0875c Rv0876c Rv1224 Rv1333 Rv1540 Rv1599 Rv1600 Rv1601 Rv1602 Rv1603 Rv1604 Rv1605 Rv1606 Rv2325c Rv2364c Rv2365c Rv2366c Rv2367c Rv2368c Rv2471 Rv2552c Rv2553c Rv2554c Rv2678c Rv3419c Rv3421c Rv3422c Rv3605c Rv3606c Rv3607c Rv3608c Rv3609c Rv3626c Rv3627c Rv3856c	3	7.31707	-0.0755333	0.033	No
corem_72	51	Rv0639 Rv0640 Rv0641 Rv0667 Rv0668 Rv0682 Rv0683 Rv0684 Rv0685 Rv0700 Rv0701 Rv0702 Rv0703 Rv0704 Rv0705 Rv0706 Rv0707 Rv0708 Rv0709 Rv0710 Rv0714 Rv0715 Rv0716 Rv0717 Rv0718 Rv0719 Rv0720 Rv0721 Rv0722 Rv0723 Rv1641 Rv1642 Rv1643 Rv2412 Rv2441c Rv2442c Rv2888c Rv2889c Rv2890c Rv2904c Rv3442c Rv3443c Rv3456c Rv3457c Rv3458c Rv3459c Rv3460c Rv3461c Rv3462c Rv3804c Rv3924c	8	15.6863	0.102087	0.033	No
corem_334	8	Rv0846c Rv0847 Rv0848 Rv0849 Rv2963 Rv3288c Rv3289c Rv3290c	2	25	-0.00825	0.034	No
corem_120	5	Rv1100 Rv1224 Rv1332 Rv2367c Rv2368c	2	40	0.2166	0.035	No
corem_477	24	Rv0486 Rv0490 Rv0491 Rv0818 Rv0865 Rv0875c Rv1100 Rv1332 Rv1333 Rv1540 Rv1599 Rv1600 Rv1601 Rv1602 Rv1603 Rv2471 Rv3605c Rv3606c Rv3607c Rv3608c Rv3609c Rv3626c Rv3627c Rv3856c	3	12.5	-0.0132	0.035	No
corem_502	8	Rv1039c Rv3082c Rv3504 Rv3505 Rv3529c Rv3530c Rv3538 Rv3573c	3	37.5	-0.0072	0.035	No
corem_483	10	Rv1991c Rv1992c Rv1993c Rv1994c Rv2004c Rv2624c Rv2629 Rv2630 Rv2631 Rv2827c	2	20	-0.0091	0.037	No
corem_205	28	Rv0451c Rv1342c Rv1343c Rv1344 Rv1345 Rv1346 Rv1347c Rv1348 Rv1349 Rv1461 Rv1462 Rv1463 Rv1464 Rv1465 Rv1466 Rv2123 Rv2377c Rv2378c Rv2379c Rv2380c Rv2381c Rv2382c Rv2383c Rv2386c Rv3402c Rv3403c Rv3839 Rv3840	1	3.57143	0.1154	0.038	No
corem_515	11	Rv0639 Rv0641 Rv0667 Rv0668 Rv2837c Rv2839c Rv2888c Rv2889c Rv3456c Rv3457c Rv3458c	3	27.2727	0.157733	0.039	No
corem_553	12	Rv0578c Rv1452c Rv1654 Rv1655 Rv1842c Rv2126c Rv2490c Rv2762c Rv3388 Rv3411c Rv3508 Rv3512	3	25	0.152433	0.039	No
corem_340	9	Rv0244c Rv0467 Rv0475 Rv0859 Rv0860 Rv1168c Rv1195 Rv1361c Rv2724c	2	22.2222	0.164	0.041	No
corem_534	36	Rv0015c Rv0486 Rv0490 Rv0491 Rv0808 Rv0818 Rv0865 Rv0875c Rv0876c Rv1333 Rv1540 Rv1600 Rv1602 Rv1604 Rv1605 Rv1606 Rv2092c Rv2325c Rv2364c Rv2365c Rv2366c Rv2552c Rv2553c Rv2554c Rv2678c Rv3244c Rv3419c Rv3422c Rv3605c Rv3606c Rv3607c Rv3608c Rv3609c Rv3626c Rv3627c Rv3856c	2	5.55556	-0.17485	0.041	No
corem_257	6	Rv0054 Rv0055 Rv0056 Rv2453c Rv2454c Rv2455c	3	50	0.1839	0.042	No
corem_448	37	Rv0015c Rv0486 Rv0490 Rv0491 Rv0808 Rv0818 Rv0865 Rv0875c Rv0876c Rv1333 Rv1540 Rv1599 Rv1600 Rv1601 Rv1602 Rv1603 Rv1604 Rv1605 Rv1606 Rv2325c Rv2364c Rv2365c Rv2366c Rv2471 Rv2553c Rv2554c Rv3605c Rv3606c Rv3607c Rv3608c Rv3609c Rv3626c Rv3627c Rv3856c Rv3869 Rv3870 Rv3871	2	5.40541	-0.17485	0.042	No
corem_374	28	Rv0009 Rv0164 Rv0176 Rv0177 Rv0178 Rv0227c Rv0315 Rv0635 Rv0636 Rv0637 Rv0643c Rv0732 Rv0733 Rv0760c Rv1098c Rv1241 Rv1611 Rv1612 Rv1613 Rv1614 Rv2271 Rv2582 Rv2928 Rv2929 Rv2951c Rv2952 Rv3224 Rv3598c	2	7.14286	-0.1675	0.043	No
corem_524	31	Rv0374c Rv0375c Rv0395 Rv0396 Rv0584 Rv0943c Rv1051c Rv1354c Rv1357c Rv1358 Rv1552 Rv1726 Rv1727 Rv1921c Rv1934c Rv1965 Rv1966 Rv1968 Rv1969 Rv1970 Rv1971 Rv1972 Rv1973 Rv2316 Rv2317 Rv2318 Rv2491 Rv3428c Rv3449 Rv3468c Rv3470c	10	32.2581	-0.02224	0.043	No
corem_62	26	Rv0451c Rv1342c Rv1343c Rv1344 Rv1345 Rv1346 Rv1347c Rv1348 Rv1349 Rv1519 Rv2122c Rv2123 Rv2377c Rv2378c Rv2379c Rv2380c Rv2381c Rv2382c Rv2383c Rv2384 Rv2385 Rv2386c Rv3402c Rv3403c Rv3839 Rv3840	1	3.84615	0.1154	0.043	No
corem_63	12	Rv0233 Rv0274 Rv1284 Rv1404 Rv1646 Rv2557 Rv2558 Rv2780 Rv3287c Rv3288c Rv3289c Rv3290c	2	16.6667	0.147	0.043	No
corem_150	7	Rv0032 Rv0034 Rv0035 Rv0394c Rv0395 Rv0396 Rv2318	1	14.2857	0.1737	0.047	No
corem_294	5	Rv1990c Rv2034 Rv3334 Rv3535c Rv3536c	1	20	0.1907	0.047	No
corem_252	6	Rv1806 Rv1807 Rv1808 Rv3174 Rv3175 Rv3177	1	16.6667	0.1769	0.048	No
corem_424	12	Rv0510 Rv0511 Rv0512 Rv0513 Rv0514 Rv0526 Rv0528 Rv0869c Rv1278 Rv2736c Rv2791c Rv2792c	2	16.6667	-0.0121	0.048	No
corem_532	9	Rv0312 Rv1477 Rv1497 Rv2721c Rv3495c Rv3496c Rv3497c Rv3498c Rv3499c	2	22.2222	0.1507	0.048	No
corem_335	8	Rv0141c Rv1334 Rv1335 Rv2204c Rv2453c Rv2454c Rv2455c Rv2699c	4	50	0.164125	0.051	No
corem_441	29	Rv0104 Rv0259c Rv0355c Rv0397 Rv0620 Rv0977 Rv1029 Rv1291c Rv1393c Rv1432 Rv1499 Rv1572c Rv1575 Rv1675c Rv1777 Rv1975 Rv2577 Rv2804c Rv3109 Rv3110 Rv3111 Rv3112 Rv3113 Rv3178 Rv3333c Rv3349c Rv3359 Rv3637 Rv3845	4	13.7931	-0.158375	0.052	No
corem_467	17	Rv1277 Rv1278 Rv1406 Rv2015c Rv2158c Rv2539c Rv2540c Rv2719c Rv2978c Rv3074 Rv3202c Rv3296 Rv3419c Rv3421c Rv3422c Rv3555c Rv3585	4	23.5294	0.1283	0.052	No
corem_346	46	Rv0233 Rv0274 Rv0767c Rv0840c Rv1284 Rv1404 Rv1577c Rv1646 Rv1929c Rv1989c Rv1990c Rv1991c Rv1992c Rv1993c Rv1994c Rv2034 Rv2035 Rv2516c Rv2517c Rv2557 Rv2558 Rv2641 Rv2642 Rv2643 Rv2650c Rv2651c Rv2656c Rv2657c Rv2660c Rv2662 Rv2663 Rv2664 Rv2780 Rv2827c Rv3180c Rv3182 Rv3183 Rv3188 Rv3189 Rv3287c Rv3288c Rv3289c Rv3290c Rv3334 Rv3340 Rv3917c	9	19.5652	0.0966556	0.053	No
corem_388	9	Rv0639 Rv0641 Rv1303 Rv1626 Rv1641 Rv1642 Rv1643 Rv2904c Rv3804c	1	11.1111	0.1562	0.054	No
corem_413	30	Rv0410c Rv0411c Rv0412c Rv0486 Rv0490 Rv0491 Rv0808 Rv0818 Rv0865 Rv0875c Rv0876c Rv1333 Rv1540 Rv1599 Rv1600 Rv1601 Rv1602 Rv1603 Rv1604 Rv1606 Rv2365c Rv2471 Rv3605c Rv3606c Rv3607c Rv3608c Rv3609c Rv3626c Rv3627c Rv3856c	2	6.66667	-0.17485	0.054	No
corem_433	10	Rv0639 Rv0640 Rv0682 Rv0815c Rv2890c Rv3117 Rv3459c Rv3460c Rv3461c Rv3462c	1	10	0.149	0.056	No
corem_560	17	Rv0053 Rv0054 Rv0055 Rv0056 Rv0702 Rv0704 Rv0705 Rv0706 Rv0707 Rv0708 Rv0709 Rv0710 Rv0717 Rv0718 Rv0720 Rv0721 Rv0723	4	23.5294	0.1242	0.058	No
corem_316	5	Rv1648 Rv2073c Rv2456c Rv3253c Rv3578	1	20	0.176	0.059	No
corem_312	5	Rv0304c Rv0355c Rv0966c Rv0978c Rv3163c	1	20	0.1768	0.06	No
corem_25	3	Rv2453c Rv2454c Rv2455c	2	66.6667	0.20875	0.061	No
corem_557	15	Rv0181c Rv0184 Rv0605 Rv0823c Rv1094 Rv1277 Rv1406 Rv2735c Rv2736c Rv2737c Rv2790c Rv2791c Rv2792c Rv3226c Rv3828c	2	13.3333	-0.01695	0.061	No
corem_501	27	Rv0313 Rv0426c Rv0724 Rv0821c Rv0898c Rv1843c Rv2053c Rv2077c Rv2091c Rv2094c Rv2111c Rv2115c Rv2256c Rv2369c Rv2694c Rv2710 Rv2711 Rv2743c Rv2744c Rv2745c Rv2841c Rv2941 Rv3197 Rv3412 Rv3519 Rv3642c Rv3917c	4	14.8148	-0.072625	0.062	No
corem_206	16	Rv0244c Rv0467 Rv0468 Rv0474 Rv0475 Rv0711 Rv0805 Rv0859 Rv1168c Rv1192 Rv1194c Rv2724c Rv3249c Rv3250c Rv3251c Rv3252c	5	31.25	-0.02724	0.065	No
corem_535	22	Rv0094c Rv0104 Rv0259c Rv0304c Rv0305c Rv0355c Rv0378 Rv0397 Rv0620 Rv0977 Rv1039c Rv1291c Rv1499 Rv1572c Rv1587c Rv2283 Rv3082c Rv3333c Rv3347c Rv3427c Rv3467 Rv3845	3	13.6364	-0.0380333	0.068	No
corem_546	26	Rv0486 Rv0490 Rv0491 Rv0578c Rv0808 Rv0818 Rv0865 Rv0875c Rv0876c Rv1333 Rv1540 Rv1599 Rv1600 Rv1601 Rv1602 Rv1842c Rv2162c Rv2325c Rv2471 Rv3411c Rv3607c Rv3608c Rv3609c Rv3626c Rv3627c Rv3856c	1	3.84615	-0.2353	0.069	No
corem_297	5	Rv2073c Rv2469c Rv2772c Rv3253c Rv3364c	1	20	0.176	0.07	No
corem_336	9	Rv0274 Rv1588c Rv2558 Rv2780 Rv3287c Rv3288c Rv3289c Rv3290c Rv3466	2	22.2222	0.147	0.07	No
corem_309	5	Rv0401 Rv1853 Rv2073c Rv2209 Rv3253c	1	20	0.176	0.073	No
corem_411	6	Rv0094c Rv0397 Rv1135c Rv1587c Rv3467 Rv3533c	1	16.6667	0.1711	0.073	No
corem_529	9	Rv0794c Rv1673c Rv1674c Rv1934c Rv1965 Rv1966 Rv1969 Rv1973 Rv1974	4	44.4444	-0.021775	0.075	No
corem_285	15	Rv0250c Rv0251c Rv0384c Rv0440 Rv0563 Rv1072 Rv1073 Rv2050 Rv2373c Rv2710 Rv2743c Rv2744c Rv2745c Rv3417c Rv3418c	3	20	-0.0209333	0.076	No
corem_286	25	Rv0064 Rv0490 Rv0491 Rv0670 Rv0808 Rv0818 Rv0865 Rv0876c Rv1599 Rv1600 Rv1601 Rv1602 Rv1603 Rv1604 Rv1605 Rv1606 Rv2495c Rv2496c Rv2497c Rv2498c Rv2499c Rv2500c Rv2501c Rv2553c Rv3627c	2	8	-0.18465	0.076	No
corem_182	6	Rv0350 Rv0351 Rv0352 Rv0353 Rv2837c Rv2839c	1	16.6667	0.1691	0.077	No
corem_271	8	Rv0145 Rv0146 Rv1216c Rv1217c Rv1218c Rv1219c Rv3161c Rv3219	4	50	0.15175	0.08	No
corem_487	47	Rv0639 Rv0640 Rv0641 Rv0651 Rv0667 Rv0668 Rv0682 Rv0683 Rv0684 Rv0685 Rv0700 Rv0701 Rv0702 Rv0703 Rv0704 Rv0705 Rv0706 Rv0707 Rv0708 Rv0709 Rv0710 Rv0714 Rv0715 Rv0716 Rv0717 Rv0718 Rv0719 Rv0720 Rv0721 Rv0722 Rv0723 Rv2412 Rv2441c Rv2442c Rv2888c Rv2889c Rv2890c Rv2904c Rv2908c Rv2909c Rv3442c Rv3443c Rv3456c Rv3457c Rv3459c Rv3804c Rv3924c	7	14.8936	0.0943571	0.081	No
corem_401	6	Rv0164 Rv0642c Rv0732 Rv1078 Rv1303 Rv1626	2	33.3333	-0.0232	0.082	No
corem_521	22	Rv0015c Rv0865 Rv1333 Rv1603 Rv1604 Rv1605 Rv1606 Rv2151c Rv2152c Rv2325c Rv2364c Rv2365c Rv2366c Rv2552c Rv2553c Rv2554c Rv3419c Rv3605c Rv3606c Rv3607c Rv3608c Rv3609c	1	4.54545	-0.1144	0.082	No
corem_460	16	Rv1072 Rv1073 Rv2053c Rv2372c Rv2373c Rv2374c Rv2453c Rv2454c Rv2455c Rv2694c Rv2710 Rv2711 Rv2743c Rv2744c Rv2745c Rv3837c	4	25	0.117925	0.085	No
corem_397	23	Rv0064 Rv0670 Rv1577c Rv1989c Rv1990c Rv1991c Rv1992c Rv1993c Rv1994c Rv2035 Rv2495c Rv2497c Rv2498c Rv2499c Rv2500c Rv2501c Rv2516c Rv2517c Rv2641 Rv2642 Rv2650c Rv2651c Rv2827c	4	17.3913	-0.047425	0.086	No
corem_329	20	Rv0140 Rv0251c Rv0384c Rv1072 Rv1461 Rv1462 Rv1463 Rv1464 Rv1465 Rv1466 Rv2373c Rv2374c Rv2466c Rv2694c Rv2710 Rv2711 Rv2743c Rv2744c Rv2745c Rv3206c	4	20	0.111425	0.087	No
corem_332	26	Rv1894c Rv3502c Rv3503c Rv3504 Rv3505 Rv3515c Rv3516 Rv3526 Rv3527 Rv3529c Rv3530c Rv3531c Rv3534c Rv3535c Rv3536c Rv3537 Rv3538 Rv3544c Rv3545c Rv3546 Rv3567c Rv3568c Rv3569c Rv3570c Rv3573c Rv3574	7	26.9231	0.1017	0.091	No
corem_212	7	Rv0145 Rv0469 Rv0814c Rv0815c Rv3117 Rv3118 Rv3219	3	42.8571	0.1483	0.092	No
corem_461	7	Rv1181 Rv1182 Rv1183 Rv1185c Rv3495c Rv3497c Rv3499c	2	28.5714	0.1507	0.093	No
corem_491	45	Rv0040c Rv0111 Rv0129c Rv0179c Rv0208c Rv0312 Rv0430 Rv0883c Rv0888 Rv1251c Rv1252c Rv1435c Rv1477 Rv1497 Rv1566c Rv1690 Rv1697 Rv1698 Rv1815 Rv1883c Rv1884c Rv1987 Rv2074 Rv2145c Rv2147c Rv2150c Rv2154c Rv2349c Rv2350c Rv2525c Rv2680 Rv2681 Rv2721c Rv2894c Rv3005c Rv3209 Rv3246c Rv3258c Rv3260c Rv3330 Rv3413c Rv3414c Rv3587c Rv3810 Rv3811	6	13.3333	0.0884333	0.093	No
corem_378	10	Rv0227c Rv0642c Rv0760c Rv0761c Rv2220 Rv2271 Rv2582 Rv2928 Rv3528c Rv3547	1	10	0.129	0.095	No
corem_328	17	Rv0790c Rv0791c Rv0792c Rv1894c Rv3502c Rv3515c Rv3516 Rv3526 Rv3527 Rv3529c Rv3530c Rv3531c Rv3537 Rv3538 Rv3545c Rv3546 Rv3574	4	23.5294	-0.044575	0.096	No
corem_365	17	Rv0331 Rv0794c Rv1349 Rv1519 Rv1528c Rv1673c Rv1674c Rv1767 Rv2122c Rv2123 Rv2332 Rv2382c Rv2383c Rv2386c Rv3402c Rv3839 Rv3840	2	11.7647	-0.05095	0.096	No
corem_516	18	Rv0250c Rv0251c Rv0384c Rv0563 Rv0839 Rv1072 Rv1073 Rv2050 Rv2053c Rv2372c Rv2373c Rv2374c Rv2465c Rv2745c Rv2987c Rv2988c Rv2989 Rv3463	3	16.6667	-0.0816667	0.096	No
corem_518	32	Rv0395 Rv0396 Rv0584 Rv0601c Rv0603 Rv0650 Rv0943c Rv0962c Rv1051c Rv1354c Rv1357c Rv1358 Rv1552 Rv1726 Rv1727 Rv1968 Rv1969 Rv1970 Rv1971 Rv1972 Rv1973 Rv1974 Rv2310 Rv2316 Rv2317 Rv2318 Rv2491 Rv2813 Rv3351c Rv3428c Rv3448 Rv3449	11	34.375	0.0981545	0.096	No
corem_512	20	Rv0490 Rv0491 Rv1599 Rv1600 Rv1601 Rv1602 Rv1603 Rv1605 Rv1606 Rv2372c Rv2373c Rv2374c Rv2553c Rv2554c Rv3606c Rv3607c Rv3608c Rv3609c Rv3627c Rv3837c	2	10	-0.17485	0.097	No
corem_417	37	Rv0395 Rv0601c Rv0943c Rv0962c Rv1051c Rv1354c Rv1357c Rv1358 Rv1552 Rv1726 Rv1727 Rv1921c Rv1934c Rv1966 Rv1968 Rv1969 Rv1970 Rv1971 Rv1972 Rv1973 Rv2310 Rv2316 Rv2317 Rv2318 Rv2491 Rv2813 Rv3109 Rv3110 Rv3111 Rv3112 Rv3113 Rv3351c Rv3428c Rv3448 Rv3449 Rv3468c Rv3470c	10	27.027	0.09402	0.098	No
corem_446	17	Rv0244c Rv0467 Rv0468 Rv0474 Rv0475 Rv0485 Rv0711 Rv0805 Rv0859 Rv0860 Rv1168c Rv1192 Rv1194c Rv1534 Rv1779c Rv2724c Rv3484	5	29.4118	-0.06224	0.098	No
corem_479	20	Rv0486 Rv0490 Rv0491 Rv0818 Rv1540 Rv1599 Rv1600 Rv1601 Rv1602 Rv3607c Rv3609c Rv3626c Rv3627c Rv3865 Rv3866 Rv3867 Rv3872 Rv3873 Rv3878 Rv3879c	4	20	-0.104925	0.098	No
corem_282	9	Rv2719c Rv2978c Rv3074 Rv3202c Rv3296 Rv3555c Rv3585 Rv3657c Rv3659c	4	44.4444	0.129325	0.101	No
corem_39	7	Rv3493c Rv3494c Rv3495c Rv3496c Rv3497c Rv3498c Rv3499c	2	28.5714	0.1507	0.101	No
corem_165	4	Rv0978c Rv3109 Rv3112 Rv3163c	1	25	0.1768	0.103	No
corem_278	14	Rv0818 Rv1540 Rv1599 Rv1600 Rv1601 Rv1603 Rv1604 Rv1605 Rv1606 Rv2553c Rv2554c Rv3534c Rv3535c Rv3536c	2	14.2857	-0.03245	0.104	No
corem_481	17	Rv0971c Rv0972c Rv0974c Rv0975c Rv0976c Rv3548c Rv3549c Rv3550 Rv3552 Rv3553 Rv3556c Rv3559c Rv3560c Rv3561 Rv3562 Rv3563 Rv3564	7	41.1765	-0.0613714	0.104	No
corem_231	16	Rv2931 Rv2932 Rv2933 Rv2934 Rv2935 Rv2936 Rv2937 Rv2938 Rv2939 Rv2940c Rv2945c Rv2947c Rv2948c Rv2949c Rv3001c Rv3002c	3	18.75	-0.0562	0.105	No
corem_470	18	Rv0104 Rv0259c Rv0261c Rv0304c Rv0355c Rv0374c Rv0375c Rv0620 Rv1291c Rv1432 Rv1675c Rv1777 Rv1975 Rv3178 Rv3333c Rv3349c Rv3359 Rv3637	5	27.7778	-0.24176	0.105	No
corem_88	6	Rv0324 Rv0790c Rv0791c Rv0792c Rv2011c Rv2012	3	50	-0.0313667	0.107	No
corem_8	4	Rv3249c Rv3250c Rv3251c Rv3252c	2	50	-0.0297	0.108	No
corem_116	4	Rv0462 Rv0952 Rv1303 Rv1626	1	25	0.1666	0.109	No
corem_389	9	Rv0857 Rv0898c Rv1042c Rv1100 Rv1332 Rv1855c Rv2077c Rv2369c Rv3857c	2	22.2222	-0.0378	0.109	No
corem_383	15	Rv0053 Rv0466 Rv0567 Rv0644c Rv2271 Rv2357c Rv2582 Rv2954c Rv2958c Rv2959c Rv3101c Rv3598c Rv3628 Rv3747 Rv3820c	3	20	-0.0520333	0.11	No
corem_157	8	Rv3083 Rv3084 Rv3085 Rv3086 Rv3249c Rv3250c Rv3251c Rv3252c	2	25	-0.0297	0.111	No
corem_226	9	Rv0141c Rv0142 Rv1334 Rv1335 Rv1462 Rv1463 Rv1464 Rv1465 Rv1466	3	33.3333	0.131	0.114	No
corem_364	24	Rv1588c Rv2719c Rv2885c Rv2978c Rv3074 Rv3202c Rv3296 Rv3548c Rv3549c Rv3550 Rv3551 Rv3552 Rv3553 Rv3555c Rv3556c Rv3557c Rv3559c Rv3560c Rv3561 Rv3562 Rv3563 Rv3564 Rv3565 Rv3585	8	33.3333	0.09845	0.117	No
corem_462	7	Rv0962c Rv0971c Rv0972c Rv0974c Rv0975c Rv0976c Rv1726	5	71.4286	-0.03922	0.117	No
corem_499	17	Rv0426c Rv0821c Rv1829 Rv2077c Rv2091c Rv2094c Rv2111c Rv2115c Rv2137c Rv2369c Rv2941 Rv3197 Rv3412 Rv3519 Rv3642c Rv3749c Rv3750c	1	5.88235	-0.1641	0.118	No
corem_240	16	Rv0426c Rv1829 Rv2091c Rv2094c Rv2115c Rv3083 Rv3084 Rv3085 Rv3086 Rv3087 Rv3088 Rv3089 Rv3197 Rv3412 Rv3519 Rv3583c	1	6.25	-0.1641	0.119	No
corem_442	16	Rv0164 Rv0567 Rv0635 Rv0636 Rv0637 Rv0643c Rv0732 Rv1241 Rv2445c Rv2929 Rv2954c Rv2959c Rv3101c Rv3598c Rv3921c Rv3922c	3	18.75	-0.155167	0.119	No
corem_283	11	Rv0510 Rv0511 Rv0512 Rv0513 Rv0514 Rv0526 Rv0528 Rv0869c Rv1095 Rv2092c Rv3244c	1	9.09091	0.1184	0.121	No
corem_32	3	Rv3174 Rv3175 Rv3177	1	33.3333	0.1769	0.121	No
corem_96	7	Rv2204c Rv2699c Rv2707 Rv3249c Rv3250c Rv3251c Rv3252c	2	28.5714	-0.0297	0.121	No
corem_464	7	Rv1182 Rv1184c Rv1185c Rv1195 Rv1196 Rv1361c Rv3478	1	14.2857	0.1323	0.123	No
corem_68	15	Rv0244c Rv0467 Rv0468 Rv0474 Rv0475 Rv0485 Rv0711 Rv0805 Rv0859 Rv0860 Rv1168c Rv1192 Rv1194c Rv1534 Rv2724c	4	26.6667	-0.045575	0.123	No
corem_526	9	Rv0651 Rv2908c Rv2909c Rv2931 Rv2932 Rv2940c Rv3001c Rv3002c Rv3003c	1	11.1111	0.1312	0.124	No
corem_247	30	Rv0282 Rv0283 Rv0284 Rv0285 Rv0286 Rv0287 Rv0288 Rv0289 Rv0290 Rv0291 Rv0292 Rv0451c Rv1343c Rv1344 Rv1345 Rv1346 Rv2123 Rv2377c Rv2378c Rv2379c Rv2380c Rv2381c Rv2382c Rv2383c Rv2386c Rv3019c Rv3020c Rv3402c Rv3403c Rv3839	5	16.6667	0.09216	0.125	No
corem_450	12	Rv0767c Rv1577c Rv1991c Rv1992c Rv2619c Rv2620c Rv2621c Rv2622 Rv2650c Rv2651c Rv2662 Rv2663	1	8.33333	0.1182	0.125	No
corem_134	4	Rv0462 Rv0952 Rv2888c Rv2889c	1	25	0.1666	0.126	No
corem_549	11	Rv0315 Rv0667 Rv0684 Rv0685 Rv0760c Rv0761c Rv2220 Rv2582 Rv2890c Rv3442c Rv3804c	1	9.09091	0.1185	0.126	No
corem_119	4	Rv0462 Rv0952 Rv2908c Rv2909c	1	25	0.1666	0.127	No
corem_60	3	Rv0966c Rv0978c Rv3163c	1	33.3333	0.1768	0.127	No
corem_227	10	Rv1047 Rv1195 Rv1196 Rv1199c Rv1361c Rv2512c Rv2666 Rv3023c Rv3115 Rv3478	2	20	0.1216	0.129	No
corem_277	14	Rv0331 Rv0794c Rv1528c Rv1673c Rv1674c Rv1767 Rv1806 Rv1807 Rv1808 Rv1809 Rv1874 Rv1875 Rv2332 Rv3914	3	21.4286	-0.0847667	0.13	No
corem_47	13	Rv2931 Rv2932 Rv2933 Rv2934 Rv2935 Rv2936 Rv2937 Rv2938 Rv2939 Rv2940c Rv3001c Rv3002c Rv3003c	3	23.0769	-0.0562	0.13	No
corem_81	12	Rv0846c Rv0847 Rv0848 Rv0849 Rv0850 Rv1992c Rv1993c Rv1994c Rv2641 Rv2642 Rv2643 Rv2963	3	25	-0.0453	0.13	No
corem_51	9	Rv0510 Rv0511 Rv0512 Rv0513 Rv0514 Rv0526 Rv0528 Rv0869c Rv1095	1	11.1111	0.1184	0.131	No
corem_194	12	Rv0241c Rv0242c Rv0243 Rv0510 Rv0511 Rv0512 Rv0513 Rv0514 Rv0526 Rv0528 Rv0869c Rv1095	1	8.33333	0.1184	0.133	No
corem_381	10	Rv0510 Rv0512 Rv0513 Rv0514 Rv0528 Rv1708 Rv1709 Rv1710 Rv1711 Rv1712	1	10	0.1184	0.133	No
corem_556	14	Rv0184 Rv1592c Rv2243 Rv2244 Rv2245 Rv2246 Rv2247 Rv2524c Rv2736c Rv2737c Rv2790c Rv2791c Rv2792c Rv2846c	1	7.14286	-0.1426	0.133	No
corem_419	8	Rv0141c Rv0142 Rv1335 Rv1342c Rv1343c Rv1471 Rv3913 Rv3914	3	37.5	0.131	0.136	No
corem_91	7	Rv1065 Rv1066 Rv1790 Rv2397c Rv2398c Rv2399c Rv2400c	3	42.8571	-0.0598667	0.139	No
corem_132	4	Rv1046c Rv1103c Rv2595 Rv3674c	2	50	0.1582	0.14	No
corem_94	6	Rv0145 Rv0146 Rv2453c Rv2454c Rv2455c Rv3219	4	66.6667	0.14315	0.14	No
corem_363	12	Rv0574c Rv0971c Rv0972c Rv0974c Rv0975c Rv0976c Rv1735c Rv1812c Rv1813c Rv1998c Rv2631 Rv3126c	4	33.3333	-0.10535	0.142	No
corem_24	3	Rv3534c Rv3535c Rv3536c	1	33.3333	0.1704	0.144	No
corem_360	33	Rv0140 Rv0141c Rv0142 Rv0250c Rv0251c Rv0350 Rv0351 Rv0352 Rv0353 Rv0384c Rv0563 Rv1072 Rv1073 Rv1334 Rv1335 Rv2050 Rv2053c Rv2204c Rv2372c Rv2373c Rv2466c Rv2694c Rv2699c Rv2707 Rv2710 Rv2711 Rv2743c Rv2744c Rv2745c Rv3206c Rv3222c Rv3223c Rv3837c	8	24.2424	0.0902125	0.144	No
corem_108	9	Rv0846c Rv0847 Rv0848 Rv0849 Rv0850 Rv2397c Rv2398c Rv2399c Rv2963	3	33.3333	-0.0667	0.145	No
corem_504	23	Rv0371c Rv0373c Rv0395 Rv0584 Rv0943c Rv0962c Rv1051c Rv1354c Rv1357c Rv1358 Rv1552 Rv1726 Rv1727 Rv2316 Rv2317 Rv2318 Rv2491 Rv3351c Rv3428c Rv3448 Rv3449 Rv3468c Rv3470c	5	21.7391	0.09384	0.145	No
corem_137	5	Rv3534c Rv3535c Rv3536c Rv3541c Rv3543c	2	40	0.1384	0.146	No
corem_372	13	Rv0486 Rv0875c Rv1599 Rv1600 Rv1602 Rv1652 Rv1653 Rv1654 Rv1655 Rv1656 Rv1658 Rv3626c Rv3627c	1	7.69231	-0.2353	0.147	No
corem_422	12	Rv2931 Rv2932 Rv2933 Rv2934 Rv2935 Rv2936 Rv2937 Rv2938 Rv2939 Rv2959c Rv3002c Rv3101c	4	33.3333	-0.076475	0.149	No
corem_288	14	Rv0094c Rv0181c Rv1317c Rv1572c Rv1587c Rv1588c Rv1765c Rv1945 Rv2885c Rv3074 Rv3202c Rv3466 Rv3467 Rv3555c	2	14.2857	0.1074	0.151	No
corem_425	11	Rv0040c Rv0179c Rv0208c Rv1435c Rv1690 Rv1987 Rv2525c Rv3260c Rv3749c Rv3750c Rv3810	1	9.09091	-0.1354	0.154	No
corem_531	9	Rv0283 Rv0290 Rv0291 Rv0510 Rv0511 Rv0512 Rv0513 Rv0528 Rv0869c	1	11.1111	0.1184	0.154	No
corem_523	31	Rv0111 Rv0883c Rv1157c Rv1251c Rv1435c Rv1477 Rv1697 Rv1698 Rv2074 Rv2147c Rv2150c Rv2151c Rv2152c Rv2154c Rv2155c Rv2349c Rv2350c Rv2525c Rv2680 Rv2681 Rv2864c Rv2894c Rv3005c Rv3209 Rv3330 Rv3413c Rv3414c Rv3587c Rv3689 Rv3717 Rv3811	4	12.9032	0.091	0.156	No
corem_284	11	Rv0263c Rv0264c Rv0516c Rv1344 Rv1345 Rv1346 Rv1349 Rv2377c Rv2378c Rv2379c Rv2380c	1	9.09091	0.1154	0.157	No
corem_505	8	Rv0638 Rv1080c Rv2534c Rv3864 Rv3867 Rv3872 Rv3878 Rv3879c	3	37.5	-0.0623667	0.159	No
corem_203	10	Rv0251c Rv0384c Rv0563 Rv1806 Rv1807 Rv1808 Rv1809 Rv2050 Rv2373c Rv2710	2	20	-0.1094	0.16	No
corem_234	8	Rv0510 Rv0512 Rv0513 Rv0514 Rv0526 Rv0528 Rv0542c Rv1631	1	12.5	0.1184	0.164	No
corem_80	8	Rv0839 Rv1806 Rv1807 Rv1808 Rv1809 Rv2987c Rv2988c Rv2989	2	25	-0.064	0.164	No
corem_4	11	Rv1037c Rv1038c Rv1197 Rv1198 Rv1792 Rv1793 Rv1794 Rv2346c Rv2347c Rv3619c Rv3620c	1	9.09091	-0.1	0.165	No
corem_541	10	Rv0104 Rv0331 Rv0794c Rv1572c Rv1673c Rv1674c Rv1675c Rv1767 Rv2332 Rv3178	1	10	-0.2213	0.165	No
corem_261	6	Rv0966c Rv0972c Rv0974c Rv0975c Rv0978c Rv3163c	3	50	-0.0629333	0.166	No
corem_550	11	Rv0668 Rv2243 Rv2244 Rv2245 Rv2246 Rv2247 Rv2888c Rv2889c Rv3285 Rv3799c Rv3800c	1	9.09091	-0.1798	0.166	No
corem_218	12	Rv0064 Rv0670 Rv0676c Rv0677c Rv0678 Rv2495c Rv2496c Rv2497c Rv2498c Rv2499c Rv2500c Rv2501c	1	8.33333	-0.134	0.168	No
corem_201	10	Rv0426c Rv1829 Rv2091c Rv2094c Rv2115c Rv3412 Rv3583c Rv3614c Rv3615c Rv3616c	1	10	-0.1641	0.169	No
corem_36	4	Rv0839 Rv2987c Rv2988c Rv2989	2	50	-0.064	0.171	No
corem_357	11	Rv0085 Rv0086 Rv0185 Rv2719c Rv2978c Rv3074 Rv3202c Rv3296 Rv3555c Rv3585 Rv3586	4	36.3636	0.110425	0.172	No
corem_392	9	Rv1715 Rv1717 Rv3552 Rv3553 Rv3559c Rv3562 Rv3563 Rv3564 Rv3565	3	33.3333	-0.0613333	0.172	No
corem_303	10	Rv0846c Rv0847 Rv0848 Rv1461 Rv1462 Rv1463 Rv1464 Rv1465 Rv1466 Rv2963	1	10	-0.1337	0.173	No
corem_447	30	Rv1577c Rv1806 Rv1807 Rv1808 Rv1809 Rv1929c Rv1989c Rv1990c Rv1991c Rv2034 Rv2035 Rv2516c Rv2641 Rv2643 Rv2650c Rv2651c Rv2656c Rv2660c Rv2662 Rv2663 Rv2664 Rv2669 Rv2827c Rv3180c Rv3182 Rv3183 Rv3188 Rv3189 Rv3334 Rv3340	4	13.3333	0.08445	0.173	No
corem_353	11	Rv0676c Rv0677c Rv0678 Rv1577c Rv1929c Rv1991c Rv2516c Rv2517c Rv2827c Rv3182 Rv3340	1	9.09091	-0.127	0.174	No
corem_391	9	Rv0805 Rv1192 Rv1592c Rv2243 Rv2244 Rv2245 Rv2246 Rv2247 Rv2846c	1	11.1111	-0.1694	0.178	No
corem_175	6	Rv2348c Rv2632c Rv2633c Rv3390 Rv3633 Rv3763	1	16.6667	0.127	0.179	No
corem_296	10	Rv0064 Rv0410c Rv0411c Rv0412c Rv0670 Rv2495c Rv2496c Rv2497c Rv2498c Rv2499c	1	10	-0.134	0.179	No
corem_418	8	Rv0451c Rv1342c Rv1343c Rv1344 Rv1345 Rv1346 Rv1779c Rv3484	1	12.5	-0.1289	0.179	No
corem_92	6	Rv0054 Rv0055 Rv0056 Rv0440 Rv3417c Rv3418c	1	16.6667	0.1342	0.179	No
corem_65	23	Rv1894c Rv3502c Rv3503c Rv3504 Rv3505 Rv3515c Rv3516 Rv3526 Rv3527 Rv3529c Rv3530c Rv3531c Rv3537 Rv3538 Rv3544c Rv3545c Rv3546 Rv3567c Rv3568c Rv3569c Rv3570c Rv3573c Rv3574	6	26.087	0.09025	0.18	No
corem_69	31	Rv0166 Rv0167 Rv0168 Rv0169 Rv0170 Rv0171 Rv0172 Rv0173 Rv0174 Rv0176 Rv0177 Rv0178 Rv1547 Rv1611 Rv1612 Rv1613 Rv1614 Rv3145 Rv3146 Rv3147 Rv3148 Rv3149 Rv3150 Rv3151 Rv3152 Rv3153 Rv3154 Rv3155 Rv3156 Rv3157 Rv3158	4	12.9032	0.082925	0.18	No
corem_281	9	Rv0176 Rv0177 Rv0178 Rv1613 Rv1614 Rv1708 Rv1709 Rv1710 Rv1711	1	11.1111	-0.1596	0.181	No
corem_455	7	Rv2931 Rv2932 Rv2936 Rv2940c Rv3002c Rv3921c Rv3922c	3	42.8571	-0.0727667	0.181	No
corem_169	9	Rv1216c Rv1217c Rv1218c Rv1219c Rv3160c Rv3249c Rv3250c Rv3251c Rv3252c	5	55.5556	0.11236	0.183	No
corem_190	6	Rv1471 Rv3054c Rv3249c Rv3250c Rv3251c Rv3252c	3	50	-0.0736	0.183	No
corem_100	7	Rv0350 Rv0351 Rv0352 Rv0353 Rv2397c Rv2398c Rv2399c	1	14.2857	-0.1836	0.184	No
corem_509	21	Rv0040c Rv0312 Rv1251c Rv1477 Rv1497 Rv1816 Rv1882c Rv2074 Rv2349c Rv2525c Rv2680 Rv2681 Rv2721c Rv2894c Rv3005c Rv3209 Rv3330 Rv3413c Rv3414c Rv3810 Rv3811	4	19.0476	0.091	0.184	No
corem_41	9	Rv0064 Rv0670 Rv2495c Rv2496c Rv2497c Rv2498c Rv2499c Rv2500c Rv2501c	1	11.1111	-0.134	0.185	No
corem_380	10	Rv0426c Rv0821c Rv1829 Rv2091c Rv2632c Rv2633c Rv3197 Rv3390 Rv3519 Rv3633	1	10	-0.1641	0.186	No
corem_333	9	Rv0176 Rv0177 Rv0178 Rv1611 Rv1612 Rv1613 Rv1614 Rv3921c Rv3922c	2	22.2222	-0.1562	0.191	No
corem_421	8	Rv0542c Rv1631 Rv2931 Rv2932 Rv2933 Rv2936 Rv2937 Rv2938	2	25	-0.1499	0.191	No
corem_243	9	Rv0064 Rv1588c Rv1765c Rv2495c Rv2497c Rv2498c Rv2499c Rv2501c Rv3466	1	11.1111	-0.134	0.196	No
corem_390	9	Rv1396c Rv2162c Rv2371 Rv3595c Rv3866 Rv3872 Rv3873 Rv3878 Rv3879c	2	22.2222	-0.14885	0.196	No
corem_280	9	Rv0177 Rv1611 Rv1612 Rv1613 Rv1614 Rv2945c Rv2947c Rv2948c Rv2949c	1	11.1111	-0.1596	0.197	No
corem_319	31	Rv1577c Rv1894c Rv1929c Rv1989c Rv1990c Rv1991c Rv2034 Rv2035 Rv2516c Rv2517c Rv2663 Rv2664 Rv2827c Rv3180c Rv3182 Rv3188 Rv3189 Rv3334 Rv3502c Rv3503c Rv3504 Rv3515c Rv3516 Rv3526 Rv3527 Rv3529c Rv3530c Rv3531c Rv3537 Rv3570c Rv3574	6	19.3548	0.0793333	0.198	No
corem_420	8	Rv0064 Rv0971c Rv0972c Rv0974c Rv0976c Rv2498c Rv2499c Rv2501c	3	37.5	-0.1423	0.198	No
corem_400	40	Rv0640 Rv0641 Rv0667 Rv0668 Rv0684 Rv0685 Rv0702 Rv0704 Rv0705 Rv0706 Rv0707 Rv0708 Rv0709 Rv0710 Rv0719 Rv0720 Rv0721 Rv0722 Rv0723 Rv1641 Rv2888c Rv2889c Rv2890c Rv2904c Rv2931 Rv2932 Rv2933 Rv2934 Rv2935 Rv2936 Rv2937 Rv2938 Rv2940c Rv3001c Rv3002c Rv3003c Rv3442c Rv3456c Rv3457c Rv3458c	10	25	0.07926	0.199	No
corem_95	6	Rv1224 Rv2367c Rv2368c Rv3869 Rv3870 Rv3871	1	16.6667	0.1231	0.2	No
corem_416	8	Rv0241c Rv0242c Rv0243 Rv2736c Rv2737c Rv2791c Rv2792c Rv3586	2	25	-0.12795	0.201	No
corem_341	10	Rv0297 Rv0578c Rv0742 Rv1046c Rv1396c Rv1450c Rv2162c Rv2295 Rv2371 Rv3674c	1	10	0.1043	0.202	No
corem_339	9	Rv1461 Rv1462 Rv1463 Rv1464 Rv1465 Rv1466 Rv2987c Rv2988c Rv2989	1	11.1111	-0.2547	0.205	No
corem_168	9	Rv0304c Rv0355c Rv1135c Rv1548c Rv3021c Rv3347c Rv3350c Rv3427c Rv3533c	1	11.1111	0.1047	0.208	No
corem_216	15	Rv0814c Rv0815c Rv1037c Rv1038c Rv1197 Rv1198 Rv1792 Rv1793 Rv1794 Rv2346c Rv2347c Rv3117 Rv3118 Rv3619c Rv3620c	2	13.3333	0.0949	0.208	No
corem_248	16	Rv0244c Rv0467 Rv0468 Rv0474 Rv0475 Rv0711 Rv0805 Rv1168c Rv1192 Rv1194c Rv1216c Rv1217c Rv1218c Rv1219c Rv3160c Rv3161c	6	37.5	0.0907333	0.209	No
corem_133	5	Rv1224 Rv2092c Rv2367c Rv2368c Rv3244c	1	20	0.1231	0.21	No
corem_11	3	Rv0790c Rv0791c Rv0792c	1	33.3333	-0.1033	0.211	No
corem_255	6	Rv0790c Rv0791c Rv0792c Rv2641 Rv2642 Rv2643	1	16.6667	-0.1033	0.211	No
corem_279	9	Rv2009 Rv2104c Rv3429 Rv3864 Rv3867 Rv3872 Rv3873 Rv3878 Rv3879c	3	33.3333	-0.085	0.213	No
corem_379	20	Rv0601c Rv0943c Rv0962c Rv0966c Rv0978c Rv1051c Rv1726 Rv1968 Rv1969 Rv1970 Rv1971 Rv1972 Rv1973 Rv1974 Rv2310 Rv2316 Rv2813 Rv3163c Rv3428c Rv3448	9	45	0.0847667	0.214	No
corem_295	5	Rv1611 Rv1613 Rv1614 Rv3793 Rv3794	2	40	0.12295	0.215	No
corem_236	8	Rv0094c Rv0971c Rv0972c Rv0974c Rv0975c Rv0976c Rv1587c Rv3467	3	37.5	-0.1742	0.216	No
corem_408	6	Rv0283 Rv0284 Rv0290 Rv0291 Rv2791c Rv2792c	2	33.3333	-0.1302	0.216	No
corem_144	5	Rv0410c Rv0411c Rv0412c Rv2367c Rv2368c	1	20	0.1231	0.218	No
corem_233	8	Rv1461 Rv1462 Rv1463 Rv1464 Rv1465 Rv1466 Rv1779c Rv3484	1	12.5	-0.1289	0.218	No
corem_260	6	Rv0176 Rv0177 Rv0542c Rv1613 Rv1614 Rv1631	1	16.6667	-0.1596	0.218	No
corem_268	10	Rv0605 Rv0829 Rv1588c Rv2015c Rv2380c Rv2381c Rv2382c Rv2383c Rv3827c Rv3828c	3	30	0.0976	0.218	No
corem_298	5	Rv1224 Rv2151c Rv2152c Rv2367c Rv2368c	1	20	0.1231	0.218	No
corem_457	7	Rv0790c Rv0791c Rv0792c Rv2034 Rv2035 Rv2516c Rv2517c	2	28.5714	-0.11515	0.219	No
corem_545	37	Rv0181c Rv0184 Rv0185 Rv0605 Rv0606 Rv0829 Rv1277 Rv1278 Rv1317c Rv1406 Rv1588c Rv1765c Rv1833c Rv1945 Rv2015c Rv2024c Rv2191 Rv2719c Rv2735c Rv2737c Rv2790c Rv2791c Rv2792c Rv2885c Rv2977c Rv2978c Rv2979c Rv3074 Rv3201c Rv3202c Rv3226c Rv3296 Rv3466 Rv3555c Rv3585 Rv3586 Rv3828c	9	24.3243	0.0768111	0.219	No
corem_118	5	Rv2348c Rv3614c Rv3615c Rv3616c Rv3763	1	20	0.127	0.221	No
corem_148	4	Rv2348c Rv3749c Rv3750c Rv3763	1	25	0.127	0.221	No
corem_28	4	Rv1195 Rv1196 Rv1361c Rv3478	1	25	0.1323	0.224	No
corem_213	7	Rv0971c Rv0972c Rv0974c Rv0975c Rv0976c Rv1578c Rv1584c	3	42.8571	-0.1742	0.225	No
corem_337	8	Rv0485 Rv0859 Rv0860 Rv2397c Rv2398c Rv2399c Rv2400c Rv2724c	1	12.5	-0.1836	0.225	No
corem_67	36	Rv0395 Rv0396 Rv0584 Rv0601c Rv0943c Rv0962c Rv1051c Rv1354c Rv1357c Rv1358 Rv1552 Rv1726 Rv1727 Rv1921c Rv1934c Rv1965 Rv1966 Rv1968 Rv1969 Rv1970 Rv1971 Rv1972 Rv1973 Rv1974 Rv2310 Rv2316 Rv2317 Rv2318 Rv2491 Rv2813 Rv3351c Rv3428c Rv3448 Rv3449 Rv3468c Rv3470c	12	33.3333	0.0777167	0.226	No
corem_246	22	Rv0282 Rv0283 Rv0284 Rv0285 Rv0286 Rv0287 Rv0288 Rv0289 Rv0290 Rv0291 Rv0292 Rv2243 Rv2244 Rv2245 Rv2246 Rv2247 Rv2524c Rv2846c Rv3019c Rv3020c Rv3800c Rv3801c	4	18.1818	0.08635	0.227	No
corem_249	6	Rv0331 Rv0794c Rv1039c Rv1673c Rv1674c Rv3082c	2	33.3333	-0.1639	0.227	No
corem_539	47	Rv0640 Rv0641 Rv0667 Rv0668 Rv0683 Rv0684 Rv0685 Rv0700 Rv0701 Rv0702 Rv0703 Rv0704 Rv0705 Rv0706 Rv0707 Rv0708 Rv0709 Rv0710 Rv0714 Rv0715 Rv0716 Rv0717 Rv0718 Rv0719 Rv0720 Rv0721 Rv0722 Rv0723 Rv1641 Rv1642 Rv1643 Rv2412 Rv2441c Rv2442c Rv2888c Rv2904c Rv3442c Rv3456c Rv3457c Rv3458c Rv3459c Rv3460c Rv3461c Rv3804c Rv3921c Rv3922c Rv3924c	9	19.1489	0.0737667	0.227	No
corem_352	7	Rv0251c Rv0563 Rv2050 Rv2694c Rv2745c Rv3535c Rv3536c	1	14.2857	-0.117	0.23	No
corem_527	9	Rv1736c Rv1738 Rv2029c Rv2558 Rv2625c Rv2629 Rv2630 Rv3289c Rv3290c	2	22.2222	0.09815	0.23	No
corem_124	5	Rv0676c Rv0677c Rv0678 Rv1993c Rv1994c	1	20	-0.1194	0.231	No
corem_164	5	Rv0426c Rv1829 Rv1891 Rv1893 Rv2091c	1	20	-0.1641	0.232	No
corem_258	6	Rv1100 Rv1332 Rv3866 Rv3867 Rv3878 Rv3879c	3	50	0.1071	0.232	No
corem_17	6	Rv1047 Rv1199c Rv2512c Rv2666 Rv3023c Rv3115	1	16.6667	0.1109	0.233	No
corem_56	3	Rv0638 Rv1080c Rv2534c	1	33.3333	-0.1048	0.233	No
corem_180	6	Rv0263c Rv0264c Rv0426c Rv0516c Rv1829 Rv2115c	1	16.6667	-0.1641	0.237	No
corem_61	38	Rv0181c Rv0184 Rv0185 Rv0605 Rv0606 Rv0829 Rv1277 Rv1278 Rv1317c Rv1406 Rv1588c Rv1765c Rv1833c Rv1945 Rv2015c Rv2024c Rv2719c Rv2734 Rv2735c Rv2736c Rv2737c Rv2790c Rv2791c Rv2792c Rv2885c Rv2977c Rv2978c Rv2979c Rv3074 Rv3202c Rv3226c Rv3296 Rv3466 Rv3555c Rv3585 Rv3586 Rv3827c Rv3828c	9	23.6842	0.0768111	0.239	No
corem_406	6	Rv0064 Rv1461 Rv1463 Rv2495c Rv2496c Rv2499c	1	16.6667	-0.134	0.244	No
corem_488	12	Rv1968 Rv1969 Rv1970 Rv1971 Rv1972 Rv1973 Rv1974 Rv2310 Rv2813 Rv3448 Rv3505 Rv3573c	5	41.6667	0.09218	0.244	No
corem_154	5	Rv0350 Rv0352 Rv0790c Rv0791c Rv0792c	1	20	-0.1033	0.245	No
corem_410	6	Rv2516c Rv2517c Rv3086 Rv3087 Rv3088 Rv3089	1	16.6667	-0.127	0.245	No
corem_197	16	Rv1037c Rv1038c Rv1174c Rv1197 Rv1198 Rv1792 Rv1793 Rv1794 Rv2346c Rv2347c Rv3619c Rv3620c Rv3864 Rv3867 Rv3874 Rv3875	5	31.25	0.08832	0.246	No
corem_444	16	Rv0241c Rv0242c Rv0243 Rv0282 Rv0283 Rv0284 Rv0285 Rv0286 Rv0287 Rv0288 Rv0289 Rv0290 Rv0291 Rv0292 Rv3019c Rv3020c	4	25	0.08635	0.246	No
corem_139	4	Rv0371c Rv0373c Rv1372 Rv2812	2	50	0.1225	0.249	No
corem_141	4	Rv1779c Rv3484 Rv3600c Rv3601c	1	25	-0.1289	0.25	No
corem_191	6	Rv0440 Rv2397c Rv2398c Rv2399c Rv3417c Rv3418c	1	16.6667	-0.1836	0.25	No
corem_207	7	Rv0305c Rv0378 Rv1135c Rv1548c Rv3021c Rv3350c Rv3533c	1	14.2857	0.1047	0.252	No
corem_318	5	Rv0805 Rv1192 Rv3083 Rv3084 Rv3085	1	20	-0.1694	0.253	No
corem_110	4	Rv0371c Rv0373c Rv0374c Rv0375c	2	50	-0.2021	0.254	No
corem_166	4	Rv0179c Rv0208c Rv0410c Rv0411c	1	25	-0.1354	0.256	No
corem_50	5	Rv0971c Rv0972c Rv0974c Rv0975c Rv0976c	3	60	-0.1742	0.257	No
corem_143	4	Rv0724 Rv2367c Rv2368c Rv2841c	1	25	0.1231	0.258	No
corem_97	7	Rv0814c Rv0815c Rv1065 Rv1066 Rv1790 Rv3117 Rv3118	3	42.8571	0.0979333	0.259	No
corem_452	9	Rv1934c Rv1965 Rv1966 Rv1969 Rv1972 Rv1973 Rv1974 Rv3175 Rv3177	5	55.5556	0.094	0.26	No
corem_140	4	Rv0179c Rv0208c Rv3142c Rv3491	1	25	-0.1354	0.262	No
corem_315	5	Rv0475 Rv0859 Rv2987c Rv2988c Rv2989	1	20	-0.2547	0.267	No
corem_269	17	Rv0282 Rv0283 Rv0284 Rv0285 Rv0286 Rv0287 Rv0288 Rv0289 Rv0290 Rv0291 Rv0292 Rv1462 Rv1464 Rv1465 Rv1466 Rv3019c Rv3020c	4	23.5294	0.08635	0.274	No
corem_338	9	Rv1216c Rv1217c Rv1218c Rv1219c Rv2987c Rv2988c Rv2989 Rv3160c Rv3161c	4	44.4444	0.091625	0.277	No
corem_367	17	Rv0639 Rv0640 Rv0685 Rv1037c Rv1038c Rv1197 Rv1198 Rv1641 Rv1642 Rv1643 Rv1792 Rv1793 Rv1794 Rv2346c Rv2347c Rv3619c Rv3620c	4	23.5294	0.080925	0.277	No
corem_48	3	Rv1224 Rv2367c Rv2368c	1	33.3333	0.1231	0.278	No
corem_158	5	Rv0181c Rv2092c Rv2790c Rv2791c Rv3244c	1	20	0.1087	0.282	No
corem_58	5	Rv1135c Rv1548c Rv3021c Rv3350c Rv3533c	1	20	0.1047	0.284	No
corem_115	4	Rv0305c Rv0374c Rv0375c Rv0378	2	50	-0.2021	0.286	No
corem_29	4	Rv2397c Rv2398c Rv2399c Rv2400c	1	25	-0.1836	0.286	No
corem_350	17	Rv3534c Rv3535c Rv3536c Rv3548c Rv3549c Rv3550 Rv3552 Rv3553 Rv3556c Rv3557c Rv3559c Rv3560c Rv3561 Rv3562 Rv3563 Rv3564 Rv3565	6	35.2941	0.0816667	0.286	No
corem_9	13	Rv0282 Rv0283 Rv0284 Rv0285 Rv0286 Rv0287 Rv0288 Rv0289 Rv0290 Rv0291 Rv0292 Rv3019c Rv3020c	4	30.7692	0.08635	0.289	No
corem_200	17	Rv0009 Rv0164 Rv0227c Rv0642c Rv0732 Rv1078 Rv1304 Rv1305 Rv1306 Rv1307 Rv1308 Rv1309 Rv1310 Rv1311 Rv2195 Rv2196 Rv3224	3	17.6471	0.0741	0.294	No
corem_293	5	Rv1779c Rv2453c Rv2454c Rv2455c Rv3484	3	60	0.0962	0.302	No
corem_472	24	Rv1894c Rv3502c Rv3504 Rv3505 Rv3515c Rv3516 Rv3526 Rv3527 Rv3529c Rv3530c Rv3531c Rv3537 Rv3538 Rv3541c Rv3543c Rv3544c Rv3545c Rv3546 Rv3567c Rv3568c Rv3569c Rv3570c Rv3573c Rv3574	6	25	0.0740333	0.304	No
corem_387	9	Rv0676c Rv0677c Rv0678 Rv1894c Rv3502c Rv3503c Rv3516 Rv3537 Rv3546	3	33.3333	0.0854667	0.31	No
corem_292	5	Rv1046c Rv1135c Rv1548c Rv2295 Rv3674c	1	20	0.1043	0.311	No
corem_445	22	Rv0081 Rv0082 Rv1812c Rv1998c Rv2003c Rv2630 Rv3126c Rv3548c Rv3549c Rv3550 Rv3551 Rv3552 Rv3553 Rv3556c Rv3557c Rv3559c Rv3560c Rv3561 Rv3562 Rv3563 Rv3564 Rv3565	6	27.2727	0.07505	0.312	No
corem_52	3	Rv1046c Rv2295 Rv3674c	1	33.3333	0.1043	0.321	No
corem_106	9	Rv3174 Rv3175 Rv3177 Rv3504 Rv3505 Rv3529c Rv3530c Rv3538 Rv3573c	3	33.3333	0.0872667	0.323	No
corem_331	12	Rv0085 Rv0086 Rv3551 Rv3552 Rv3553 Rv3556c Rv3559c Rv3560c Rv3561 Rv3562 Rv3563 Rv3564	3	25	0.0750333	0.327	No
corem_480	17	Rv1348 Rv1519 Rv1934c Rv1965 Rv1966 Rv1968 Rv1969 Rv1972 Rv1973 Rv1974 Rv2122c Rv2123 Rv2384 Rv2385 Rv2386c Rv3402c Rv3839	4	23.5294	0.073275	0.327	No
corem_287	13	Rv0145 Rv0146 Rv1592c Rv2243 Rv2244 Rv2245 Rv2246 Rv2247 Rv2524c Rv2846c Rv3219 Rv3800c Rv3801c	2	15.3846	0.07755	0.328	No
corem_330	12	Rv0282 Rv0284 Rv0285 Rv0287 Rv0288 Rv0289 Rv0290 Rv0292 Rv1196 Rv3019c Rv3020c Rv3478	3	25	0.0779	0.338	No
corem_431	26	Rv0233 Rv0274 Rv1284 Rv1404 Rv1646 Rv1894c Rv2557 Rv2558 Rv2780 Rv3287c Rv3288c Rv3289c Rv3290c Rv3502c Rv3503c Rv3516 Rv3526 Rv3527 Rv3530c Rv3531c Rv3537 Rv3538 Rv3546 Rv3569c Rv3570c Rv3574	6	23.0769	0.07045	0.339	No
corem_471	30	Rv0638 Rv0639 Rv0640 Rv0641 Rv0667 Rv0668 Rv0682 Rv0683 Rv0684 Rv0685 Rv0700 Rv1080c Rv1641 Rv1642 Rv1643 Rv2412 Rv2441c Rv2442c Rv2534c Rv2890c Rv2904c Rv3443c Rv3456c Rv3457c Rv3458c Rv3459c Rv3460c Rv3461c Rv3462c Rv3924c	7	23.3333	0.0683571	0.34	No
corem_428	16	Rv0355c Rv0767c Rv0836c Rv0837c Rv0840c Rv2035 Rv2515c Rv2516c Rv2656c Rv2660c Rv2662 Rv2663 Rv2664 Rv2669 Rv3183 Rv3333c	3	18.75	0.0761333	0.35	No
corem_434	22	Rv0140 Rv0141c Rv0142 Rv0814c Rv0815c Rv1334 Rv1335 Rv1471 Rv1874 Rv1875 Rv2204c Rv2465c Rv2699c Rv2707 Rv3054c Rv3117 Rv3118 Rv3222c Rv3223c Rv3463 Rv3913 Rv3914	7	31.8182	0.0714	0.352	No
corem_495	24	Rv0639 Rv0640 Rv0641 Rv0682 Rv0683 Rv0685 Rv0700 Rv0701 Rv0714 Rv1304 Rv1305 Rv1306 Rv1307 Rv1309 Rv1310 Rv1641 Rv1642 Rv1643 Rv2195 Rv2196 Rv2441c Rv2442c Rv2904c Rv3804c	4	16.6667	0.0698	0.357	No
corem_468	7	Rv0081 Rv0082 Rv1734c Rv1735c Rv1812c Rv3657c Rv3659c	2	28.5714	0.0777	0.358	No
corem_475	13	Rv0474 Rv0475 Rv1989c Rv1990c Rv2034 Rv2035 Rv2516c Rv2517c Rv3180c Rv3182 Rv3183 Rv3188 Rv3334	3	23.0769	0.0732	0.363	No
corem_104	9	Rv0145 Rv0146 Rv1461 Rv1462 Rv1463 Rv1464 Rv1465 Rv1466 Rv3219	2	22.2222	0.07755	0.37	No
corem_198	8	Rv0145 Rv0146 Rv0350 Rv0351 Rv0352 Rv0353 Rv0469 Rv3219	2	25	0.07755	0.373	No
corem_386	17	Rv3541c Rv3543c Rv3548c Rv3549c Rv3550 Rv3551 Rv3552 Rv3553 Rv3556c Rv3557c Rv3559c Rv3560c Rv3561 Rv3562 Rv3563 Rv3564 Rv3565	6	35.2941	0.071	0.375	No
corem_209	7	Rv0145 Rv0146 Rv0469 Rv2204c Rv2699c Rv2707 Rv3219	2	28.5714	0.07755	0.388	No
corem_142	5	Rv2397c Rv2398c Rv2399c Rv2453c Rv2454c	3	60	0.0779667	0.391	No
corem_125	4	Rv2191 Rv3201c Rv3657c Rv3659c	2	50	0.0777	0.396	No
corem_138	4	Rv0085 Rv0086 Rv3657c Rv3659c	2	50	0.0777	0.399	No
corem_178	6	Rv0145 Rv0146 Rv0469 Rv3219 Rv3600c Rv3601c	2	33.3333	0.07755	0.405	No
corem_385	17	Rv3548c Rv3549c Rv3550 Rv3551 Rv3552 Rv3553 Rv3556c Rv3557c Rv3559c Rv3560c Rv3561 Rv3562 Rv3563 Rv3564 Rv3565 Rv3657c Rv3659c	7	41.1765	0.0678571	0.406	No
corem_71	55	Rv0040c Rv0111 Rv0129c Rv0179c Rv0208c Rv0312 Rv0430 Rv0519c Rv0883c Rv0888 Rv1157c Rv1158c Rv1251c Rv1252c Rv1435c Rv1477 Rv1497 Rv1566c Rv1690 Rv1697 Rv1698 Rv1987 Rv2074 Rv2145c Rv2147c Rv2150c Rv2154c Rv2155c Rv2165c Rv2166c Rv2349c Rv2350c Rv2351c Rv2525c Rv2680 Rv2681 Rv2721c Rv2864c Rv2894c Rv2927c Rv3005c Rv3209 Rv3246c Rv3258c Rv3260c Rv3310 Rv3330 Rv3413c Rv3414c Rv3587c Rv3689 Rv3717 R…	6	10.9091	0.0605333	0.412	No
corem_49	4	Rv0145 Rv0146 Rv0469 Rv3219	2	50	0.07755	0.425	No
corem_46	15	Rv3548c Rv3549c Rv3550 Rv3551 Rv3552 Rv3553 Rv3556c Rv3557c Rv3559c Rv3560c Rv3561 Rv3562 Rv3563 Rv3564 Rv3565	5	33.3333	0.06392	0.444	No
corem_228	21	Rv0064 Rv0233 Rv0274 Rv0670 Rv1284 Rv1404 Rv1646 Rv2495c Rv2496c Rv2497c Rv2498c Rv2499c Rv2500c Rv2501c Rv2557 Rv2558 Rv2780 Rv3287c Rv3288c Rv3289c Rv3290c	3	14.2857	0.0533333	0.5	No
corem_78	8	Rv0814c Rv0815c Rv2397c Rv2398c Rv2399c Rv2400c Rv3117 Rv3118	2	25	0.0531	0.509	No
corem_193	19	Rv0176 Rv0177 Rv0178 Rv1304 Rv1305 Rv1306 Rv1307 Rv1308 Rv1309 Rv1310 Rv1311 Rv1312 Rv1547 Rv1611 Rv1612 Rv1613 Rv1614 Rv2195 Rv2196	2	10.5263	0.05455	0.525	No
corem_152	4	Rv1934c Rv1965 Rv3505 Rv3573c	2	50	0.04585	0.541	No
corem_503	8	Rv1224 Rv2367c Rv2368c Rv3865 Rv3866 Rv3867 Rv3878 Rv3879c	3	37.5	0.0447667	0.546	No
corem_437	41	Rv0181c Rv0184 Rv0185 Rv0605 Rv0606 Rv0829 Rv0839 Rv1277 Rv1278 Rv1317c Rv1406 Rv1588c Rv1765c Rv1833c Rv1945 Rv2015c Rv2024c Rv2719c Rv2734 Rv2735c Rv2736c Rv2737c Rv2790c Rv2791c Rv2792c Rv2885c Rv2977c Rv2978c Rv2979c Rv2987c Rv2988c Rv2989 Rv3202c Rv3226c Rv3296 Rv3466 Rv3555c Rv3585 Rv3586 Rv3827c Rv3828c	11	26.8293	0.0512091	0.55	No
corem_552	12	Rv0451c Rv0467 Rv0468 Rv0805 Rv1194c Rv1342c Rv1344 Rv1346 Rv1347c Rv1348 Rv2386c Rv3840	2	16.6667	0.0463	0.555	No
corem_474	13	Rv0233 Rv0426c Rv1284 Rv1404 Rv1646 Rv1829 Rv2115c Rv2557 Rv2558 Rv2780 Rv3287c Rv3288c Rv3290c	3	23.0769	0.0433	0.562	No
corem_239	33	Rv3502c Rv3504 Rv3515c Rv3516 Rv3529c Rv3530c Rv3531c Rv3537 Rv3538 Rv3544c Rv3545c Rv3546 Rv3548c Rv3549c Rv3550 Rv3551 Rv3552 Rv3553 Rv3556c Rv3557c Rv3559c Rv3560c Rv3561 Rv3562 Rv3563 Rv3564 Rv3565 Rv3567c Rv3568c Rv3569c Rv3570c Rv3573c Rv3574	9	27.2727	0.0494222	0.565	No
corem_393	9	Rv2619c Rv2620c Rv2621c Rv2622 Rv3548c Rv3549c Rv3552 Rv3556c Rv3557c	2	22.2222	0.04725	0.571	No
corem_459	7	Rv0284 Rv0286 Rv0287 Rv0288 Rv2195 Rv2196 Rv3020c	3	42.8571	0.0418	0.578	No
corem_384	22	Rv0094c Rv0261c Rv0397 Rv0977 Rv1039c Rv1047 Rv1199c Rv1499 Rv1572c Rv1777 Rv2283 Rv2512c Rv2577 Rv2666 Rv2804c Rv3023c Rv3115 Rv3178 Rv3333c Rv3347c Rv3809c Rv3845	3	13.6364	0.0494333	0.583	No
corem_121	5	Rv1039c Rv3082c Rv3174 Rv3175 Rv3177	2	40	0.0352	0.59	No
corem_528	9	Rv0251c Rv0467 Rv0468 Rv0563 Rv1073 Rv2050 Rv2373c Rv2374c Rv2694c	2	22.2222	0.03935	0.595	No
corem_45	13	Rv1174c Rv3864 Rv3865 Rv3866 Rv3867 Rv3872 Rv3873 Rv3874 Rv3875 Rv3878 Rv3879c Rv3880c Rv3881c	6	46.1538	0.04065	0.603	No
corem_359	15	Rv1174c Rv3864 Rv3865 Rv3866 Rv3867 Rv3868 Rv3872 Rv3873 Rv3874 Rv3875 Rv3876 Rv3878 Rv3879c Rv3880c Rv3881c	6	40	0.04065	0.604	No
corem_172	18	Rv0244c Rv0467 Rv0468 Rv0474 Rv0475 Rv0485 Rv0711 Rv0805 Rv0859 Rv0860 Rv1461 Rv1462 Rv1463 Rv1464 Rv1465 Rv1466 Rv1534 Rv2724c	2	11.1111	0.0451	0.613	No
corem_485	81	Rv0009 Rv0053 Rv0054 Rv0055 Rv0056 Rv0164 Rv0227c Rv0466 Rv0567 Rv0635 Rv0636 Rv0637 Rv0639 Rv0640 Rv0641 Rv0642c Rv0643c Rv0644c Rv0667 Rv0668 Rv0682 Rv0683 Rv0684 Rv0685 Rv0700 Rv0701 Rv0703 Rv0704 Rv0705 Rv0706 Rv0707 Rv0708 Rv0709 Rv0714 Rv0715 Rv0716 Rv0717 Rv0718 Rv0719 Rv0720 Rv0722 Rv0723 Rv0732 Rv1078 Rv1241 Rv1379 Rv1641 Rv1642 Rv1643 Rv2220 Rv2271 Rv2357c Rv2412 Rv2441c Rv2442c Rv2445c…	13	16.0494	0.0490692	0.615	No
corem_376	10	Rv0064 Rv0670 Rv1894c Rv2496c Rv2497c Rv2498c Rv2499c Rv2500c Rv2501c Rv3503c	2	20	0.03485	0.619	No
corem_543	10	Rv0401 Rv0605 Rv1853 Rv2015c Rv2209 Rv2885c Rv2977c Rv2978c Rv3226c Rv3828c	3	30	0.0366667	0.619	No
corem_395	16	Rv0009 Rv0164 Rv0227c Rv0462 Rv0642c Rv0732 Rv0733 Rv0760c Rv0761c Rv0952 Rv1078 Rv1098c Rv2220 Rv2928 Rv2954c Rv3224	3	18.75	0.0400667	0.627	No
corem_159	5	Rv0966c Rv0978c Rv1934c Rv1965 Rv3163c	2	40	0.02795	0.634	No
corem_492	20	Rv0040c Rv0179c Rv0208c Rv0312 Rv0430 Rv0888 Rv1477 Rv1690 Rv1987 Rv2145c Rv2348c Rv2525c Rv2721c Rv3258c Rv3260c Rv3413c Rv3414c Rv3587c Rv3763 Rv3810	3	15	0.04	0.635	No
corem_555	13	Rv0331 Rv1767 Rv1989c Rv1990c Rv1992c Rv1993c Rv1994c Rv2034 Rv2035 Rv2332 Rv2641 Rv2642 Rv2643	2	15.3846	0.03565	0.637	No
corem_145	11	Rv3249c Rv3250c Rv3251c Rv3252c Rv3516 Rv3526 Rv3527 Rv3546 Rv3569c Rv3570c Rv3574	3	27.2727	0.0393	0.645	No
corem_440	14	Rv0181c Rv0410c Rv0411c Rv0412c Rv1277 Rv1406 Rv1588c Rv1765c Rv2015c Rv2791c Rv2885c Rv3074 Rv3296 Rv3466	3	21.4286	0.0315333	0.681	No
corem_53	3	Rv0324 Rv2011c Rv2012	2	66.6667	0.0046	0.686	No
corem_161	4	Rv2003c Rv2004c Rv3529c Rv3538	2	50	0.0015	0.693	No
corem_238	12	Rv0251c Rv0676c Rv0677c Rv0678 Rv1072 Rv2053c Rv2694c Rv2710 Rv2711 Rv2743c Rv2744c Rv2745c	2	16.6667	0.0271	0.694	No
corem_221	10	Rv0331 Rv0794c Rv1528c Rv1673c Rv1674c Rv1767 Rv2332 Rv3174 Rv3175 Rv3177	3	30	0.025	0.696	No
corem_79	8	Rv0145 Rv0146 Rv0469 Rv3219 Rv3249c Rv3250c Rv3251c Rv3252c	4	50	0.023925	0.702	No
corem_40	3	Rv1065 Rv1066 Rv1790	2	66.6667	0.002	0.706	No
corem_176	6	Rv0145 Rv0146 Rv0469 Rv1779c Rv3219 Rv3484	3	50	0.00873333	0.714	No
corem_486	27	Rv0275c Rv0313 Rv0857 Rv0898c Rv1042c Rv1103c Rv1117 Rv1149 Rv1152 Rv1598c Rv1827 Rv1855c Rv2009 Rv2077c Rv2104c Rv2111c Rv2256c Rv2369c Rv2493 Rv2595 Rv2865 Rv2926c Rv3412 Rv3429 Rv3642c Rv3857c Rv3917c	7	25.9259	0.035	0.719	No
corem_215	7	Rv0638 Rv1080c Rv1195 Rv1196 Rv1361c Rv2534c Rv3478	2	28.5714	0.01375	0.72	No
corem_456	16	Rv0053 Rv0054 Rv0055 Rv0056 Rv0462 Rv0466 Rv0567 Rv0644c Rv0952 Rv1241 Rv1379 Rv3101c Rv3524 Rv3598c Rv3628 Rv3747	5	31.25	0.02894	0.727	No
corem_559	16	Rv0250c Rv0563 Rv1072 Rv1073 Rv2050 Rv2053c Rv2373c Rv2374c Rv2694c Rv2710 Rv2711 Rv2743c Rv2744c Rv2745c Rv2837c Rv2839c	4	25	0.026575	0.729	No
corem_242	15	Rv3864 Rv3865 Rv3866 Rv3867 Rv3869 Rv3870 Rv3871 Rv3872 Rv3873 Rv3874 Rv3875 Rv3878 Rv3879c Rv3880c Rv3881c	5	33.3333	0.02464	0.732	No
corem_354	7	Rv1103c Rv2595 Rv3865 Rv3872 Rv3873 Rv3878 Rv3879c	2	28.5714	0.00825	0.735	No
corem_321	29	Rv0451c Rv0846c Rv0847 Rv0848 Rv0849 Rv0850 Rv1342c Rv1343c Rv1344 Rv1346 Rv1347c Rv1348 Rv1349 Rv1519 Rv2122c Rv2123 Rv2379c Rv2380c Rv2381c Rv2382c Rv2383c Rv2384 Rv2385 Rv2386c Rv2963 Rv3402c Rv3403c Rv3839 Rv3840	3	10.3448	0.0329667	0.737	No
corem_536	17	Rv0250c Rv0251c Rv0563 Rv1072 Rv1073 Rv2050 Rv2053c Rv2372c Rv2694c Rv2710 Rv2711 Rv2743c Rv2744c Rv2745c Rv3160c Rv3161c Rv3837c	4	23.5294	0.026625	0.743	No
corem_237	12	Rv0064 Rv0670 Rv2495c Rv2496c Rv2497c Rv2498c Rv2499c Rv2500c Rv2501c Rv3534c Rv3535c Rv3536c	2	16.6667	0.0182	0.744	No
corem_426	15	Rv2191 Rv3201c Rv3548c Rv3549c Rv3550 Rv3551 Rv3552 Rv3553 Rv3556c Rv3559c Rv3560c Rv3561 Rv3562 Rv3563 Rv3564	4	26.6667	0.02325	0.748	No
corem_396	16	Rv1461 Rv1462 Rv1463 Rv1464 Rv1465 Rv1466 Rv1894c Rv3502c Rv3515c Rv3516 Rv3527 Rv3567c Rv3568c Rv3569c Rv3570c Rv3574	2	12.5	0.02635	0.77	No
corem_435	35	Rv0140 Rv0251c Rv0331 Rv0384c Rv0563 Rv0794c Rv1049 Rv1528c Rv1673c Rv1674c Rv1894c Rv2050 Rv2466c Rv2694c Rv2710 Rv2711 Rv3054c Rv3206c Rv3223c Rv3503c Rv3504 Rv3505 Rv3515c Rv3516 Rv3526 Rv3527 Rv3529c Rv3530c Rv3531c Rv3537 Rv3538 Rv3545c Rv3546 Rv3573c Rv3574	11	31.4286	0.0341182	0.771	No
corem_270	8	Rv2495c Rv2496c Rv2500c Rv2501c Rv3864 Rv3865 Rv3866 Rv3867	2	25	0.0056	0.777	No
corem_274	20	Rv0053 Rv0054 Rv0055 Rv0056 Rv0466 Rv1379 Rv2931 Rv2932 Rv2933 Rv2934 Rv2935 Rv2936 Rv2937 Rv2938 Rv2939 Rv2940c Rv3001c Rv3002c Rv3003c Rv3524	5	25	0.01896	0.777	No
corem_345	13	Rv1037c Rv1038c Rv1197 Rv1198 Rv1792 Rv1793 Rv1794 Rv2346c Rv2347c Rv2348c Rv3619c Rv3620c Rv3763	2	15.3846	0.0135	0.786	No
corem_414	26	Rv0250c Rv1072 Rv1073 Rv2050 Rv2053c Rv2372c Rv2373c Rv2374c Rv2694c Rv2710 Rv2711 Rv2743c Rv2744c Rv3837c Rv3864 Rv3865 Rv3866 Rv3867 Rv3872 Rv3873 Rv3874 Rv3875 Rv3878 Rv3879c Rv3880c Rv3881c	7	26.9231	0.0253429	0.786	No
corem_170	15	Rv1037c Rv1038c Rv1195 Rv1196 Rv1197 Rv1198 Rv1361c Rv1792 Rv1793 Rv1794 Rv2346c Rv2347c Rv3478 Rv3619c Rv3620c	2	13.3333	0.01615	0.79	No
corem_484	10	Rv0981 Rv1393c Rv1752 Rv2170 Rv2283 Rv2577 Rv3614c Rv3615c Rv3616c Rv3809c	2	20	0.0029	0.799	No
corem_520	19	Rv0324 Rv1989c Rv1990c Rv1991c Rv1992c Rv1993c Rv1994c Rv2011c Rv2012 Rv2034 Rv2035 Rv2641 Rv2642 Rv2643 Rv2663 Rv3183 Rv3188 Rv3189 Rv3334	4	21.0526	0.020125	0.799	No
corem_325	15	Rv0324 Rv2011c Rv2012 Rv3502c Rv3504 Rv3515c Rv3516 Rv3526 Rv3527 Rv3530c Rv3531c Rv3537 Rv3545c Rv3546 Rv3574	4	26.6667	0.015475	0.801	No
corem_368	51	Rv0313 Rv0426c Rv0724 Rv0821c Rv0857 Rv0898c Rv1042c Rv1110 Rv1149 Rv1152 Rv1174c Rv1827 Rv1829 Rv1843c Rv1855c Rv1925 Rv2077c Rv2091c Rv2094c Rv2097c Rv2111c Rv2115c Rv2137c Rv2256c Rv2369c Rv2493 Rv2657c Rv2841c Rv2868c Rv2926c Rv2941 Rv3180c Rv3182 Rv3197 Rv3412 Rv3519 Rv3583c Rv3857c Rv3864 Rv3865 Rv3866 Rv3867 Rv3872 Rv3873 Rv3874 Rv3875 Rv3878 Rv3879c Rv3880c Rv3881c Rv3917c	13	25.4902	0.0333385	0.801	No
corem_429	19	Rv0384c Rv0474 Rv0475 Rv0485 Rv0563 Rv0859 Rv0860 Rv1072 Rv1073 Rv2050 Rv2372c Rv2373c Rv2374c Rv2694c Rv2711 Rv2724c Rv2743c Rv2744c Rv2745c	2	10.5263	0.0195	0.804	No
corem_538	23	Rv0251c Rv0384c Rv0451c Rv0563 Rv1072 Rv1073 Rv1342c Rv1348 Rv2053c Rv2373c Rv2374c Rv2380c Rv2381c Rv2382c Rv2383c Rv2386c Rv2694c Rv2710 Rv2743c Rv2744c Rv2745c Rv3839 Rv3840	4	17.3913	0.01315	0.831	No
corem_498	29	Rv0094c Rv0259c Rv0279c Rv0355c Rv0387c Rv0397 Rv0747 Rv0833 Rv0836c Rv0837c Rv1039c Rv1432 Rv1499 Rv1572c Rv1587c Rv1675c Rv1759c Rv1777 Rv1975 Rv2515c Rv2804c Rv3082c Rv3178 Rv3333c Rv3347c Rv3349c Rv3427c Rv3467 Rv3845	6	20.6897	0.02085	0.836	No
corem_496	34	Rv0053 Rv0054 Rv0055 Rv0056 Rv0227c Rv0315 Rv0466 Rv0567 Rv0635 Rv0636 Rv0637 Rv0642c Rv0643c Rv0644c Rv0651 Rv0732 Rv1078 Rv1241 Rv1379 Rv2357c Rv2445c Rv2582 Rv2908c Rv2909c Rv2928 Rv2929 Rv2952 Rv2954c Rv2959c Rv3101c Rv3524 Rv3598c Rv3628 Rv3747	5	14.7059	0.02142	0.842	No
corem_348	16	Rv1037c Rv1038c Rv1047 Rv1197 Rv1198 Rv1199c Rv1792 Rv1793 Rv2346c Rv2347c Rv2512c Rv2666 Rv3023c Rv3115 Rv3619c Rv3620c	2	12.5	0.00545	0.844	No
corem_514	11	Rv2837c Rv2839c Rv2931 Rv2932 Rv2933 Rv2936 Rv2938 Rv2940c Rv3001c Rv3002c Rv3003c	4	36.3636	0.000125	0.852	No
corem_344	26	Rv0064 Rv0251c Rv0384c Rv0563 Rv0670 Rv1072 Rv2053c Rv2372c Rv2373c Rv2374c Rv2495c Rv2496c Rv2497c Rv2498c Rv2499c Rv2500c Rv2501c Rv2694c Rv2710 Rv2711 Rv2743c Rv2744c Rv2745c Rv3206c Rv3222c Rv3837c	5	19.2308	0.01278	0.863	No
corem_74	46	Rv0140 Rv0141c Rv0142 Rv0250c Rv0251c Rv0331 Rv0384c Rv0563 Rv0794c Rv1049 Rv1072 Rv1073 Rv1334 Rv1335 Rv1471 Rv1528c Rv1673c Rv1674c Rv1767 Rv1874 Rv1875 Rv2050 Rv2053c Rv2204c Rv2332 Rv2372c Rv2373c Rv2374c Rv2465c Rv2466c Rv2694c Rv2699c Rv2707 Rv2710 Rv2711 Rv2743c Rv2744c Rv2745c Rv3054c Rv3206c Rv3222c Rv3223c Rv3463 Rv3837c Rv3913 Rv3914	12	26.087	0.0255	0.868	No
corem_101	77	Rv0275c Rv0313 Rv0426c Rv0724 Rv0767c Rv0821c Rv0840c Rv0857 Rv0898c Rv1042c Rv1110 Rv1117 Rv1149 Rv1152 Rv1577c Rv1598c Rv1827 Rv1829 Rv1843c Rv1855c Rv1925 Rv1929c Rv1989c Rv1990c Rv1991c Rv1992c Rv1993c Rv1994c Rv2009 Rv2034 Rv2035 Rv2077c Rv2091c Rv2094c Rv2097c Rv2104c Rv2111c Rv2115c Rv2137c Rv2256c Rv2369c Rv2493 Rv2516c Rv2517c Rv2641 Rv2642 Rv2643 Rv2650c Rv2651c Rv2656c Rv2657c Rv2660c …	14	18.1818	0.0317643	0.87	No
corem_517	41	Rv0275c Rv0313 Rv0426c Rv0724 Rv0821c Rv0857 Rv0898c Rv1042c Rv1110 Rv1117 Rv1149 Rv1152 Rv1331 Rv1827 Rv1829 Rv1843c Rv1846c Rv1855c Rv1925 Rv2009 Rv2077c Rv2091c Rv2094c Rv2097c Rv2104c Rv2111c Rv2115c Rv2137c Rv2256c Rv2369c Rv2841c Rv2865 Rv2926c Rv2941 Rv3197 Rv3412 Rv3429 Rv3519 Rv3583c Rv3642c Rv3857c	7	17.0732	0.0223714	0.872	No
corem_473	45	Rv0140 Rv0141c Rv0142 Rv0250c Rv0251c Rv0384c Rv0794c Rv1049 Rv1072 Rv1073 Rv1334 Rv1335 Rv1471 Rv1528c Rv1673c Rv1674c Rv1767 Rv1874 Rv1875 Rv2050 Rv2053c Rv2204c Rv2332 Rv2372c Rv2373c Rv2397c Rv2398c Rv2399c Rv2400c Rv2465c Rv2466c Rv2699c Rv2707 Rv2710 Rv2743c Rv2744c Rv2745c Rv3054c Rv3206c Rv3222c Rv3223c Rv3463 Rv3837c Rv3913 Rv3914	12	26.6667	0.01995	0.875	No
corem_500	17	Rv0140 Rv0142 Rv0324 Rv0331 Rv0384c Rv0794c Rv1049 Rv1528c Rv1673c Rv1674c Rv1767 Rv2011c Rv2012 Rv2332 Rv2465c Rv2466c Rv3054c	7	41.1765	0.00438571	0.876	No
corem_394	47	Rv0140 Rv0141c Rv0142 Rv0251c Rv0331 Rv0384c Rv0563 Rv0794c Rv0846c Rv0847 Rv0848 Rv0849 Rv0850 Rv1049 Rv1072 Rv1334 Rv1335 Rv1471 Rv1528c Rv1673c Rv1674c Rv1874 Rv1875 Rv2050 Rv2204c Rv2332 Rv2372c Rv2373c Rv2374c Rv2465c Rv2466c Rv2694c Rv2699c Rv2707 Rv2710 Rv2711 Rv2743c Rv2744c Rv2745c Rv2963 Rv3054c Rv3206c Rv3222c Rv3223c Rv3463 Rv3913 Rv3914	14	29.7872	0.0206786	0.888	No
corem_436	41	Rv0140 Rv0251c Rv0384c Rv0563 Rv1471 Rv1528c Rv1674c Rv1874 Rv1875 Rv1989c Rv1990c Rv1991c Rv1992c Rv1993c Rv1994c Rv2034 Rv2035 Rv2050 Rv2332 Rv2373c Rv2465c Rv2466c Rv2516c Rv2517c Rv2641 Rv2642 Rv2643 Rv2694c Rv2710 Rv2711 Rv2743c Rv2744c Rv2827c Rv3054c Rv3180c Rv3182 Rv3188 Rv3189 Rv3206c Rv3223c Rv3334	12	29.2683	0.0195417	0.889	No
corem_493	20	Rv0511 Rv0512 Rv0513 Rv0514 Rv0526 Rv0528 Rv0869c Rv1095 Rv1604 Rv1605 Rv2364c Rv2365c Rv2366c Rv2539c Rv2552c Rv2678c Rv3419c Rv3422c Rv3606c Rv3608c	2	10	0.002	0.91	No
corem_373	32	Rv0244c Rv0467 Rv0468 Rv0474 Rv0475 Rv0485 Rv0711 Rv0805 Rv0859 Rv0860 Rv1168c Rv1192 Rv1194c Rv1534 Rv1894c Rv2724c Rv3502c Rv3503c Rv3504 Rv3515c Rv3516 Rv3526 Rv3527 Rv3531c Rv3537 Rv3545c Rv3546 Rv3567c Rv3568c Rv3569c Rv3570c Rv3574	7	21.875	0.0105857	0.915	No
corem_525	37	Rv0426c Rv0821c Rv0857 Rv0898c Rv1042c Rv1117 Rv1149 Rv1598c Rv1827 Rv1829 Rv1855c Rv1925 Rv2009 Rv2077c Rv2091c Rv2094c Rv2097c Rv2104c Rv2111c Rv2115c Rv2137c Rv2256c Rv2369c Rv2493 Rv2841c Rv2865 Rv2926c Rv2941 Rv3142c Rv3197 Rv3412 Rv3429 Rv3491 Rv3519 Rv3583c Rv3642c Rv3857c	6	16.2162	0.00823333	0.945	No
corem_320	73	Rv0104 Rv0259c Rv0261c Rv0304c Rv0355c Rv0387c Rv0395 Rv0396 Rv0397 Rv0584 Rv0601c Rv0620 Rv0836c Rv0837c Rv0943c Rv0962c Rv0977 Rv1029 Rv1039c Rv1051c Rv1291c Rv1354c Rv1357c Rv1358 Rv1393c Rv1432 Rv1499 Rv1552 Rv1575 Rv1675c Rv1726 Rv1727 Rv1752 Rv1777 Rv1921c Rv1934c Rv1965 Rv1966 Rv1968 Rv1969 Rv1970 Rv1971 Rv1972 Rv1973 Rv1974 Rv1975 Rv2170 Rv2283 Rv2310 Rv2316 Rv2317 Rv2318 Rv2491 Rv2577 Rv…	18	24.6575	0.01845	0.951	No
corem_399	32	Rv0297 Rv0313 Rv0578c Rv0742 Rv0857 Rv1042c Rv1091 Rv1117 Rv1149 Rv1243c Rv1396c Rv1818c Rv1929c Rv2009 Rv2077c Rv2104c Rv2162c Rv2369c Rv2371 Rv2493 Rv2634c Rv2657c Rv2865 Rv3340 Rv3367 Rv3388 Rv3429 Rv3595c Rv3642c Rv3653 Rv3857c Rv3917c	7	21.875	0.00172857	0.961	No
corem_1	3	Rv0440 Rv3417c Rv3418c	0	0	NA	NA	NA
corem_10	3	Rv0410c Rv0411c Rv0412c	0	0	NA	NA	NA
corem_111	5	Rv1891 Rv1893 Rv3614c Rv3615c Rv3616c	0	0	NA	NA	NA
corem_112	5	Rv3868 Rv3869 Rv3870 Rv3871 Rv3876	0	0	NA	NA	NA
corem_114	4	Rv3142c Rv3491 Rv3749c Rv3750c	0	0	NA	NA	NA
corem_117	5	Rv0401 Rv1853 Rv2191 Rv2209 Rv3201c	0	0	NA	NA	NA
corem_122	5	Rv2092c Rv3244c Rv3869 Rv3870 Rv3871	0	0	NA	NA	NA
corem_123	5	Rv0241c Rv0242c Rv0243 Rv0823c Rv1094	0	0	NA	NA	NA
corem_126	4	Rv2092c Rv2151c Rv2152c Rv3244c	0	0	NA	NA	NA
corem_128	4	Rv0231 Rv2140c Rv3528c Rv3547	0	0	NA	NA	NA
corem_129	10	Rv0263c Rv0264c Rv0516c Rv3083 Rv3084 Rv3085 Rv3086 Rv3087 Rv3088 Rv3089	0	0	NA	NA	NA
corem_131	5	Rv2500c Rv2501c Rv3614c Rv3615c Rv3616c	0	0	NA	NA	NA
corem_135	5	Rv0466 Rv1379 Rv2888c Rv2889c Rv3524	0	0	NA	NA	NA
corem_14	3	Rv0241c Rv0242c Rv0243	0	0	NA	NA	NA
corem_146	5	Rv0676c Rv0677c Rv0678 Rv1461 Rv1463	0	0	NA	NA	NA
corem_147	4	Rv0305c Rv0371c Rv0373c Rv0378	0	0	NA	NA	NA
corem_149	5	Rv3799c Rv3800c Rv3869 Rv3870 Rv3871	0	0	NA	NA	NA
corem_15	3	Rv3869 Rv3870 Rv3871	0	0	NA	NA	NA
corem_151	4	Rv1396c Rv1842c Rv2151c Rv2152c	0	0	NA	NA	NA
corem_153	4	Rv0085 Rv0086 Rv2191 Rv3201c	0	0	NA	NA	NA
corem_155	5	Rv3142c Rv3491 Rv3614c Rv3615c Rv3616c	0	0	NA	NA	NA
corem_156	4	Rv2191 Rv2469c Rv3201c Rv3364c	0	0	NA	NA	NA
corem_16	6	Rv1461 Rv1462 Rv1463 Rv1464 Rv1465 Rv1466	0	0	NA	NA	NA
corem_160	5	Rv0440 Rv3417c Rv3418c Rv3600c Rv3601c	0	0	NA	NA	NA
corem_162	4	Rv1588c Rv3087 Rv3089 Rv3466	0	0	NA	NA	NA
corem_163	4	Rv0250c Rv0823c Rv1073 Rv1094	0	0	NA	NA	NA
corem_171	13	Rv1180 Rv1181 Rv1182 Rv1183 Rv1184c Rv1185c Rv2632c Rv2633c Rv3390 Rv3633 Rv3822 Rv3824c Rv3826	0	0	NA	NA	NA
corem_174	10	Rv3083 Rv3084 Rv3085 Rv3086 Rv3087 Rv3088 Rv3089 Rv3614c Rv3615c Rv3616c	0	0	NA	NA	NA
corem_177	6	Rv2632c Rv2633c Rv3390 Rv3633 Rv3749c Rv3750c	0	0	NA	NA	NA
corem_179	6	Rv2632c Rv2633c Rv3142c Rv3390 Rv3491 Rv3633	0	0	NA	NA	NA
corem_18	3	Rv0263c Rv0264c Rv0516c	0	0	NA	NA	NA
corem_181	6	Rv0233 Rv1284 Rv1646 Rv1891 Rv1893 Rv2557	0	0	NA	NA	NA
corem_183	6	Rv1648 Rv2456c Rv2469c Rv2772c Rv3364c Rv3578	0	0	NA	NA	NA
corem_184	6	Rv2632c Rv2633c Rv3390 Rv3528c Rv3547 Rv3633	0	0	NA	NA	NA
corem_185	6	Rv0350 Rv0351 Rv0352 Rv0353 Rv3600c Rv3601c	0	0	NA	NA	NA
corem_186	6	Rv0401 Rv1648 Rv1853 Rv2209 Rv2456c Rv3578	0	0	NA	NA	NA
corem_188	6	Rv0401 Rv1853 Rv2209 Rv2469c Rv2772c Rv3364c	0	0	NA	NA	NA
corem_19	12	Rv1592c Rv2243 Rv2244 Rv2245 Rv2246 Rv2247 Rv2524c Rv2846c Rv3285 Rv3799c Rv3800c Rv3801c	0	0	NA	NA	NA
corem_192	6	Rv0440 Rv1334 Rv2204c Rv2699c Rv3417c Rv3418c	0	0	NA	NA	NA
corem_195	11	Rv1180 Rv1181 Rv1182 Rv1183 Rv1184c Rv1185c Rv3614c Rv3615c Rv3616c Rv3822 Rv3824c	0	0	NA	NA	NA
corem_196	11	Rv0241c Rv0242c Rv0243 Rv1592c Rv2243 Rv2244 Rv2245 Rv2246 Rv2247 Rv2524c Rv2846c	0	0	NA	NA	NA
corem_211	7	Rv0542c Rv1631 Rv1708 Rv1709 Rv1710 Rv1711 Rv1712	0	0	NA	NA	NA
corem_22	4	Rv2619c Rv2620c Rv2621c Rv2622	0	0	NA	NA	NA
corem_224	9	Rv0032 Rv0033 Rv0034 Rv0035 Rv3109 Rv3110 Rv3111 Rv3112 Rv3113	0	0	NA	NA	NA
corem_23	4	Rv1806 Rv1807 Rv1808 Rv1809	0	0	NA	NA	NA
corem_230	15	Rv0440 Rv1592c Rv2243 Rv2244 Rv2245 Rv2246 Rv2247 Rv2524c Rv2846c Rv3285 Rv3417c Rv3418c Rv3799c Rv3800c Rv3801c	0	0	NA	NA	NA
corem_232	8	Rv1461 Rv1462 Rv1463 Rv1464 Rv1465 Rv1466 Rv3600c Rv3601c	0	0	NA	NA	NA
corem_235	8	Rv0040c Rv1690 Rv1987 Rv2927c Rv3614c Rv3615c Rv3616c Rv3810	0	0	NA	NA	NA
corem_245	9	Rv0064 Rv2495c Rv2498c Rv2500c Rv2501c Rv3086 Rv3087 Rv3088 Rv3089	0	0	NA	NA	NA
corem_251	6	Rv1891 Rv1893 Rv2632c Rv2633c Rv3390 Rv3633	0	0	NA	NA	NA
corem_253	6	Rv3493c Rv3494c Rv3496c Rv3498c Rv3793 Rv3795	0	0	NA	NA	NA
corem_256	6	Rv0274 Rv0275c Rv1152 Rv1646 Rv2557 Rv2780	0	0	NA	NA	NA
corem_259	6	Rv1317c Rv1807 Rv1808 Rv1809 Rv1945 Rv3202c	0	0	NA	NA	NA
corem_26	7	Rv3083 Rv3084 Rv3085 Rv3086 Rv3087 Rv3088 Rv3089	0	0	NA	NA	NA
corem_262	6	Rv1461 Rv1462 Rv1463 Rv1466 Rv2620c Rv2621c	0	0	NA	NA	NA
corem_263	6	Rv1251c Rv1252c Rv1708 Rv1709 Rv1711 Rv2864c	0	0	NA	NA	NA
corem_264	6	Rv0440 Rv0475 Rv0485 Rv0859 Rv3417c Rv3418c	0	0	NA	NA	NA
corem_267	6	Rv0241c Rv0242c Rv0243 Rv3083 Rv3084 Rv3086	0	0	NA	NA	NA
corem_273	8	Rv0410c Rv0411c Rv0412c Rv1652 Rv1653 Rv1654 Rv1655 Rv1658	0	0	NA	NA	NA
corem_275	13	Rv0410c Rv0411c Rv0412c Rv1592c Rv2243 Rv2244 Rv2245 Rv2246 Rv2247 Rv2524c Rv2846c Rv3800c Rv3801c	0	0	NA	NA	NA
corem_289	5	Rv0410c Rv0411c Rv0412c Rv2092c Rv3244c	0	0	NA	NA	NA
corem_290	5	Rv0672 Rv0674 Rv0808 Rv0875c Rv0876c	0	0	NA	NA	NA
corem_3	3	Rv3614c Rv3615c Rv3616c	0	0	NA	NA	NA
corem_301	5	Rv0837c Rv2515c Rv2641 Rv2642 Rv2643	0	0	NA	NA	NA
corem_302	5	Rv2243 Rv2244 Rv3614c Rv3615c Rv3616c	0	0	NA	NA	NA
corem_306	5	Rv3614c Rv3615c Rv3616c Rv3749c Rv3750c	0	0	NA	NA	NA
corem_307	5	Rv0032 Rv0034 Rv0035 Rv0371c Rv0373c	0	0	NA	NA	NA
corem_308	5	Rv0241c Rv0242c Rv0243 Rv1497 Rv1690	0	0	NA	NA	NA
corem_31	4	Rv2945c Rv2947c Rv2948c Rv2949c	0	0	NA	NA	NA
corem_311	5	Rv0082 Rv1735c Rv1812c Rv2191 Rv3201c	0	0	NA	NA	NA
corem_313	5	Rv1648 Rv2191 Rv2456c Rv3201c Rv3578	0	0	NA	NA	NA
corem_314	5	Rv2364c Rv2366c Rv2469c Rv2772c Rv3364c	0	0	NA	NA	NA
corem_317	5	Rv0263c Rv0264c Rv0516c Rv1891 Rv1893	0	0	NA	NA	NA
corem_322	11	Rv0724 Rv0821c Rv1843c Rv1925 Rv2097c Rv2841c Rv2941 Rv3197 Rv3869 Rv3870 Rv3871	0	0	NA	NA	NA
corem_324	11	Rv0350 Rv0351 Rv0352 Rv0353 Rv1592c Rv2243 Rv2244 Rv2245 Rv2246 Rv3800c Rv3801c	0	0	NA	NA	NA
corem_33	3	Rv0651 Rv2908c Rv2909c	0	0	NA	NA	NA
corem_343	10	Rv0040c Rv1497 Rv2927c Rv3083 Rv3084 Rv3085 Rv3086 Rv3087 Rv3089 Rv3810	0	0	NA	NA	NA
corem_347	11	Rv1180 Rv1181 Rv1182 Rv1183 Rv1184c Rv1185c Rv3749c Rv3750c Rv3822 Rv3824c Rv3826	0	0	NA	NA	NA
corem_351	7	Rv0567 Rv0644c Rv2357c Rv2959c Rv3528c Rv3547 Rv3628	0	0	NA	NA	NA
corem_356	7	Rv0244c Rv0474 Rv0475 Rv0485 Rv0676c Rv0677c Rv0859	0	0	NA	NA	NA
corem_362	12	Rv1304 Rv1305 Rv1306 Rv1307 Rv1309 Rv1311 Rv2195 Rv2196 Rv2524c Rv3285 Rv3799c Rv3800c	0	0	NA	NA	NA
corem_366	18	Rv1342c Rv1343c Rv1344 Rv1347c Rv1348 Rv1349 Rv1519 Rv1806 Rv1807 Rv1808 Rv1809 Rv2122c Rv2123 Rv2382c Rv2386c Rv3402c Rv3839 Rv3840	0	0	NA	NA	NA
corem_37	9	Rv1180 Rv1181 Rv1182 Rv1183 Rv1184c Rv1185c Rv3822 Rv3824c Rv3826	0	0	NA	NA	NA
corem_370	13	Rv0823c Rv1094 Rv1592c Rv2243 Rv2244 Rv2245 Rv2246 Rv2247 Rv2524c Rv2846c Rv3799c Rv3800c Rv3801c	0	0	NA	NA	NA
corem_377	10	Rv1461 Rv1462 Rv1463 Rv1464 Rv1465 Rv1466 Rv1592c Rv2245 Rv2246 Rv3800c	0	0	NA	NA	NA
corem_405	6	Rv0064 Rv0670 Rv1652 Rv1653 Rv1654 Rv2498c	0	0	NA	NA	NA
corem_407	6	Rv0440 Rv1461 Rv1462 Rv1465 Rv3417c Rv3418c	0	0	NA	NA	NA
corem_409	6	Rv0085 Rv0086 Rv2539c Rv3419c Rv3421c Rv3422c	0	0	NA	NA	NA
corem_412	6	Rv2735c Rv2736c Rv2791c Rv3083 Rv3084 Rv3085	0	0	NA	NA	NA
corem_42	5	Rv1708 Rv1709 Rv1710 Rv1711 Rv1712	0	0	NA	NA	NA
corem_43	5	Rv3109 Rv3110 Rv3111 Rv3112 Rv3113	0	0	NA	NA	NA
corem_432	17	Rv0567 Rv0637 Rv0732 Rv1241 Rv2271 Rv2582 Rv2928 Rv2929 Rv2945c Rv2947c Rv2948c Rv2949c Rv2951c Rv2952 Rv2954c Rv2959c Rv3598c	0	0	NA	NA	NA
corem_44	5	Rv0032 Rv0033 Rv0034 Rv0035 Rv0394c	0	0	NA	NA	NA
corem_458	7	Rv1196 Rv1304 Rv1306 Rv1307 Rv1309 Rv1311 Rv3478	0	0	NA	NA	NA
corem_463	7	Rv0033 Rv0034 Rv0035 Rv1251c Rv1252c Rv2349c Rv2351c	0	0	NA	NA	NA
corem_465	7	Rv0109 Rv0279c Rv0305c Rv0378 Rv1759c Rv1803c Rv2371	0	0	NA	NA	NA
corem_466	7	Rv0474 Rv0475 Rv0485 Rv0859 Rv1592c Rv2724c Rv3801c	0	0	NA	NA	NA
corem_494	18	Rv0724 Rv0821c Rv1110 Rv1829 Rv1843c Rv1925 Rv2091c Rv2094c Rv2097c Rv2115c Rv2841c Rv2868c Rv2941 Rv3197 Rv3412 Rv3519 Rv3868 Rv3876	0	0	NA	NA	NA
corem_5	16	Rv0796 Rv1369c Rv1756c Rv1764 Rv2106 Rv2167c Rv2279 Rv2355 Rv2479c Rv2649 Rv2814c Rv3185 Rv3187 Rv3326 Rv3380c Rv3475	0	0	NA	NA	NA
corem_506	8	Rv1592c Rv2243 Rv2244 Rv2246 Rv2247 Rv3600c Rv3601c Rv3801c	0	0	NA	NA	NA
corem_508	8	Rv1180 Rv1181 Rv1182 Rv1184c Rv1891 Rv1893 Rv3822 Rv3824c	0	0	NA	NA	NA
corem_522	16	Rv0040c Rv1435c Rv1497 Rv1987 Rv2145c Rv2147c Rv2150c Rv2166c Rv2525c Rv3005c Rv3142c Rv3246c Rv3260c Rv3414c Rv3491 Rv3810	0	0	NA	NA	NA
corem_54	3	Rv0401 Rv1853 Rv2209	0	0	NA	NA	NA
corem_544	10	Rv1925 Rv2091c Rv2094c Rv2111c Rv2495c Rv2496c Rv2841c Rv3197 Rv3412 Rv3583c	0	0	NA	NA	NA
corem_55	4	Rv2632c Rv2633c Rv3390 Rv3633	0	0	NA	NA	NA
corem_57	3	Rv1648 Rv2456c Rv3578	0	0	NA	NA	NA
corem_59	3	Rv2469c Rv2772c Rv3364c	0	0	NA	NA	NA
corem_6	4	Rv0350 Rv0351 Rv0352 Rv0353	0	0	NA	NA	NA
corem_7	3	Rv0676c Rv0677c Rv0678	0	0	NA	NA	NA
corem_82	10	Rv0350 Rv0351 Rv0352 Rv0353 Rv1461 Rv1462 Rv1463 Rv1464 Rv1465 Rv1466	0	0	NA	NA	NA
corem_83	7	Rv0350 Rv0351 Rv0352 Rv0353 Rv0440 Rv3417c Rv3418c	0	0	NA	NA	NA
corem_84	6	Rv0263c Rv0264c Rv0516c Rv3614c Rv3615c Rv3616c	0	0	NA	NA	NA
corem_86	7	Rv2632c Rv2633c Rv3390 Rv3614c Rv3615c Rv3616c Rv3633	0	0	NA	NA	NA
corem_87	6	Rv0410c Rv0411c Rv0412c Rv3869 Rv3870 Rv3871	0	0	NA	NA	NA
corem_90	6	Rv0241c Rv0242c Rv0243 Rv0676c Rv0677c Rv0678	0	0	NA	NA	NA
corem_98	7	Rv0440 Rv0667 Rv2890c Rv3417c Rv3418c Rv3461c Rv3462c	0	0	NA	NA	NA
