# Supplementary material for: MtrA modulates Mycobacterium tuberculosis cell division in host microenvironments to mediate intrinsic resistance and drug tolerance
Source: Cell Rep. 2023 Aug 4;42(8):112875. doi: 10.1016/j.celrep.2023.112875 (PMC10480492; doi:10.1016/j.celrep.2023.112875)
Supplement: Data S3. Differential expression results of CRISPRi knockdown of mtrA in M. tuberculosis [file mmc4.xlsx]

## Sheet: mtrA3.ATc+.Mtb.DOWN
GENE_NAME	GENE_ID	PRODUCT	LOG2FOLD	AVG_PVALUE
pirG	Rv3810	cell surface protein	-3.45043	5.44897e-95
Rv3742c	Rv3742c	oxidoreductase	-3.88698	1.306e-92
mtrA	Rv3246c	two component DNA-binding response regulator MtrA	-2.90065	3.31618e-91
mtc28	Rv0040c	secreted protein (proline rich 28 kDa antigen)	-2.89937	1.75689e-88
ripA	Rv1477	peptidoglycan endopeptidase RipA	-2.28547	5.92284e-87
bfrB	Rv3841	bacterioferritin BfrB	-1.78168	3.42565e-71
Rv0312	Rv0312	hypothetical protein (possibly essential, similarity to essential dnaK virulence detoxificaiton adaptation)	-2.90605	7.65281e-66
Rv3406	Rv3406	dioxygenase	-2.83761	2.4468e-63
Rv1987	Rv1987	chitinase	-3.35553	5.79967e-63
Rv1754c	Rv1754c	hypothetical protein	-3.84914	6.50105e-63
lipU	Rv1076	lipase LipU	-5.19889	1.41608e-59
ethA	Rv3854c	monooxygenase EthA	-1.96792	1.4781e-59
MT1775	MT1775	hypothetical protein	-1.88215	1.83047e-59
rpfC	Rv1884c	resuscitation-promoting factor RpfC	-2.1646	1.14241e-56
PPE20	Rv1387	PPE family protein PPE20	-1.61752	3.00589e-56
tgs1	Rv3130c	diacyglycerol O-acyltransferase	-1.64493	4.32637e-55
PPE3	Rv0280	PPE family protein PPE3	-1.82601	2.59826e-49
ripD	Rv1566c	hypothetical protein (p60, ripD)	-2.64677	9.22436e-49
ripB	Rv1478	peptidoglycan endopeptidase RipB	-2.87722	2.33323e-47
Rv0079	Rv0079	hypothetical protein	-1.73615	4.92219e-46
Rv3131	Rv3131	NAD(P)H nitroreductase	-1.44513	2.74164e-45
Rv3127	Rv3127	hypothetical protein	-1.47419	3.38531e-45
Rv1435c	Rv1435c	hypothetical protein (secreted protein)	-2.62006	6.56129e-45
Rv2721c	Rv2721c	hypothetical protein	-1.55345	9.6811e-45
MT2779	MT2779	hypothetical protein	-1.79803	8.5017e-44
pckA	Rv0211	phosphoenolpyruvate carboxykinase	-1.52702	3.485e-43
rpmB2	Rv2058c	50S ribosomal protein L28	-2.61085	9.06449e-43
fdxC	Rv1177	ferredoxin FdxC	-1.45366	6.81512e-42
MT3949	MT3949	fragment of putative small regulatory RNA	-1.77593	6.79403e-41
rpsR2	Rv2055c	30S ribosomal protein S18	-2.54956	1.16578e-40
Rv1057	Rv1057	hypothetical protein	-2.59951	2.23113e-40
Rv0888	Rv0888	hypothetical protein	-2.83155	9.3506e-40
esxG	Rv0287	ESAT-6 like protein EsxG	-1.38176	2.63719e-39
MTS1338	MTS1338	small intergenic RNA	-1.85727	4.45738e-39
rpsN2	Rv2056c	30S ribosomal protein S14	-2.3438	2.46964e-38
hspX	Rv2031c	alpha-crystallin	-1.98019	7.26383e-38
TB31.7	Rv2623	universal stress protein	-1.73923	1.462e-36
katG	Rv1908c	catalase-peroxidase	-1.14887	1.62162e-35
PPE4	Rv0286	PPE family protein PPE4	-1.06798	2.34885e-34
ctpD	Rv1469	cobalt/nickel-exporting P-type ATPase	-2.61101	7.13132e-34
desA2	Rv1094	acyl-ACP desaturase DesA	-1.06893	1.44243e-33
Rv1883c	Rv1883c	hypothetical protein	-1.73167	5.04234e-33
fadE23	Rv3140	acyl-CoA dehydrogenase FadE23	-1.39625	3.5769e-32
Rv1592c	Rv1592c	hypothetical protein	-1.5906	6.95504e-32
qcrA	Rv2195	ubiquinol-cytochrome C reductase rieske iron-sulfur subunit	-1.02303	7.96537e-32
desA1	Rv0824c	acyl-ACP desaturase DesA	-1.4015	2.47669e-31
Rv1738	Rv1738	hypothetical protein	-2.00127	2.10973e-30
atpF	Rv1306	ATP synthase subunit B	-1.31248	3.54846e-30
atpD	Rv1310	ATP synthase subunit beta	-0.979812	6.94794e-30
mtrB	Rv3245c	two component sensory histidine kinase MtrB	-1.09424	3.79277e-29
Rv1996	Rv1996	universal stress protein	-1.27067	1.62205e-28
esxH	Rv0288	ESAT-6-like protein EsxH	-1.28716	2.93485e-28
aceE	Rv2241	pyruvate dehydrogenase E1 component	-0.971413	3.19854e-28
Rv1815	Rv1815	hypothetical protein	-1.50218	1.25802e-27
Rv2327	Rv2327	hypothetical protein	-1.44517	3.34315e-27
Rv0080	Rv0080	hypothetical protein	-2.07343	1.93694e-26
fadD31	Rv1925	fatty-acid--CoA ligase FadD31	-0.728242	5.42788e-26
metC	Rv3340	O-acetylhomoserine sulfhydrylase	-1.51261	6.37539e-26
Rv0281	Rv0281	S-adenosylmethionine-dependent methyltransferase	-1.20738	1.92126e-25
Rv2629	Rv2629	hypothetical protein	-1.34963	5.96431e-25
MTS2255	MTS2255	small intergenic RNA	-1.8585	7.15218e-25
MT1342	MT1342	hypothetical protein	-2.00647	8.16058e-25
mmpS5	Rv0677c	membrane protein MmpS5	-1.23328	3.92329e-24
ethR	Rv3855	HTH-type transcriptional repressor EthR	-1.49513	4.4634e-24
narX	Rv1736c	nitrate reductase-like protein NarX	-1.85732	8.32268e-24
Rv1810	Rv1810	hypothetical protein	-1.32464	1.27529e-23
fadE22	Rv3061c	acyl-CoA dehydrogenase FadE22	-1.35604	1.5665e-23
lprQ	Rv0483	lipoprotein LprQ	-1.11788	2.20453e-23
rpfA	Rv0867c	resuscitation-promoting factor RpfA	-1.87012	2.75822e-23
vapB25	Rv0277A	hypothetical protein	-1.13203	4.43553e-23
atpH	Rv1307	ATP synthase subunit b/delta	-1.05	1.00895e-22
Rv2030c	Rv2030c	hypothetical protein	-1.81987	1.6466e-22
Rv0485	Rv0485	transcriptional regulator	-1.15927	1.74144e-22
Rv1779c	Rv1779c	integral membrane protein	-1.79446	1.96064e-22
Rv0575c	Rv0575c	oxidoreductase	-1.40012	2.17808e-22
ispD	Rv3582c	2-C-methyl-D-erythritol 4-phosphate cytidylyltransferase	-0.967612	4.35365e-21
atpG	Rv1309	ATP synthase subunit gamma	-0.884272	5.42407e-21
rsdA	Rv3413c	anti-sigma-D factor RsdA	-1.94239	1.62665e-20
atpE	Rv1305	ATP synthase subunit C	-1.41403	1.62898e-20
kmtR	Rv0827c	HTH-type transcriptional regulator KmtR	-2.02533	2.80301e-20
cya	Rv1625c	adenylyl cyclase	-0.925067	2.83524e-20
ctpJ	Rv3743c	cation transporter ATPase J	-1.85233	4.3665e-20
fdxA	Rv2007c	ferredoxin	-1.50813	7.58565e-20
sseA	Rv3283	thiosulfate sulfurtransferase SseA	-1.03971	7.97552e-20
Rv2077c	Rv2077c	transmembrane protein	-1.16148	9.35437e-20
alkB	Rv3252c	transmembrane alkane 1-monooxygenase AlkB	-1.19577	1.20133e-19
hrp1	Rv2626c	hypoxic response protein	-1.81435	1.31078e-19
MT3139.1	MT3139.1	hypothetical protein	-0.91781	1.35914e-19
atpA	Rv1308	ATP synthase subunit alpha	-0.977015	1.49938e-19
Rv1322A	Rv1322A	hypothetical protein	-0.927596	1.78292e-19
Rv0495c	Rv0495c	hypothetical protein	-1.06997	2.87175e-19
Rv2576c	Rv2576c	membrane protein	-1.29771	8.14393e-19
Rv1894c	Rv1894c	hypothetical protein	-1.24116	1.77185e-18
fadD9	Rv2590	fatty-acid--CoA ligase FadD9	-0.676288	3.16336e-18
efpA	Rv2846c	MFS-type transporter EfpA	-0.736553	4.10583e-18
Rv3161c	Rv3161c	dioxygenase	-1.12539	4.48151e-18
MT2115	MT2115	hypothetical protein	-2.39434	6.67625e-18
rpsO	Rv2785c	30S ribosomal protein S15	-1.27333	7.72868e-18
gluT	Rvnt11	tRNA-Glu	-1.68835	1.00175e-17
ahpD	Rv2429	alkyl hydroperoxide reductase AphD	-2.13181	1.69141e-17
vapB10	Rv1398c	antitoxin VapB10	-1.06978	1.7481e-17
Rv1405c	Rv1405c	methyltransferase	-1.10929	1.87698e-17
Rv3134c	Rv3134c	universal stress protein	-0.943325	2.38294e-17
Rv3376	Rv3376	phosphatase	-1.10432	4.75201e-17
tpx	Rv1932	thiol peroxidase	-1.25994	4.85299e-17
Rv2901c	Rv2901c	hypothetical protein	-0.999559	6.46957e-17
Rv1544	Rv1544	ketoacyl reductase	-0.981117	7.7396e-17
Rv3060c	Rv3060c	GntR family transcriptional regulator	-1.09073	8.14377e-17
sigD	Rv3414c	ECF RNA polymerase sigma factor SigD	-1.62162	8.40577e-17
Rv2627c	Rv2627c	hypothetical protein	-1.45462	1.10865e-16
fbpC	Rv0129c	diacylglycerol acyltransferase/mycolyltransferase Ag85C	-1.14996	1.48261e-16
Rv1733c	Rv1733c	transmembrane protein	-1.30839	1.59118e-16
Rv0559c	Rv0559c	hypothetical protein	-1.07487	1.6409e-16
rpoA	Rv3457c	DNA-directed RNA polymerase subunit alpha	-0.704543	2.17661e-16
desA3	Rv3229c	stearoyl-CoA 9-desaturase	-0.781468	2.89982e-16
Rv0831c	Rv0831c	hypothetical protein	-1.09673	3.65906e-16
rpsD	Rv3458c	30S ribosomal protein S4	-0.745352	3.81179e-16
eccC3	Rv0284	ESX-3 secretion system protein EccC3	-0.555949	4.7737e-16
Rv1906c	Rv1906c	hypothetical protein	-0.941069	5.60602e-16
ahpC	Rv2428	alkyl hydroperoxide reductase subunit AhpC	-2.01929	9.80315e-16
Rv2956	Rv2956	hypothetical protein	-1.25717	1.00088e-15
end	Rv0670	endonuclease IV	-0.889422	1.16197e-15
ami1	Rv3717	hypothetical protein (amidase 1)	-2.22631	1.3503e-15
Rv3678A	Rv3678A	hypothetical protein	-1.21021	1.69729e-15
hbhA	Rv0475	heparin binding hemagglutinin HbhA	-0.860288	2.0543e-15
gltA2	Rv0896	citrate synthase 1	-0.811111	2.07568e-15
Rv2204c	Rv2204c	hypothetical protein	-1.22047	2.22573e-15
acg	Rv2032	NAD(P)H nitroreductase	-1.36531	3.49022e-15
mpt64	Rv1980c	immunogenic protein Mpt64	-1.31664	3.76523e-15
qcrB	Rv2196	ubiquinol-cytochrome C reductase cytochrome subunit B	-0.809603	5.65637e-15
ndh	Rv1854c	NADH dehydrogenase	-0.930065	9.68943e-15
yajC	Rv2588c	membrane protein secretion factor YajC	-1.04203	1.00559e-14
Rv1404	Rv1404	transcriptional regulator	-1.0274	1.20938e-14
gap	Rv1436	glyceraldehyde 3-phosphate dehydrogenase	-0.736701	1.86632e-14
carD	Rv3583c	RNA polymerase-binding transcription factor CarD	-1.00987	2.99468e-14
qcrC	Rv2194	ubiquinol-cytochrome C reductase cytochrome subunit C	-0.72853	3.63844e-14
echA3	Rv0632c	enoyl-CoA hydratase EchA3	-0.7109	4.85244e-14
Rv1156	Rv1156	hypothetical protein	-0.900445	6.68422e-14
tatA	Rv2094c	Sec-independent protein translocase membrane-bound protein TatA	-0.882942	7.84823e-14
fadE24	Rv3139	acyl-CoA dehydrogenase FadE24	-0.803623	8.3608e-14
rne	Rv2444c	ribonuclease E	-0.668717	8.59639e-14
Rv2927c	Rv2927c	hypothetical protein (essential)	-0.754282	8.93306e-14
clpP1	Rv2461c	ATP-dependent CLP protease proteolytic subunit 1	-0.906673	1.27327e-13
Rv0810c	Rv0810c	hypothetical protein	-1.20211	1.33302e-13
vapB47	Rv3407	antitoxin VapB47	-0.859768	1.46139e-13
narK2	Rv1737c	nitrate/nitrite transporter	-1.38239	1.50693e-13
Rv2556c	Rv2556c	hypothetical protein	-0.996673	1.53452e-13
Rv3173c	Rv3173c	TetR/Acr family transcriptional regulator	-1.17185	1.64084e-13
MTS2458	MTS2458	small intergenic RNA	-1.11216	1.81508e-13
rpsQ	Rv0710	30S ribosomal protein S17	-0.672555	1.90318e-13
esxA	Rv3875	ESAT-6 protein EsxA	-0.77199	1.97696e-13
gpsI	Rv2783c	bifunctional guanosine pentaphosphate synthetase/polyribonucleotide nucleotidyltransferase	-0.608769	2.13788e-13
cydA	Rv1623c	cytochrome D ubiquinol oxidase subunit I CydA	-0.748548	2.25003e-13
Rv0038	Rv0038	hypothetical protein	-0.801968	3.52585e-13
rplO	Rv0723	50S ribosomal protein L15	-0.6347	3.66114e-13
cydD	Rv1621c	cytochrome biosyntheisis ABC transporter ATP-binding protein/permease CydD	-1.16687	4.15796e-13
MT0031	MT0031	hypothetical protein	-1.8053	4.51298e-13
rpmJ	Rv3461c	50S ribosomal protein L36	-1.03857	4.57227e-13
phoH1	Rv2368c	phosphate starvation-inducible protein PhoH	-0.886648	4.72949e-13
Rv1159A	Rv1159A	pterin-4-alpha-carbinolamine dehydratase	-1.22903	6.95227e-13
Rv0863	Rv0863	hypothetical protein	-1.01563	6.97286e-13
menH	Rv0558	demethylmenaquinone methyltransferase	-0.819871	9.08583e-13
cbs	Rv1077	cystathionine beta-synthase	-0.796857	1.3339e-12
Rv0078B	Rv0078B	hypothetical protein	-1.48866	1.53355e-12
PPE33	Rv1809	PPE family protein PPE33	-0.68747	1.8697e-12
Rv1907c	Rv1907c	hypothetical protein	-1.11321	2.26813e-12
prcB	Rv2110c	proteasome subunit beta	-0.700494	3.12128e-12
crgA	Rv0011c	cell division protein CrgA	-1.2542	3.90164e-12
rho	Rv1297	transcription termination factor Rho	-0.549383	5.34737e-12
Rv1543	Rv1543	oxidoreductase	-0.89455	5.75168e-12
rpmG1	Rv2057c	50S ribosomal protein L33	-2.41733	6.54029e-12
MT2367.1	MT2367.1	hypothetical protein	-1.74614	7.40167e-12
mmpL5	Rv0676c	transmembrane transport protein MmpL5	-0.621455	8.39275e-12
espG3	Rv0289	ESX-3 secretion-associated protein EspG3	-0.430672	1.11552e-11
Rv0247c	Rv0247c	succinate dehydrogenase iron-sulfur subunit	-0.74094	1.28511e-11
Rv1157c	Rv1157c	conserved hypothetical protein	-1.36164	1.28535e-11
Rv3075c	Rv3075c	hypothetical protein	-0.755409	1.52197e-11
fhaA	Rv0020c	FHA domain-containing protein FhaA	-0.556882	3.33362e-11
cydC	Rv1620c	cytochrome biosyntheisis ABC transporter ATP-binding protein/permease CydC	-1.76892	4.10285e-11
Rv0245	Rv0245	oxidoreductase	-1.01122	4.14312e-11
Rv1211	Rv1211	hypothetical protein	-1.38532	4.20537e-11
atpC	Rv1311	ATP synthase subunit epsilon	-0.889635	4.70782e-11
Rv0443	Rv0443	hypothetical protein	-0.950308	5.263e-11
PE15	Rv1386	PE family protein PE15	-1.11095	7.21512e-11
glnB	Rv2919c	nitrogen regulatory protein P-II	-0.918575	7.86862e-11
fdxD	Rv3503c	ferredoxin FdxD	-1.39424	8.18289e-11
Rv3489	Rv3489	hypothetical protein	-1.08821	9.31569e-11
Rv1265	Rv1265	hypothetical protein	-1.0145	9.4922e-11
rpmH	Rv3924c	50S ribosomal protein L34	-1.08999	1.1351e-10
lprO	Rv0179c	lipoprotein LprO	-1.19404	1.27375e-10
ppiA	Rv0009	iron-regulated peptidyl-prolyl cis-trans isomerase PpiA	-0.860555	1.30461e-10
Rv3832c	Rv3832c	hypothetical protein	-1.62547	1.30543e-10
Rv1109c	Rv1109c	hypothetical protein	-0.720062	1.4343e-10
Rv0876c	Rv0876c	transmembrane protein	-0.689084	1.54596e-10
Rv0394c	Rv0394c	hypothetical protein	-1.09147	1.6224e-10
pup	Rv2111c	ubiquitin-like protein Pup	-0.959987	1.76222e-10
ctaE	Rv2193	cytochrome C oxidase subunit III	-0.747364	2.11384e-10
lipX	Rv1169c	lipase LipX	-1.63089	2.17081e-10
coaA	Rv1092c	pantothenate kinase	-0.966943	2.63611e-10
wag31	Rv2145c	cell wall synthesis protein Wag31 (essential)	-0.877694	2.71915e-10
Rv2990c	Rv2990c	hypothetical protein	-0.556663	3.43699e-10
fadD28	Rv2941	long-chain-fatty-acid--AMP ligase FadD28	-0.742827	4.78686e-10
Rv2709	Rv2709	transmembrane protein	-0.77693	5.3908e-10
ald	Rv2780	L-alanine dehydrogenase	-0.680126	5.97665e-10
pncA	Rv2043c	pyrazinamidase/nicotinamidase PncA	-0.78771	7.56593e-10
acn	Rv1475c	iron-regulated aconitate hydratase	-0.68495	8.91962e-10
lipL	Rv1497	esterase LipL	-0.722768	9.7272e-10
Rv1075c	Rv1075c	hypothetical protein	-1.72445	9.86602e-10
MT4035.1	MT4035.1	hypothetical protein	-1.06749	1.47328e-09
rpsM	Rv3460c	30S ribosomal protein S13	-0.725179	1.51907e-09
Rv1813c	Rv1813c	hypothetical protein	-1.08151	1.52273e-09
Rv1882c	Rv1882c	short-chain type dehydrogenase/reductase	-0.765312	1.71015e-09
fadA	Rv0859	acyltransferase	-0.528556	1.78586e-09
Rv1155	Rv1155	pyridoxine/pyridoxamine 5'-phosphate oxidase	-0.88481	1.97782e-09
Rv0309	Rv0309	hypothetical protein	-0.701729	2.34118e-09
pfkB	Rv2029c	6-phosphofructokinase PfkB	-1.59934	2.46354e-09
Rv0457c	Rv0457c	peptidase	-1.17841	2.95908e-09
infA	Rv3462c	translation initiation factor IF-1	-0.870713	3.1008e-09
cydB	Rv1622c	cytochrome D ubiquinol oxidase subunit II CydB	-0.74411	3.11961e-09
oxcA	Rv0118c	oxalyl-CoA decarboxylase OxcA	-0.819128	4.14875e-09
rseA	Rv1222	anti-sigma E factor RseA	-0.751309	4.54583e-09
cysQ	Rv2131c	3'-phosphoadenosine 5'-phosphate phosphatase	-0.75275	5.12147e-09
rplT	Rv1643	50S ribosomal protein L20	-0.516772	5.46795e-09
Rv2708c	Rv2708c	hypothetical protein	-1.19784	5.82057e-09
clpP2	Rv2460c	ATP-dependent CLP protease proteolytic subunit 2	-0.816746	5.94458e-09
rplK	Rv0640	50S ribosomal protein L11	-0.917179	6.12235e-09
MT1627	MT1627	hypothetical protein	-1.6314	6.77763e-09
citA	Rv0889c	citrate synthase 2	-0.769013	8.09071e-09
Rv1898	Rv1898	hypothetical protein	-0.94612	8.14672e-09
whiB1	Rv3219	transcriptional regulator WhiB1	-1.23224	8.19508e-09
lppD	Rv1899c	lipoprotein LppD	-0.930747	8.58266e-09
vapC25	Rv0277c	ribonuclease VapC25	-0.847806	9.74203e-09
ctaB	Rv1451	protoheme IX farnesyltransferase	-0.654284	1.02672e-08
dlaT	Rv2215	pyruvate dehydrogenase E2 component dihydrolipoamide acyltransferase	-0.479441	1.23711e-08
MT1234	MT1234	fragment of putative small regulatory RNA	-1.33271	1.2424e-08
rnpB	Rvns01	Ribonuclease P RNA	-1.7321	1.26937e-08
moxR1	Rv1479	transcriptional regulator MoxR1	-0.480095	1.34747e-08
metE	Rv1133c	5-methyltetrahydropteroyltriglutamate-- homocysteine methyltransferase	-0.813778	1.75193e-08
atpB	Rv1304	ATP synthase subunit A	-0.883188	1.76014e-08
Rv0313	Rv0313	hypothetical protein	-0.70389	1.77474e-08
mpa	Rv2115c	proteasome-associated ATPase	-0.59515	1.86474e-08
sigC	Rv2069	ECF RNA polymerase sigma factor SigC	-1.00393	2.10315e-08
Rv3688c	Rv3688c	hypothetical protein	-0.875884	2.14189e-08
rhlE	Rv3211	ATP-dependent RNA helicase RhlE	-0.844806	2.16421e-08
Rv0229c	Rv0229c	hypothetical protein	-0.693508	2.4874e-08
phoY2	Rv0821c	phosphate-transport system transcriptional regulator PhoY2	-0.690879	2.57494e-08
Rv2707	Rv2707	hypothetical protein	-0.746486	2.61007e-08
cysU	Rvnt33	tRNA-Cys	-1.81788	2.7058e-08
Rv1303	Rv1303	hypothetical protein	-0.689351	2.70582e-08
rplP	Rv0708	50S ribosomal protein L16	-0.643388	3.0212e-08
Rv2186c	Rv2186c	hypothetical protein	-1.02706	3.1448e-08
mymA	Rv3083	FAD-containing monooxygenase MymA	-0.615219	3.27677e-08
Rv0823c	Rv0823c	tRNA-dihydrouridine synthase	-0.524809	3.28836e-08
rpsK	Rv3459c	30S ribosomal protein S11	-0.682815	3.49672e-08
MT3280	MT3280	hypothetical protein	-1.02396	3.73253e-08
secE1	Rv0638	preprotein translocase SecE	-0.75138	3.74418e-08
devR	Rv3133c	two component transcriptional regulator DevR	-0.731702	4.10538e-08
rpmC	Rv0709	50S ribosomal protein L29	-0.607319	4.13319e-08
PPE31	Rv1807	PPE family protein	-0.796865	4.78253e-08
ilvC	Rv3001c	ketol-acid reductoisomerase	-0.589951	4.88058e-08
gcvB	Rv1832	glycine dehydrogenase	-0.595987	5.76324e-08
Rv3142c	Rv3142c	hypothetical protein	-0.687455	5.92644e-08
Rv1816	Rv1816	HTH-type transcriptional regulator	-0.839903	5.97145e-08
Rv3190A	Rv3190A	hypothetical protein	-1.17177	6.18314e-08
moaC2	Rv0864	cyclic pyranopterin monophosphate synthase accessory protein	-0.559341	6.30761e-08
icl1	Rv0467	isocitrate lyase	-0.813766	6.47611e-08
nusG	Rv0639	transcription termination/antitermination protein NusG	-0.499926	7.21946e-08
lspA	Rv1539	lipoprotein signal peptidase	-0.585898	8.28937e-08
Rv3760	Rv3760	membrane protein	-0.984665	8.35091e-08
Rv1140	Rv1140	integral membrane protein	-0.779278	9.27885e-08
esxO	Rv2346c	ESAT-6 like protein EsxO	-0.625553	9.5476e-08
Rv1372	Rv1372	alpha-pyrone synthesis polyketide synthase-like protein	-1.36674	9.59495e-08
espB	Rv3881c	ESX-1 secretion-associated protein EspB	-0.502169	1.04912e-07
Rv2640c	Rv2640c	ArsR family transcriptional regulator	-1.33212	1.13993e-07
rpsH	Rv0718	30S ribosomal protein S8	-0.502012	1.36423e-07
MTS1082	MTS1082	putative small regulatory RNA	-1.09982	1.39148e-07
caeA	Rv2224c	carboxylesterase A	-0.467419	1.43962e-07
blaI	Rv1846c	transcriptional repressor BlaI	-0.841514	1.4743e-07
Rv3209	Rv3209	MmpS3 protein	-0.919798	1.58949e-07
sigH	Rv3223c	ECF RNA polymerase sigma factor SigH	-0.650926	1.63266e-07
echA21	Rv3774	enoyl-CoA hydratase EchA21	-0.666072	1.80863e-07
Rv3212	Rv3212	hypothetical protein	-0.564299	1.82292e-07
vapC41	Rv2602	ribonuclease VapC41	-0.966603	1.98839e-07
espE	Rv3864	ESX-1 secretion-associated protein EspE	-0.696725	2.19582e-07
amt	Rv2920c	ammonium transporter integral membrane protein	-0.893972	2.21692e-07
Rv0188	Rv0188	transmembrane protein	-0.863954	2.28429e-07
Rv1403c	Rv1403c	methyltransferase	-1.15894	2.61759e-07
MT1192	MT1192	hypothetical protein	-0.871642	2.62317e-07
fadD2	Rv0270	fatty-acid--CoA ligase FadD2	-0.376658	2.6856e-07
PPE59	Rv3429	PPE family protein PPE59	-1.12025	2.76327e-07
Rv0455c	Rv0455c	hypothetical protein	-0.738063	2.96033e-07
glnU	Rvnt36	tRNA-Gln	-1.49614	3.14628e-07
vapC27	Rv0598c	ribonuclease VapC27	-0.747031	3.29438e-07
Rv2309c	Rv2309c	integrase	-1.14047	3.30798e-07
rpsE	Rv0721	30S ribosomal protein S5	-0.523108	3.51931e-07
Rv0067c	Rv0067c	transcriptional regulator	-1.26283	3.86092e-07
ribA2	Rv1415	bifunctional riboflavin biosynthesis GTP cyclohydrolase II/3,4-dihydroxy-2-butanone 4-phosphate	-0.434226	3.96147e-07
sigE	Rv1221	ECF RNA polymerase sigma factor SigE	-0.589744	4.34686e-07
Rv1264	Rv1264	adenylyl cyclase	-0.504962	4.73912e-07
Rv0383c	Rv0383c	hypothetical protein	-0.54328	4.83832e-07
Rv3920c	Rv3920c	hypothetical protein	-0.54173	4.8481e-07
korA	Rv2455c	2-oxoglutarate oxidoreductase subunit KorA	-0.555271	4.88263e-07
rpmE	Rv1298	50S ribosomal protein L31	-0.53938	5.06768e-07
Rv0992c	Rv0992c	hypothetical protein	-1.71793	5.26576e-07
metV	Rvnt24	tRNA-Met	-1.79555	5.26735e-07
fadE5	Rv0244c	acyl-CoA dehydrogenase FadE5	-0.587755	5.45832e-07
esxL	Rv1198	ESAT-6 like protein EsxL	-0.819943	5.47252e-07
proX	Rv3759c	glycine betaine/carnitine/choline/L-proline ABC transporter substrate-binding lipoprotein ProX	-0.540378	5.51387e-07
MT1356	MT1356	hypothetical protein	-1.46232	5.68798e-07
Rv1831	Rv1831	hypothetical protein	-0.662332	5.86011e-07
phoP	Rv0757	two component system response transcriptional positive regulator PhoP	-0.535193	6.26434e-07
hns	Rv3852	histone-like protein Hns	-0.636716	6.39507e-07
Rv1888c	Rv1888c	transmembrane protein	-0.844659	6.6083e-07
fabG3	Rv2002	20-beta-hydroxysteroid dehydrogenase	-0.811233	6.88367e-07
esxP	Rv2347c	ESAT-6 like protein EsxP	-0.6517	7.20802e-07
TB8.4	Rv1174c	low molecular weight T-cell antigen	-0.661386	7.23977e-07
mcr11	MTS0997	small intergenic RNA	-1.59404	7.30754e-07
serB1	Rv0505c	phosphoserine phosphatase SerB	-0.545678	7.4707e-07
MT1936	MT1936	hypothetical protein	-0.799134	7.55844e-07
icd2	Rv0066c	isocitrate dehydrogenase	-0.650832	7.70645e-07
Rv0634A	Rv0634A	hypothetical protein	-0.969935	7.94274e-07
Rv3096	Rv3096	hypothetical protein	-0.8145	8.31857e-07
lat	Rv3290c	L-lysine-epsilon aminotransferase	-0.566632	8.66956e-07
mscR	Rv2259	S-nitrosomycothiol reductase MscR	-0.63766	8.82201e-07
Rv3284	Rv3284	hypothetical protein	-0.595158	9.00836e-07
aspT	Rvnt12	tRNA-Asp	-1.40321	9.01154e-07
eccB1	Rv3869	ESX-1 secretion system protein EccB	-0.488277	9.90533e-07
rpsS	Rv0705	30S ribosomal protein S19	-0.581123	9.92322e-07
TB18.5	Rv0164	hypothetical protein	-0.794075	1.01132e-06
Rv2879c	Rv2879c	conserved hypothetical protein	-0.670378	1.05011e-06
Rv0063	Rv0063	oxidoreductase	-0.823153	1.10084e-06
Rv3747	Rv3747	hypothetical protein	-0.691461	1.23157e-06
trpT	Rvnt08	tRNA-Trp	-0.840991	1.27234e-06
trpS	Rv3336c	tryptophan--tRNA ligase	-0.54111	1.34148e-06
Rv1615	Rv1615	membrane protein	-0.636685	1.3447e-06
MT0036	MT0036	hypothetical protein	-2.51185	1.41305e-06
Rv3230c	Rv3230c	stearoyl-CoA 9-desaturase electron transfer protein	-0.692209	1.44339e-06
bcp	Rv2521	peroxiredoxin	-0.795766	1.44853e-06
Rv3741c	Rv3741c	oxidoreductase	-1.00197	1.45246e-06
MT2038	MT2038	hypothetical protein	-1.67248	1.5378e-06
Rv3780	Rv3780	hypothetical protein	-0.678679	1.5476e-06
glnA1	Rv2220	glutamine synthetase	-0.466141	1.68524e-06
Rv2808	Rv2808	hypothetical protein	-1.36272	1.79352e-06
Rv1144	Rv1144	oxidoreductase	-0.930896	1.8129e-06
vapC47	Rv3408	ribonuclease VapC47	-0.512613	1.9159e-06
Rv1178	Rv1178	aminotransferase	-0.66334	1.96773e-06
fadE3	Rv0215c	acyl-CoA dehydrogenase fadE3	-0.917566	2.09907e-06
Rv1419	Rv1419	hypothetical protein	-0.646878	2.29868e-06
rbpA	Rv2050	RNA polymerase-binding protein RbpA	-0.796911	2.70009e-06
xseB	Rv1107c	exodeoxyribonuclease VII small subunit	-0.69687	3.00347e-06
Rv0207c	Rv0207c	hypothetical protein	-0.512709	3.01227e-06
Rv3224	Rv3224	iron-regulated short-chain dehydrogenase/reductase	-0.445883	3.10959e-06
Rv2271	Rv2271	hypothetical protein	-0.930178	3.11672e-06
vapB36	Rv1982A	antitoxin VapB36	-0.930951	3.23767e-06
esxB	Rv3874	ESAT-6-like protein EsxB	-0.937086	3.38088e-06
rpmD	Rv0722	50S ribosomal protein L30	-0.728541	3.43989e-06
Rv2630	Rv2630	hypothetical protein	-1.11693	3.45345e-06
Rv2694c	Rv2694c	hypothetical protein	-0.648381	3.46839e-06
Rv0146	Rv0146	S-adenosylmethionine-dependent methyltransferase	-0.526344	3.49674e-06
Rv0424c	Rv0424c	hypothetical protein	-0.682675	3.69336e-06
Rv2054	Rv2054	hypothetical protein	-0.6902	3.82134e-06
secE2	Rv0379	protein translocase subunit SecE	-1.1399	4.2431e-06
rplQ	Rv3456c	50S ribosomal protein L17	-0.406105	4.28765e-06
Rv1855c	Rv1855c	oxidoreductase	-0.51812	4.31272e-06
metT	Rvnt07	tRNA-Met	-0.939224	4.38234e-06
echA6	Rv0905	enoyl-CoA hydratase EchA6	-0.687178	4.52224e-06
mku	Rv0937c	non-homologous end joining protein Ku	-0.808997	4.56327e-06
MT1075.1	MT1075.1	hypothetical protein	-0.554077	4.61986e-06
Rv3213c	Rv3213c	SOJ/ParA-like protein	-0.536958	4.84108e-06
groEL2	Rv0440	molecular chaperone GroEL	-0.411925	4.88551e-06
Rv0293c	Rv0293c	hypothetical protein	-0.521574	4.90614e-06
Rv1672c	Rv1672c	integral membrane transport protein	-0.749596	5.2166e-06
csoR	Rv0967	copper-sensing transcriptional repressor CsoR	-0.75511	5.51528e-06
echA10	Rv1142c	enoyl-CoA hydratase EchA10	-0.893907	5.61453e-06
rplU	Rv2442c	50S ribosomal protein L21	-0.972445	5.61649e-06
rplB	Rv0704	50S ribosomal protein L2	-0.446715	6.01978e-06
fadB	Rv0860	fatty oxidation protein FadB	-0.334782	6.17663e-06
Rv1233c	Rv1233c	hypothetical protein	-0.711859	6.20731e-06
rip3	Rv2625c	zinc metalloprotease Rip3	-1.30972	6.31154e-06
moaE1	Rv3119	molybdopterin synthase catalytic subunit 1	-0.607562	6.63959e-06
ilvB1	Rv3003c	acetolactate synthase large subunit IlvB	-0.397548	6.86301e-06
Rv1598c	Rv1598c	hypothetical protein	-0.814298	6.86868e-06
Rv0106	Rv0106	hypothetical protein	-0.467001	6.89839e-06
Rv3678c	Rv3678c	hypothetical protein	-0.628474	6.99779e-06
tpi	Rv1438	triosephosphate isomerase	-0.460046	7.07563e-06
Rv1919c	Rv1919c	hypothetical protein	-0.74915	7.64913e-06
Rv0145	Rv0145	S-adenosylmethionine-dependent methyltransferase	-0.453824	7.67779e-06
accE5	Rv3281	bifunctional protein acetyl-/propionyl-CoAcarboxylase subunit epsilon AccE	-0.595709	7.71008e-06
eccA3	Rv0282	ESX-3 secretion system protein EccA	-0.382299	7.752e-06
MT1025.2	MT1025.2	hypothetical protein	-0.83931	7.99985e-06
xerC	Rv2894c	tyrosine recombinase XerC	-1.71271	8.23246e-06
fadE7	Rv0400c	acyl-CoA dehydrogenase FadE7	-0.637781	9.2414e-06
Rv0302	Rv0302	transcriptional regulator	-0.587755	9.25419e-06
sppA	Rv0724	protease IV SppA	-0.350882	1.00333e-05
Rv2369c	Rv2369c	hypothetical protein	-1.01981	1.01983e-05
Rv2705c	Rv2705c	hypothetical protein	-0.953462	1.14955e-05
espL	Rv3880c	ESX-1 secretion-associated protein EspL	-0.50107	1.1563e-05
Rv0311	Rv0311	hypothetical protein	-0.901029	1.16604e-05
aprA	Rv2395A	acid and phagosome regulated protein AprA	-0.53547	1.16661e-05
ligD	Rv0938	multifunctional non-homologous end joining DNA repair protein/ATP dependent DNA ligase LigD	-0.499103	1.18628e-05
Rv2449c	Rv2449c	trans-acting enoyl reductase	-0.57023	1.20193e-05
adhC	Rv3045	NADP-dependent alcohol dehydrogenase	-0.45578	1.25168e-05
dop	Rv2112c	pup deamidase/depupylase	-0.462794	1.35633e-05
serV	Rvnt41	tRNA-Ser	-1.37522	1.36363e-05
rpmG2	Rv0634B	50S ribosomal protein L33	-0.640771	1.38737e-05
MT2460	MT2460	hypothetical protein	-0.64945	1.51165e-05
cpdA	Rv0805	3',5'-cyclic adenosine monophosphate phosphodiesterase CpdA	-0.427558	1.53814e-05
Rv2665	Rv2665	hypothetical protein	-1.02526	1.58636e-05
B11	MTS2822	small intergenic RNA	-2.47198	1.59934e-05
Rv2402	Rv2402	trehalase	-0.500408	1.65338e-05
vapC10	Rv1397c	ribonuclease VapC10	-0.377923	1.76228e-05
mpt70	Rv2875	major secreted immunogenic protein Mpt70	-1.46306	1.8024e-05
Rv1000c	Rv1000c	hypothetical protein	-0.787658	2.11626e-05
lprJ	Rv1690	lipoprotein LprJ	-1.01951	2.12765e-05
prcA	Rv2109c	proteasome subunit alpha	-0.493018	2.15489e-05
Rv3412	Rv3412	hypothetical protein	-0.443754	2.22778e-05
aceAa	Rv1915	isocitrate lyase AceAa	-0.425753	2.24576e-05
nadA	Rv1594	quinolinate synthetase A	-0.385447	2.25874e-05
thrT	Rvnt06	tRNA-Thr	-1.25397	2.30931e-05
bpoB	Rv1123c	peroxidase BpoB	-0.628007	2.3487e-05
mshC	Rv2130c	cysteine:1D-myo-inosityl 2-amino-2-deoxy--D-glucopyranoside ligase	-0.541529	2.45934e-05
Rv1324	Rv1324	thioredoxin	-0.471402	2.46852e-05
Rv0248c	Rv0248c	succinate dehydrogenase flavoprotein subunit	-0.386511	2.49005e-05
aceAb	Rv1916	isocitrate lyase AceAb	-0.527295	2.53725e-05
Rv2664	Rv2664	hypothetical protein	-1.0419	2.62475e-05
cmtR	Rv1994c	HTH-type transcriptional regulator CmtR	-0.938426	2.68081e-05
ssr	RVnc0046	10Sa RNA	-1.07471	2.71266e-05
vapC36	Rv1982c	ribonuclease VapC36	-0.838297	2.74769e-05
Rv2075c	Rv2075c	hypothetical protein	-0.802221	2.77413e-05
Rv1577c	Rv1577c	phage prohead protease	-0.959863	2.83215e-05
Rv3272	Rv3272	hypothetical protein	-0.499915	2.90403e-05
valT	Rvnt31	tRNA-Val	-1.66406	2.95549e-05
cyp140	Rv1880c	cytochrome P450 Cyp140	-0.438665	3.05381e-05
Rv2302	Rv2302	hypothetical protein	-0.546437	3.06179e-05
Rv0274	Rv0274	hypothetical protein	-0.858489	3.16262e-05
Rv0580c	Rv0580c	hypothetical protein	-0.732754	3.17233e-05
mkl	Rv0655	ribonucleotide ABC transporter ATP-binding protein	-0.344885	3.18609e-05
Rv0097	Rv0097	oxidoreductase	-0.932632	3.37427e-05
MTS1850	MTS1850	small intergenic RNA	-0.499256	3.44664e-05
Rv2144c	Rv2144c	transmembrane protein	-0.473799	3.87127e-05
rrf	Rvnr03	5S ribosomal RNA	-2.1505	3.96988e-05
Rv3699	Rv3699	hypothetical protein	-0.517388	4.13013e-05
esxK	Rv1197	ESAT-6 like protein EsxK	-0.946199	4.17099e-05
rpmI	Rv1642	50S ribosomal protein L35	-0.496192	4.20463e-05
acpM	Rv2244	meromycolate extension acyl carrier protein	-0.467668	4.39247e-05
gluU	Rvnt35	tRNA-Glu	-1.41476	4.57639e-05
MT0968.1	MT0968.1	hypothetical protein	-0.674706	4.73461e-05
Rv2074	Rv2074	pyridoxamine 5'-phosphate oxidase	-0.392926	4.73681e-05
MT4026.1	MT4026.1	hypothetical protein	-1.1528	5.13839e-05
rshA	Rv3221A	anti-sigma factor RshA	-0.710375	5.23984e-05
pgk	Rv1437	phosphoglycerate kinase	-0.342197	5.33083e-05
esxM	Rv1792	esat-6 like protein esxM	-0.487741	5.38954e-05
glyU	Rvnt04	tRNA-Gly	-1.63206	5.65601e-05
Rv1042c	Rv1042c	IS2-like transposase	-0.721974	5.75258e-05
Rv2367c	Rv2367c	endoribonuclease	-0.694104	5.83416e-05
Rv1487	Rv1487	hypothetical protein	-0.534465	5.95454e-05
fixA	Rv3029c	electron transfer flavoprotein subunit beta	-0.404638	6.05137e-05
clpS	Rv1331	ATP-dependent Clp protease adapter protein ClpS	-0.666643	6.12429e-05
Rv1063c	Rv1063c	NTE family protein	-0.888977	6.19116e-05
Rv1778c	Rv1778c	hypothetical protein	-1.15767	6.46301e-05
Rv1501	Rv1501	hypothetical protein	-0.668167	6.57539e-05
PPE52	Rv3144c	PPE family protein PPE52	-0.385214	6.65752e-05
vapC17	Rv2527	ribonuclease VapC17	-0.742184	6.85775e-05
ptkA	Rv2232	protein tyrosine kinase transcriptional regulator PtkA	-0.744488	7.31533e-05
Rv2293c	Rv2293c	hypothetical protein	-1.09912	7.3328e-05
Rv0308	Rv0308	integral membrane protein	-0.681727	7.4989e-05
lysU	Rvnt30	tRNA-Lys	-1.60641	7.50211e-05
Rv0569	Rv0569	hypothetical protein	-0.7357	7.51529e-05
MTS2823	MTS2823	small intergenic RNA	-0.984548	8.17833e-05
pknD	Rv0931c	serine/threonine-protein kinase PknD	-0.304682	8.18125e-05
Rv1312	Rv1312	hypothetical protein	-0.527051	8.34734e-05
fadB4	Rv3141	NADPH quinone oxidoreductase FadB	-0.53849	8.48775e-05
Rv2809	Rv2809	hypothetical protein	-0.986599	8.64472e-05
bfrA	Rv1876	bacterioferritin BfrA	-0.613702	8.69184e-05
Rv0749A	Rv0749A	hypothetical protein	-1.29363	8.76438e-05
Rv1734c	Rv1734c	hypothetical protein	-2.73634	8.7952e-05
vapB22	Rv2830c	antitoxin VapB22	-0.714137	9.01012e-05
Rv1578c	Rv1578c	phage protein	-1.15745	9.05229e-05
Rv1461	Rv1461	hypothetical protein	-0.315882	9.33781e-05
aroG	Rv2178c	phospho-2-dehydro-3-deoxyheptonate aldolase AroG	-0.461719	9.4714e-05
adoK	Rv2202c	adenosine kinase	-0.356571	0.000100281
rplE	Rv0716	50S ribosomal protein L5	-0.412922	0.000104523
bkdC	Rv2495c	branched-chain keto acid dehydrogenase E2 component	-0.414327	0.000107161
mhuD	Rv3592	heme-degrading monooxygenase	-0.452592	0.000108584
Rv3241c	Rv3241c	hypothetical protein	-0.523316	0.000109294
Rv0818	Rv0818	transcriptional regulator	-0.415355	0.000111056
MT3959	MT3959	hypothetical protein	-0.960565	0.000112832
Rv1460	Rv1460	transcriptional regulator	-0.715548	0.000116666
Rv2295	Rv2295	hypothetical protein	-0.589167	0.000117685
rpsN1	Rv0717	30S ribosomal protein S14	-0.699089	0.000120329
Rv2223c	Rv2223c	carboxylesterase B	-0.461353	0.000126673
sodA	Rv3846	superoxide dismutase	-0.513919	0.000127828
PE19	Rv1791	PE family protein PE19	-0.614223	0.000129183
Rv1055	Rv1055	integrase	-1.24615	0.000130168
Rv0811c	Rv0811c	hypothetical protein	-0.447053	0.000132046
Rv2628	Rv2628	hypothetical protein	-1.51356	0.000136447
Rv0298	Rv0298	antitoxin	-0.475285	0.000142281
zmp1	Rv0198c	zinc metalloprotease	-0.468594	0.000143227
Rv1732c	Rv1732c	hypothetical protein	-0.636981	0.000145219
Rv0088	Rv0088	polyketide cyclase/dehydrase	-0.490209	0.000146858
vapB41	Rv2601A	antitoxin VapB41	-0.95262	0.000150456
Rv3277	Rv3277	transmembrane protein	-0.440883	0.00015426
PE5	Rv0285	PE family protein PE5	-0.869505	0.000154444
espF	Rv3865	ESX-1 secretion-associated protein EspF	-0.512229	0.0001584
Rv1993c	Rv1993c	hypothetical protein	-1.14236	0.000160268
ddn	Rv3547	deazaflavin-dependent nitroreductase	-0.698633	0.000160298
Rv0039c	Rv0039c	transmembrane protein	-1.29041	0.000162119
PE23	Rv2328	PE family protein PE23	-0.773595	0.000162359
sapM	Rv3310	acid phosphatase	-0.638706	0.000164673
csm3	Rv2821c	CRISPR type III-associated RAMP protein Csm3	-0.60486	0.000164903
esxD	Rv3891c	ESAT-6 like protein EsxD	-0.60813	0.000169682
glyT	Rvnt32	tRNA-Gly	-1.61491	0.000175126
Rv2624c	Rv2624c	universal stress protein	-1.33592	0.000177762
nrdH	Rv3053c	glutaredoxin electron transport protein NrdH	-0.521832	0.000184243
Rv2657c	Rv2657c	prophage protein	-0.643118	0.000191911
Rv0898c	Rv0898c	hypothetical protein	-0.703142	0.000201742
asnT	Rvnt25	tRNA-Asn	-1.43575	0.000203405
sigA	Rv2703	RNA polymerase sigma factor SigA	-0.364709	0.000206082
Rv3050c	Rv3050c	AsnC family transcriptional regulator	-0.373015	0.000211532
mcr19	Rvnc0004	fragment of putative small regulatory RNA	-1.12895	0.000217823
Rv0029	Rv0029	hypothetical protein	-0.420027	0.000230518
Rv2525c	Rv2525c	hypothetical protein; possible role in biosynthesis of the cell wall	-0.718578	0.000233235
ilvN	Rv3002c	acetolactate synthase small subunit	-0.470024	0.000238376
ppgK	Rv2702	polyphosphate glucokinase	-0.545943	0.000240158
parD2	Rv2142A	antitoxin ParD2	-0.830532	0.000246885
accD5	Rv3280	propionyl-CoA carboxylase subunit beta	-0.467232	0.000248412
pepQ	Rv2535c	cytoplasmic peptidase PepQ	-0.407877	0.00025228
mmr	Rv3065	multidrug resistance protein Mmr	-1.00273	0.000252364
Rv3755c	Rv3755c	hypothetical protein	-0.490299	0.000259733
Rv3405c	Rv3405c	HTH-type transcriptional regulator	-0.750852	0.000270296
Rv1593c	Rv1593c	hypothetical protein	-0.443061	0.000273312
rpoB	Rv0667	DNA-directed RNA polymerase subunit beta	-0.282644	0.000273795
Rv0078A	Rv0078A	hypothetical protein	-0.607068	0.000275888
PPE18	Rv1196	PPE family protein PPE18	-0.506585	0.000277464
Rv1924c	Rv1924c	hypothetical protein	-0.879882	0.000277637
MT2600.1	MT2600.1	hypothetical protein	-3.04153	0.00027945
PPE2	Rv0256c	PPE family protein PPE2	-0.474013	0.000279728
Rv1046c	Rv1046c	hypothetical protein	-0.609773	0.000285969
Rv2216	Rv2216	epimerase family protein	-0.327114	0.000288151
Rv1158c	Rv1158c	conserved hypothetical protein	-1.16939	0.000294341
Rv2237A	Rv2237A	hypothetical protein	-0.682137	0.000326562
Rv0887c	Rv0887c	hypothetical protein	-1.21813	0.000343915
rpsC	Rv0707	30S ribosomal protein S3	-0.317849	0.000352103
MT1083.1	MT1083.1	hypothetical protein	-0.718828	0.000358707
Rv1262c	Rv1262c	hypothetical protein	-0.757054	0.000367537
fadA4	Rv1323	acetyl-CoA acetyltransferase	-0.298949	0.000372035
vapB29	Rv0616A	antitoxin VapB29	-0.664359	0.000386896
Rv3916c	Rv3916c	hypothetical protein	-0.502136	0.000387187
Rv0049	Rv0049	hypothetical protein	-0.508518	0.000391774
MT0294	MT0294	hypothetical protein	-2.19724	0.000396381
tuf	Rv0685	elongation factor Tu	-0.343746	0.00040959
gnd2	Rv1122	6-phosphogluconate dehydrogenase	-0.525077	0.000413428
vapB27	Rv0599c	antitoxin VapB27	-0.669399	0.000415507
esxJ	Rv1038c	ESAT-6 like protein EsxJ	-0.920375	0.00043187
vapB24	Rv0239	antitoxin VapB24	-0.612282	0.000432565
Rv2929	Rv2929	hypothetical protein	-0.71236	0.000449406
hisT	Rvnt29	tRNA-His	-1.70588	0.000458884
mcr7	Rvnc0014	putative small regulatory RN	-0.402196	0.000468962
Rv0756c	Rv0756c	hypothetical protein	-0.550858	0.000483179
Rv1424c	Rv1424c	membrane protein	-0.624569	0.000483212
esxN	Rv1793	ESAT-6 like protein EsxN	-0.444601	0.000483646
Rv0479c	Rv0479c	membrane protein	-0.509164	0.000486694
yidC	Rv3921c	membrane protein insertase YidC	-0.382084	0.000501975
valU	Rvnt34	tRNA-Val	-1.41115	0.000512993
MT3491.1	MT3491.1	hypothetical protein	-1.96484	0.000544089
rmlD	Rv3266c	dTDP-4-dehydrorhamnose reductase	-0.415866	0.000544093
Rv1248c	Rv1248c	multifunctional 2-oxoglutarate dehydrogenase E1 component /2-oxoglutarate dehydrogenase	-0.26788	0.000555542
Rv2663	Rv2663	hypothetical protein	-1.00708	0.000573225
Rv2951c	Rv2951c	phthiodiolone/phenolphthiodiolone dimycocerosates ketoreductase	-0.384467	0.000582205
Rv3197	Rv3197	ABC transporter ATP-binding protein	-0.298839	0.000637357
esxC	Rv3890c	ESAT-6 like protein EsxC	-0.488682	0.000652206
ctpF	Rv1997	cation transporter ATPase F	-0.496267	0.000660628
Rv1100	Rv1100	hypothetical protein	-0.44257	0.000681004
Rv0794c	Rv0794c	oxidoreductase	-0.509559	0.000687315
Rv1041c	Rv1041c	IS2-like transposase	-0.499102	0.000697566
fbpB	Rv1886c	diacylglycerol acyltransferase/mycolyltransferase Ag85B	-0.335815	0.000701944
Rv1149	Rv1149	transposase	-0.570013	0.000710775
rubA	Rv3251c	rubredoxin RubA	-0.654938	0.000723841
Rv2405	Rv2405	hypothetical protein	-0.514853	0.000732161
Rv2651c	Rv2651c	prophage protease	-0.611833	0.00073476
Rv1638A	Rv1638A	hypothetical protein	-0.370954	0.000756238
Rv2260	Rv2260	hypothetical protein	-0.425068	0.00076268
rrl	Rvnr02	23S ribosomal RNA	-1.27366	0.000773357
Rv3662c	Rv3662c	hypothetical protein	-0.817834	0.000796379
Rv3238c	Rv3238c	integral membrane protein	-0.580089	0.000810907
Rv2091c	Rv2091c	membrane protein	-0.454547	0.000813412
mprA	Rv0981	two-component response regulator MrpA	-0.384833	0.00081714
Rv0944	Rv0944	formamidopyrimidine-DNA glycosylase	-1.02888	0.000818277
Rv0786c	Rv0786c	hypothetical protein	-0.766841	0.000829433
csm2	Rv2822c	CRISPR type III-associated protein Csm2	-0.790412	0.000837075
Rv3528c	Rv3528c	hypothetical protein	-0.580798	0.000879864
MTS0824	MTS0824	small intergenic RNA	-0.548511	0.000891576
Rv1231c	Rv1231c	membrane protein	-0.599776	0.000891912
esxW	Rv3620c	ESAT-6 like protein EsxW	-0.658289	0.000914496
secF	Rv2586c	protein translocase subunit SecF	-0.29647	0.000914831
Rv0361	Rv0361	membrane protein	-0.433869	0.000922064
MT1232	MT1232	hypothetical protein	-1.00252	0.000926739
Rv3273	Rv3273	transmembrane carbonic anhydrase	-0.31755	0.000935095
MT2455	MT2455	hypothetical protein	-0.820253	0.000960985
leuU	Rvnt22	tRNA-Leu	-1.76203	0.000963345
Rv1765c	Rv1765c	hypothetical protein	-0.50401	0.000969416
Rv0275c	Rv0275c	transcriptional regulator	-0.46827	0.000985159
clpX	Rv2457c	ATP-dependent CLP protease ATP-binding subunit ClpX	-0.310738	0.00100069
eccE1	Rv3882c	ESX-1 secretion system protein EccE1	-0.408133	0.00100183
cyp125	Rv3545c	steroid C26-monooxygenase	-0.462518	0.00104327
Rv3182	Rv3182	hypothetical protein	-0.927846	0.00105064
serT	Rvnt44	tRNA-Ser	-1.15704	0.00105503
lipD	Rv1923	lipase LipD	-0.419049	0.00107764
MT1190	MT1190	hypothetical protein	-0.860415	0.00108381
argT	Rvnt14	tRNA-Arg	-1.89284	0.00109192
furA	Rv1909c	ferric uptake regulation protein FurA	-0.435614	0.00112373
kshA	Rv3526	3-ketosteroid-9-alpha-hydroxylase oxygenase subunit	-0.44841	0.00112933
Rv3723	Rv3723	transmembrane protein	-0.355158	0.00113068
mpt63	Rv1926c	immunogenic protein Mpt63	-0.477704	0.00113092
Rv2970A	Rv2970A	hypothetical protein	-0.673241	0.00119421
otsA	Rv3490	trehalose-phosphate synthase	-0.247465	0.00125744
MTS0900	MTS0900	small intergenic RNA	-1.21325	0.0012643
Rv3773c	Rv3773c	hypothetical protein	-0.84778	0.00126739
Rv0830	Rv0830	S-adenosylmethionine-dependent methyltransferase	-0.743492	0.00130336
Rv2272	Rv2272	transmembrane protein	-0.727852	0.00132556
Rv0787A	Rv0787A	hypothetical protein	-0.556433	0.00134814
MT2554.1	MT2554.1	hypothetical protein	-0.835968	0.00139455
Rv3046c	Rv3046c	hypothetical protein	-0.625065	0.00139697
argV	Rvnt18	tRNA-Arg	-2.62221	0.00140223
lppE	Rv1881c	lipoprotein LppE	-0.528857	0.00142785
PE13	Rv1195	PE family protein PE13	-0.590183	0.00143409
vapC28	Rv0609	ribonuclease VapC28	-0.358094	0.00149987
Rv1533	Rv1533	monooxygenase	-0.396725	0.00150332
MT3536	MT3536	hypothetical protein	-0.994714	0.00151722
bkdB	Rv2496c	branched-chain keto acid dehydrogenase E1 component subunit beta	-0.388691	0.00151761
Rv3779	Rv3779	transmembrane protein	-0.429969	0.00153857
Rv0909	Rv0909	antitoxin	-0.544967	0.00155953
mutA	Rv1492	methylmalonyl-CoA mutase small subunit	-0.56987	0.00157077
sucC	Rv0951	succinyl-CoA ligase subunit beta	-0.346629	0.00159095
vapB9	Rv0959A	antitoxin VapB9	-0.633741	0.0015956
Rv3377c	Rv3377c	type B diterpene cyclase	-0.47476	0.00160045
Rv1990c	Rv1990c	transcriptional regulator	-0.555559	0.00160482
moaR1	Rv3124	transcriptional regulator MoaR	-1.10517	0.00163522
Rv3064c	Rv3064c	integral membrane protein	-0.820196	0.00167639
umaA	Rv0469	mycolic acid synthase UmaA	-0.500025	0.00172083
Rv1261c	Rv1261c	hypothetical protein	-0.602707	0.0017303
mgtC	Rv1811	Mg2+ transport P-type ATPase MgtC	-0.666711	0.00173578
Rv2658c	Rv2658c	prophage protein	-0.774109	0.00174492
Rv0611c	Rv0611c	hypothetical protein	-0.549999	0.00182824
thrV	Rvnt09	tRNA-Thr	-1.51198	0.00184351
Rv2960c	Rv2960c	hypothetical protein	-0.728995	0.00185735
Rv2348c	Rv2348c	hypothetical protein	-0.345154	0.00185921
Rv1474c	Rv1474c	transcriptional regulator	-0.498541	0.00186227
MT2042.1	MT2042.1	hypothetical protein	-0.812241	0.00191755
Rv2971	Rv2971	oxidoreductase	-0.399561	0.0019561
ligC	Rv3731	DNA ligase C	-0.585954	0.00204206
MTS2873	MTS2873	small intergenic RNA	-1.69772	0.0020686
Rv2787	Rv2787	hypothetical protein	-0.752114	0.00212125
Rv0158	Rv0158	transcriptional regulator	-0.464695	0.00212958
Rv2779c	Rv2779c	Lrp/AsnC family transcriptional regulator	-0.575055	0.00213001
nadE	Rv2438c	glutamine-dependent NAD(+) synthetase	-0.325913	0.0021494
gyrA	Rv0006	DNA gyrase subunit A	-0.241367	0.00218836
PPE36	Rv2108	PPE family protein PPE36	-0.714633	0.00220549
mazF2	Rv0659c	toxin MazF2	-0.407209	0.00221595
Rv0338c	Rv0338c	iron-sulfur-binding reductase	-0.203787	0.00224828
MT1432	MT1432	hypothetical protein	-2.43703	0.00225673
lprD	Rv1343c	lipoprotein LprD	-0.572643	0.00225881
espC	Rv3615c	ESX-1 secretion-associated protein EspC	-0.265422	0.00227688
PPE7	Rv0354c	PPE family protein PPE7	-1.13834	0.00228416
Rv2825c	Rv2825c	hypothetical protein	-0.541801	0.00231481
Rv1502	Rv1502	hypothetical protein	-0.440066	0.00233995
usfY	Rv3288c	hypothetical protein	-0.606726	0.00235449
vapC29	Rv0617	ribonuclease VapC29	-0.429961	0.0024273
moaB2	Rv0984	pterin-4-alpha-carbinolamine dehydratase	-0.356422	0.00246673
Rv2775	Rv2775	GCN5-like N-acetyltransferase	-0.63551	0.00248173
leuV	Rvnt20	tRNA-Leu	-2.42571	0.00248265
Rv1751	Rv1751	oxidoreductase	-0.397479	0.002536
Rv3645	Rv3645	transmembrane protein	-0.303242	0.00258245
narH	Rv1162	nitrate reductase subunit beta	-0.264941	0.00260748
esxI	Rv1037c	ESAT-6 like protein EsxI	-0.794331	0.00268001
Rv1488	Rv1488	hypothetical protein	-0.274291	0.00268005
lprG	Rv1411c	lipoprotein LprG	-0.27666	0.00271814
ltp3	Rv3523	lipid carrier protein	-0.456218	0.00274896
Rv1989c	Rv1989c	hypothetical protein	-0.42716	0.00284324
Rv2478c	Rv2478c	hypothetical protein	-0.952791	0.00284872
korB	Rv2454c	2-oxoglutarate oxidoreductase subunit KorB	-0.285643	0.00291824
MT0726.1	MT0726.1	hypothetical protein	-1.38243	0.00293497
Rv3642c	Rv3642c	hypothetical protein	-0.831256	0.00301951
MT0325	MT0325	hypothetical protein	-1.4382	0.00302309
MT2810	MT2810	hypothetical protein	-0.607855	0.00302321
MT3762	MT3762	hypothetical protein	-1.71384	0.00303195
erm(37)	Rv1988	23S rRNA methyltransferase	-0.438119	0.00303669
lpqK	Rv0399c	lipoprotein LpqK	-0.428875	0.00323509
Rv1628c	Rv1628c	hypothetical protein	-0.329871	0.0032796
Rv3814c	Rv3814c	acyltransferase	-0.512229	0.00330233
Rv0523c	Rv0523c	hypothetical protein	-0.715835	0.00336246
Rv2331	Rv2331	hypothetical protein	-0.688264	0.00340512
lipB	Rv2217	octanoyltransferase	-0.301345	0.00341564
PPE41	Rv2430c	PPE family protein PPE41	-0.412644	0.00345359
Rv0204c	Rv0204c	transmembrane protein	-0.341756	0.00346625
Rv0691A	Rv0691A	electron carrier mycofactocin	-0.604894	0.00348701
Rv3427c	Rv3427c	transposase	-0.571544	0.003637
pheU	Rvnt13	tRNA-Phe	-1.09121	0.00363808
Rv1580c	Rv1580c	phage protein	-1.10745	0.00364959
Rv3222c	Rv3222c	hypothetical protein	-0.457693	0.00366915
Rv2025c	Rv2025c	cation efflux system protein	-0.714161	0.00372382
Rv1117	Rv1117	hypothetical protein	-0.41497	0.00373287
rpsJ	Rv0700	30S ribosomal protein S10	-0.278024	0.00374763
infC	Rv1641	initiation factor IF-3	-0.415263	0.00374864
Rv3520c	Rv3520c	coenzyme F420-dependent oxidoreductase	-0.311874	0.00379294
Rv2169c	Rv2169c	transmembrane protein	-0.49524	0.00380741
mazE2	Rv0660c	antitoxin MazE2	-0.436535	0.0038193
Rv2197c	Rv2197c	transmembrane protein	-0.342178	0.00386173
rpsL	Rv0682	30S ribosomal protein S12	-0.362425	0.00402246
Rv2256c	Rv2256c	hypothetical protein	-0.320471	0.00404487
esxV	Rv3619c	ESAT-6 like protein EsxV	-0.795584	0.00404771
Rv3840	Rv3840	transcriptional regulator	-1.34923	0.00406759
Rv3066	Rv3066	DeoR family transcriptional regulator	-0.734559	0.00407646
Rv3647c	Rv3647c	hypothetical protein	-0.480067	0.00408347
ephG	Rv2740	epoxide hydrolase	-0.515125	0.00413541
rplX	Rv0715	50S ribosomal protein L24	-0.364817	0.00418206
nuoM	Rv3157	NADH-quinone oxidoreductase subunit M	-0.204622	0.00429246
Rv3325	Rv3325	transposase	-1.30532	0.00440477
Rv3695	Rv3695	membrane protein	-0.428774	0.00461985
Rv2926c	Rv2926c	hypothetical protein	-0.357688	0.00465967
MT0946	MT0946	hypothetical protein	-1.02319	0.00470974
Rv0500B	Rv0500B	conserved hypothetical protein	-0.437987	0.00475137
Rv2517c	Rv2517c	hypothetical protein	-0.585285	0.00475439
Rv1052	Rv1052	hypothetical protein	-0.662399	0.00479656
Rv1507c	Rv1507c	hypothetical protein	-0.488203	0.00480033
msrB	Rv2674	peptide methionine sulfoxide reductase MsrB	-0.422119	0.00485622
aao	Rv1905c	D-amino acid oxidase	-0.401515	0.00487428
TB16.3	Rv2185c	hypothetical protein	-0.294204	0.00492989
Rv1545	Rv1545	hypothetical protein	-0.568171	0.00493368
Rv2451	Rv2451	hypothetical protein	-2.43799	0.00500928
argW	Rvnt28	tRNA-Arg	-1.41081	0.00507903
Rv0012	Rv0012	membrane protein	-0.309654	0.00515981
Rv0895	Rv0895	diacyglycerol O-acyltransferase	-0.916846	0.00517215
sirR	Rv2788	transcriptional repressor SirR	-0.445075	0.00519112
MTS0643	MTS0643	small intergenic RNA	-0.53288	0.00521189
MT1414.1	MT1414.1	hypothetical protein	-0.710675	0.00541354
sigJ	Rv3328c	ECF RNA polymerase sigma factor SigJ	-0.43447	0.00548529
Rv3735	Rv3735	hypothetical protein	-0.514585	0.00549683
Rv0472c	Rv0472c	HTH-type transcriptional regulator	-0.351335	0.00559182
MT0177	MT0177	hypothetical protein	-0.898149	0.00566445
MT2424	MT2424	hypothetical protein	-0.9092	0.00596126
rplF	Rv0719	50S ribosomal protein L6	-0.24659	0.00603378
MT0608	MT0608	hypothetical protein	-0.674288	0.00609944
Rv0208c	Rv0208c	tRNA (guanine-N(7)-)-methyltransferase	-0.353942	0.00615565
nuoL	Rv3156	NADH-quinone oxidoreductase subunit L	-0.242382	0.00643812
papA3	Rv1182	acyltransferase PapA	-0.25652	0.00646399
Rv0922	Rv0922	transposase	-0.234599	0.00651686
Rv0471c	Rv0471c	hypothetical protein	-0.454632	0.0065236
mazE6	Rv1991A	antitoxin MazE6	-0.717609	0.00659081
MT2586.1	MT2586.1	hypothetical protein	-0.722617	0.00668299
rpoZ	Rv1390	DNA-directed RNA polymerase subunit omega	-0.306601	0.00670819
Rv3098A	Rv3098A	PemK-like protein	-0.592796	0.00678113
hadC	Rv0637	(3R)-hydroxyacyl-ACP dehydratase subunit HadC	-0.266807	0.00681321
Rv0530A	Rv0530A	hypothetical protein	-0.534831	0.00683588
rpsR1	Rv0055	30S ribosomal protein S18	-0.354417	0.0068657
rnpA	Rv3923c	ribonuclease P protein component	-0.319637	0.00692553
atsD	Rv0663	arylsulfatase AtsD	-0.295795	0.00693334
Rv3902c	Rv3902c	hypothetical protein	-0.905535	0.00701833
pip	Rv0840c	proline iminopeptidase	-0.740651	0.00712151
dnaK	Rv0350	chaperone protein DnaK	-0.178955	0.0071945
ldt3	Rv1433	hypothetical protein	-0.581698	0.00725437
Rv0750	Rv0750	hypothetical protein	-0.513709	0.00726289
Rv0730	Rv0730	GCN5-like N-acetyltransferase	-0.278632	0.00734579
Rv1565c	Rv1565c	hypothetical protein	-0.266959	0.00737904
vapB48	Rv3697A	antitoxin VapB48	-0.561699	0.00745915
mpr5	Rvnc0007	fragment of putative small regulatory RNA	-1.17974	0.00751186
tig	Rv2462c	trigger factor	-0.332405	0.00754435
fadD26	Rv2930	fatty-acid--CoA ligase FadD26	-0.244766	0.00757102
Rv2100	Rv2100	hypothetical protein	-0.812443	0.00759805
rpsG	Rv0683	30S ribosomal protein S7	-0.322865	0.00765283
fadD25	Rv1521	fatty-acid--CoA ligase FadD25	-0.269676	0.00765289
ASdes	ASdes	putative small regulatory RNA	-1.60081	0.0076727
Rv1805c	Rv1805c	hypothetical protein	-1.94615	0.00774937
cfp29	Rv0798c	hypothetical protein	-0.32193	0.00792664
vapC22	Rv2829c	ribonuclease VapC22	-0.418525	0.00805649
Rv2957	Rv2957	PGL/p-HBAD biosynthesis glycosyltransferase	-0.589519	0.00838701
Rv0299	Rv0299	toxin	-0.364612	0.00848848
MT0066.2	MT0066.2	hypothetical protein	-0.419163	0.00849847
Rv0102	Rv0102	integral membrane protein	-0.364636	0.00874181
Rv3196A	Rv3196A	hypothetical protein	-0.888671	0.00874823
Rv0077c	Rv0077c	oxidoreductase	-0.618481	0.00889058
kstR	Rv3574	HTH-type transcriptional regulator KstR	-0.569293	0.00905634
PPE49	Rv3125c	PPE family protein PPE49	-0.989302	0.0090775
Rv2061c	Rv2061c	hypothetical protein	-0.442937	0.00908482
Rv3008	Rv3008	hypothetical protein	-0.484094	0.00936142
rrs	Rvnr01	16S ribosomal RNA	-1.16557	0.00949108
serU	Rvnt45	tRNA-Ser	-1.79401	0.00950406
Rv3525c	Rv3525c	siderophore-binding protein	-0.717631	0.0095754
Rv0023	Rv0023	transcriptional regulator	-0.563979	0.00962682
PE34	Rv3746c	PE family protein PE34	-1.19015	0.00963918
icd1	Rv3339c	isocitrate dehydrogenase	-0.460102	0.00965537
Rv0609A	Rv0609A	hypothetical protein	-0.447847	0.00985357
gpm1	Rv0489	2,3-bisphosphoglycerate-dependent phosphoglycerate mutase	-0.446615	0.0101764
oppA	Rv1280c	oligopeptide ABC transporter substrate-binding lipoprotein OppA	-0.280697	0.010192
echA11	Rv1141c	enoyl-CoA hydratase EchA11	-0.479783	0.0102414
Rv2600	Rv2600	integral membrane protein	-0.323285	0.0102896
metA	Rv3341	homoserine O-acetyltransferase	-0.343885	0.0103198
Rv1804c	Rv1804c	hypothetical protein	-1.22021	0.0107603
PPE24	Rv1753c	PPE family protein PPE24	-0.609092	0.0108384
glpK	Rv3696c	glycerol kinase	-0.326596	0.0108667
mpt53	Rv2878c	soluble secreted antigen Mpt53	-0.372437	0.0108851
lpqA	Rv3016	lipoprotein LpqA	-0.497176	0.0109382
lpqH	Rv3763	lipoprotein LpqH	-0.18437	0.0110163
Rv1054	Rv1054	integrase	-0.606179	0.0110381
mprB	Rv0982	two component histidine-protein kinase/phosphatase MprB	-0.246852	0.0110683
Rv3224A	Rv3224A	conserved hypothetical protein	-0.506924	0.0111918
rnc	Rv2925c	ribonuclease III	-0.262615	0.0112819
rplN	Rv0714	50S ribosomal protein L14	-0.335658	0.0114035
serC	Rv0884c	phosphoserine aminotransferase	-0.293081	0.0114308
adhA	Rv1862	alcohol dehydrogenase A	-0.385886	0.0114862
Rv0760c	Rv0760c	hypothetical protein	-0.274547	0.0114977
Rv0526	Rv0526	thioredoxin	-0.318269	0.0116198
Rv0487	Rv0487	hypothetical protein	-0.34672	0.011819
cfp21	Rv1984c	cutinase	-0.527103	0.0119727
vapB28	Rv0608	antitoxin VapB28	-0.397845	0.0121452
metU	Rvnt38	tRNA-Met	-1.35027	0.0122559
MT2045	MT2045	hypothetical protein	-0.686055	0.0122917
Rv1356c	Rv1356c	hypothetical protein	-1.19611	0.0122937
Rv0634c	Rv0634c	glyoxalase II	-0.297138	0.0125317
Rv1289	Rv1289	hypothetical protein	-0.45804	0.0133643
Rv1101c	Rv1101c	hypothetical protein	-0.27792	0.0133994
hadB	Rv0636	(3R)-hydroxyacyl-ACP dehydratase subunit HadB	-0.268441	0.0134964
sadH	Rv3085	oxidoreductase SadH	-0.388232	0.0135645
papA4	Rv1528c	polyketide synthase associated protein PapA	-1.38916	0.0136843
gabD2	Rv1731	succinate-semialdehyde dehydrogenase	-0.272793	0.013718
eccB3	Rv0283	ESX-3 secretion system protein EccB3	-0.262682	0.0137195
Rv0377	Rv0377	HTH-type transcriptional regulator	-0.457262	0.013821
Rv0997	Rv0997	hypothetical protein	-0.328303	0.0139531
Rv3335c	Rv3335c	integral membrane protein	-0.507087	0.014037
MT1083.2	MT1083.2	hypothetical protein	-0.43406	0.0142924
lipN	Rv2970c	lipase/esterase LipN	-0.250836	0.0144219
Rv2477c	Rv2477c	macrolide ABC transporter ATP-binding protein	-0.226239	0.0144614
mcr	Rv1143	alpha-methylacyl-CoA racemase	-0.352791	0.0146291
Rv3750c	Rv3750c	excisionase	-0.508173	0.0148287
Rv3776	Rv3776	hypothetical protein	-0.478367	0.0149635
mmpL9	Rv2339	transmembrane transport protein MmpL9	-0.265121	0.0149816
Rv1500	Rv1500	glycosyltransferase	-0.328329	0.0154053
glbO	Rv2470	hemoglobin GlbO	-0.476105	0.0154684
Rv2242	Rv2242	hypothetical protein	-0.292105	0.0154861
Rv2028c	Rv2028c	universal stress protein	-0.786343	0.0156203
rnhB	Rv2902c	ribonuclease HII	-0.255158	0.0157325
Rv2570	Rv2570	hypothetical protein	-0.579477	0.0157382
bkdA	Rv2497c	branched-chain keto acid dehydrogenase E1 component subunit alpha	-0.23757	0.0157914
Rv0519c	Rv0519c	membrane protein	-0.417028	0.0157955
groES	Rv3418c	chaperonin GroES	-0.257026	0.0159136
fadD29	Rv2950c	long-chain-fatty-acid--AMP ligase FadD29	-0.273566	0.0159696
MT1585.1	MT1585.1	hypothetical protein	-0.301288	0.0161028
Rv2513	Rv2513	hypothetical protein	-0.38921	0.0161465
fusA2	Rv0120c	elongation factor G	-0.219	0.0162033
cysA3	Rv3117	thiosulfate sulfurtransferase	-0.282812	0.0163887
dsbF	Rv1677	lipoprotein DsbF	-0.309564	0.016525
MT1070	MT1070	hypothetical protein	-1.36724	0.016659
Rv1765A	Rv1765A	transposase	-1.70395	0.0166693
PPE17	Rv1168c	PPE family protein PPE17	-0.300846	0.0167458
Rv2425c	Rv2425c	hypothetical protein	-0.248025	0.0168345
alaU	Rvnt37	tRNA-Ala	-0.985147	0.0169331
leuW	Rvnt19	tRNA-Leu	-2.08162	0.0169342
Rv2205c	Rv2205c	hypothetical protein	-0.467202	0.0171008
whiB2	Rv3260c	transcriptional regulator WhiB2	-0.335303	0.017248
clpC1	Rv3596c	ATP-dependent protease ATP-binding subunit ClpC	-0.153411	0.01735
Rv2944	Rv2944	insertion sequence element IS1533 transposase	-0.491294	0.0175443
mutB	Rv1493	methylmalonyl-CoA mutase large subunit	-0.261065	0.0177068
lppP	Rv2330c	lipoprotein LppP	-0.760962	0.0177236
cfp6	Rv3004	low molecular weight protein antigen 6	-0.575766	0.0178708
Rv3126c	Rv3126c	hypothetical protein	-2.53778	0.0180369
arcA	Rv1001	arginine deiminase	-0.339212	0.0182594
Rv1670	Rv1670	hypothetical protein	-0.790129	0.0183266
Rv2507	Rv2507	hypothetical protein	-0.333696	0.0185643
PPE32	Rv1808	PPE family protein PPE32	-0.26698	0.0187007
Rv3186	Rv3186	transposase	-0.814492	0.0187282
Rv1948c	Rv1948c	hypothetical protein	-1.1408	0.0187535
Rv2446c	Rv2446c	integral membrane protein	-0.435993	0.018864
Rv0605	Rv0605	resolvase	-0.436383	0.018977
secG	Rv1440	protein-export membrane protein SecG	-0.404331	0.0190278
Rv0095c	Rv0095c	hypothetical protein	-1.09826	0.0190378
Rv0857	Rv0857	hypothetical protein	-0.389141	0.0191276
narL	Rv0844c	nitrate/nitrite response transcriptional regulator NarL	-0.322459	0.0192661
Rv0140	Rv0140	hypothetical protein	-0.451774	0.0193641
menB	Rv0548c	1,4-dihydroxy-2-naphthoyl-CoA synthase	-0.300243	0.0193855
Rv0567	Rv0567	methyltransferase/methylase	-0.408731	0.0194741
vapB2	Rv0300	antitoxin VapB2	-0.411113	0.0195737
Rv3034c	Rv3034c	acetyltransferase	-0.382082	0.0196236
sigG	Rv0182c	ECF RNA polymerase sigma factor SigG	-0.300625	0.0196534
nuoI	Rv3153	NADH-quinone oxidoreductase subunit I	-0.164032	0.0198839
narI	Rv1164	nitrate reductase subunit gamma	-0.381326	0.0199123
MT0032	MT0032	hypothetical protein	-1.30855	0.0212363
Rv1673c	Rv1673c	hypothetical protein	-1.01807	0.0213926
gpm2	Rv3214	phosphoglycerate mutase	-0.38508	0.0214139
Rv3369	Rv3369	hypothetical protein	-0.434246	0.0214932
Rv2219	Rv2219	transmembrane protein	-0.225434	0.0215685
MT1181	MT1181	hypothetical protein	-1.26992	0.0217012
vapB40	Rv2595	antitoxin VapB40	-0.388664	0.021766
Rv1772	Rv1772	hypothetical protein	-0.323767	0.0221779
fbiC	Rv1173	FO synthase	-0.176222	0.0224069
rpfD	Rv2389c	resuscitation-promoting factor RpfD	-0.420077	0.0227968
Rv2574	Rv2574	hypothetical protein	-0.305554	0.022856
serX	Rvnt42	tRNA-Ser	-1.15809	0.0231854
lipR	Rv3084	acetyl-hydrolase LipR	-0.464054	0.0233184
Rv0190	Rv0190	hypothetical protein	-0.388963	0.0234143
fadD10	Rv0099	fatty-acid--CoA ligase FadD10	-0.446859	0.0234485
lysT	Rvnt10	tRNA-Lys	-1.57988	0.0235206
lppO	Rv2290	lipoprotein LppO	-0.223457	0.0242643
MT1479.1	MT1479.1	hypothetical protein	-1.96982	0.024271
Rv0875c	Rv0875c	hypothetical protein	-0.340768	0.0244747
ispF	Rv3581c	2C-methyl-D-erythritol 2,4-cyclodiphosphate synthase	-0.257319	0.0244788
MT3580.2	MT3580.2	hypothetical protein	-0.543482	0.0250798
Rv0945	Rv0945	oxidoreductase	-0.378598	0.0251853
fadE10	Rv0873	acyl-CoA dehydrogenase FadE10	-0.169371	0.0254376
Rv0842	Rv0842	integral membrane protein	-0.61426	0.0258587
Rv0615	Rv0615	integral membrane protein	-0.564354	0.0263642
Rv0606	Rv0606	transposase	-0.353228	0.0264794
Rv1128c	Rv1128c	hypothetical protein	-0.609656	0.026618
pstS3	Rv0928	phosphate ABC transporter substrate-binding lipoprotein PstS	-0.360316	0.0266861
Rv1152	Rv1152	transcriptional regulator	-0.351256	0.0270855
mce1F	Rv0174	Mce family protein Mce1F	-0.192318	0.0271021
Rv3492c	Rv3492c	Mce associated protein	-0.263707	0.0271899
Rv1729c	Rv1729c	S-adenosylmethionine-dependent methyltransferase	-0.484379	0.0272687
Rv3005c	Rv3005c	hypothetical protein	-0.178796	0.0272837
Rv0775	Rv0775	hypothetical protein	-0.331169	0.0274181
Rv2876	Rv2876	transmembrane protein	-0.406759	0.0274859
Rv2646	Rv2646	integrase	-0.487841	0.0275037
Rv0068	Rv0068	oxidoreductase	-0.457688	0.0279059
Rv1676	Rv1676	hypothetical protein	-0.237509	0.0284359
argU	Rvnt43	tRNA-Arg	-0.946861	0.0287836
Rv1976c	Rv1976c	hypothetical protein	-0.505279	0.029114
Rv0968	Rv0968	hypothetical protein	-0.278162	0.0291387
Rv2622	Rv2622	methyltransferase	-0.652641	0.0293842
Rv1260	Rv1260	oxidoreductase	-0.339483	0.030082
eccE3	Rv0292	ESX-3 secretion system protein EccE	-0.23614	0.0301504
Rv1869c	Rv1869c	reductase	-0.202795	0.0303679
Rv1332	Rv1332	transcriptional regulator	-0.236765	0.0304274
vapB46	Rv3385c	antitoxin VapB46	-0.384845	0.0305402
mmsA	Rv0753c	methylmalonate-semialdehyde dehydrogenase	-0.23341	0.0308458
Rv3467	Rv3467	hypothetical protein	-0.742365	0.0308683
MT3032	MT3032	hypothetical protein	-1.06711	0.0311091
Rv3327	Rv3327	transposase fusion protein	-0.638019	0.0311402
nuoN	Rv3158	NADH-quinone oxidoreductase subunit N	-0.196928	0.0316587
nrdE	Rv3051c	ribonucleoside-diphosphate reductase subunit alpha	-0.166123	0.0317785
rpsP	Rv2909c	30S ribosomal protein S16	-0.264698	0.0319123
cysO	Rv1335	sulfur carrier protein CysO	-0.295897	0.032235
purQ	Rv0788	phosphoribosylformylglycinamidine synthase	-0.265223	0.0323543
Rv2885c	Rv2885c	transposase	-0.37515	0.0325535
hemL	Rv0524	glutamate-1-semialdehyde 2,1-aminomutase	-0.263977	0.0325669
Rv1532c	Rv1532c	hypothetical protein	-0.477204	0.0327252
Rv1065	Rv1065	hypothetical protein	-0.295789	0.0329118
Rv3770B	Rv3770B	transposase	-0.727623	0.0333748
cysA2	Rv0815c	thiosulfate sulfurtransferase CysA	-0.29006	0.0337039
MT2601.1	MT2601.1	hypothetical protein	-0.925515	0.0338029
MT3210	MT3210	hypothetical protein	-2.17581	0.0343401
Rv1352	Rv1352	hypothetical protein	-0.319079	0.034374
Rv0870c	Rv0870c	integral membrane protein	-0.249173	0.0345959
Rv3216	Rv3216	acetyltransferase	-0.420119	0.0346417
leuA	Rv3710	2-isopropylmalate synthase	-0.143365	0.0347749
rubB	Rv3250c	rubredoxin RubB	-0.361108	0.0348138
MT0725	MT0725	hypothetical protein	-0.818666	0.0352316
Rv0755A	Rv0755A	transposase	-0.424249	0.035607
Rv2581c	Rv2581c	glyoxalase II	-0.234715	0.0358325
Rv1903	Rv1903	membrane protein	-0.609736	0.0359592
sseB	Rv2291	thiosulfate sulfurtransferase SseB	-0.259211	0.0363761
MT2401.2	MT2401.2	hypothetical protein	-0.859861	0.0365964
vapB13	Rv1839c	antitoxin VapB13	-0.619234	0.0375432
Rv1534	Rv1534	transcriptional regulator	-0.291492	0.0376172
lepB	Rv2903c	signal peptidase	-0.153059	0.0378492
Rv1770	Rv1770	hypothetical protein	-0.248434	0.0385148
Rv2585c	Rv2585c	lipoprotein	-0.195592	0.0386004
Rv2884	Rv2884	transcriptional regulator	-0.351215	0.0387219
TB9.4	Rv3208A	hypothetical protein	-0.345496	0.0388195
Rv0987	Rv0987	adhesion component ABC transporter permease	-0.256348	0.0394753
mesT	Rv3176c	epoxide hydrolase MesT	-0.472381	0.0399688
Rv2828A	Rv2828A	hypothetical protein	-0.63391	0.0401815
Rv1019	Rv1019	transcriptional regulator	-0.319335	0.0404036
Rv1374c	Rv1374c	hypothetical protein	-1.00168	0.0408527
MT0116.1	MT0116.1	hypothetical protein	-2.33977	0.0411921
mazF6	Rv1991c	mRNA interferase MazF6	-0.45557	0.0415191
Rv2893	Rv2893	oxidoreductase	-0.764829	0.0417013
Rv2015c	Rv2015c	hypothetical protein	-0.248992	0.0421013
mbtG	Rv2378c	L-lysine N6-monooxygenase	-0.385169	0.0423807
lsr2	Rv3597c	iron-regulated H-NS-like protein	-0.213816	0.0444707
phoH2	Rv1095	phosphate starvation-inducible protein PsiH	-0.125916	0.0444892
Rv0249c	Rv0249c	succinate dehydrogenase membrane anchor subunit	-0.18567	0.0446101
fba	Rv0363c	fructose-bisphosphate aldolase	-0.243394	0.0448204
Rv3502c	Rv3502c	short-chain type dehydrogenase/reductase	-0.344162	0.0449327
mpr6	Rvnc0009	fragment of putative small regulatory RNA	-0.423434	0.0455587
mscL	Rv0985c	large-conductance ion mechanosensitive channel	-0.398684	0.0456326
ctpG	Rv1992c	cation transporter ATPase G	-0.226602	0.0457504
vapC9	Rv0960	ribonuclease VapC9	-0.431808	0.0461198
gid	Rv3919c	rRNA small subunit methyltransferase G	-0.257295	0.0461345
Rv0822c	Rv0822c	hypothetical protein	-0.219444	0.0462239
Rv1776c	Rv1776c	transcriptional regulator	-0.561709	0.046323
Rv1836c	Rv1836c	hypothetical protein	-0.114958	0.0464698
MT4041.2	MT4041.2	hypothetical protein	-1.36541	0.0469892
Rv2896c	Rv2896c	hypothetical protein	-0.296789	0.0470266
clgR	Rv2745c	transcriptional regulator ClgR	-0.278496	0.047129
MT2617	MT2617	hypothetical protein	-0.390674	0.0472538
pgi	Rv0946c	glucose-6-phosphate isomerase	-0.233165	0.0482643
Rv0998	Rv0998	acetyltransferase	-0.260532	0.0482914
fadE12	Rv0972c	acyl-CoA dehydrogenase FadE12	-0.298716	0.0487491
PPE1	Rv0096	PPE family protein PPE1	-0.623048	0.0498592
MT2083	MT2083	hypothetical protein	-1.28421	0.0500022
rplW	Rv0703	50S ribosomal protein L23	-0.171532	0.0511342
Rv3184	Rv3184	transposase	-0.710089	0.0511845
dut	Rv2697c	deoxyuridine 5'-triphosphate nucleotidohydrolase	-0.218052	0.0513072
Rv2307c	Rv2307c	hypothetical protein	-0.376531	0.0515031
MT0069	MT0069	hypothetical protein	-0.315489	0.0516356
Rv1687c	Rv1687c	ABC transporter ATP-binding protein	-0.435983	0.0519923
Rv3346c	Rv3346c	transmembrane protein	-1.34523	0.0520206
Rv2943A	Rv2943A	transposase	-0.466269	0.0526499
Rv0175	Rv0175	Mce associated membrane protein	-0.187481	0.0528419
MT1777	MT1777	hypothetical protein	-1.51809	0.0541742
Rv3769	Rv3769	hypothetical protein	-0.309214	0.0547562
Rv2649	Rv2649	transposase	-0.543017	0.0547764
Rv1290c	Rv1290c	hypothetical protein	-0.327453	0.0547781
Rv2413c	Rv2413c	hypothetical protein	-0.405567	0.0557904
Rv2137c	Rv2137c	hypothetical protein	-0.213773	0.0562245
Rv0829	Rv0829	transposase	-1.03265	0.0566655
moaB1	Rv3110	pterin-4-alpha-carbinolamine dehydratase	-0.8879	0.0569832
Rv1517	Rv1517	hypothetical protein	-0.822776	0.0571358
Rv0779c	Rv0779c	transmembrane protein	-1.09545	0.0576607
espH	Rv3867	ESX-1 secretion-associated protein EspH	-0.146069	0.0578792
Rv2645	Rv2645	hypothetical protein	-0.773248	0.0582083
hsaA	Rv3570c	flavin-dependent monooxygenase oxygenase subunit HsaA	-0.166687	0.0584409
Rv2810c	Rv2810c	transposase	-2.04644	0.058472
Rv1443c	Rv1443c	hypothetical protein	-0.294018	0.0585016
Rv1006	Rv1006	hypothetical protein	-0.144231	0.0588822
PE_PGRS45	Rv2615c	PE-PGRS family protein PE_PGRS45	-0.547836	0.0590036
mobA	Rv2453c	molybdenum cofactor guanylyltransferase	-0.191219	0.0591931
lipE	Rv3775	lipase LipE	-0.250671	0.0595934
Rv2765	Rv2765	hydrolase	-0.482874	0.0602836
ask	Rv3709c	aspartokinase	-0.15002	0.0615837
leuX	Rvnt17	tRNA-Leu	-1.08744	0.0619612
fusA1	Rv0684	elongation factor G	-0.154502	0.0619782
vapC48	Rv3697c	ribonuclease VapC48	-0.293336	0.0632656
Rv2696c	Rv2696c	hypothetical protein	-0.25961	0.0635531
Rv0797	Rv0797	insertion sequence element IS1547 transposase	-0.598492	0.0641043
Rv0474	Rv0474	HTH-type transcriptional regulator	-0.306552	0.0646029
Rv3771c	Rv3771c	hypothetical protein	-0.675169	0.0646928
Rv1132	Rv1132	hypothetical protein	-0.258828	0.0647916
frr	Rv2882c	ribosome recycling factor	-0.198032	0.0649018
Rv0919	Rv0919	GCN5-like N-acetyltransferase	-0.525279	0.0652289
ideR	Rv2711	iron-dependent repressor and activator IdeR	-0.145708	0.0653524
Rv0401	Rv0401	transmembrane protein	-0.847105	0.0653532
proA	Rv2427c	gamma-glutamyl phosphate reductase	-0.235356	0.0654474
adhB	Rv0761c	alcohol dehydrogenase B	-0.165396	0.0658713
MT3754	MT3754	hypothetical protein	-1.9018	0.0660032
Rv1342c	Rv1342c	hypothetical protein	-0.368045	0.0661725
tgs2	Rv3734c	diacyglycerol O-acyltransferase	-0.138767	0.0662338
mmpL10	Rv1183	transmembrane transport protein MmpL10	-0.0946346	0.0664641
Rv2616	Rv2616	hypothetical protein	-0.511154	0.0666349
garA	Rv1827	glycogen accumulation regulator GarA	-0.135781	0.0666821
Rv2732c	Rv2732c	transmembrane protein	-0.234483	0.066768
qor	Rv1454c	quinone reductase	-0.227968	0.0672325
Rv2659c	Rv2659c	prophage integrase	-0.359527	0.0672913
cmr	Rv1675c	HTH-type transcriptional regulator Cmr	-0.778823	0.0685114
Rv0010c	Rv0010c	membrane protein	-0.361903	0.0685496
Rv2060	Rv2060	integral membrane protein	-0.471068	0.068935
Rv3475	Rv3475	transposase	-0.535728	0.0690092
vapB20	Rv2550c	antitoxin VapB20	-0.502377	0.069167
pfkA	Rv3010c	6-phosphofructokinase	-0.241355	0.0693003
Rv3424c	Rv3424c	hypothetical protein	-0.651183	0.0694336
sdhC	Rv3316	succinate dehydrogenase cytochrome B-556 subunit	-0.385055	0.0695151
MT3282	MT3282	hypothetical protein	-1.55873	0.0698054
senX3	Rv0490	two component sensor histidine kinase SenX3	-0.120583	0.0698059
fadB5	Rv1912c	oxidoreductase FadB	-0.314145	0.0698669
hsp	Rv0251c	heat shock protein	-0.334157	0.0702653
Rv2827c	Rv2827c	hypothetical protein	-0.246617	0.0703692
vapB6	Rv0657c	antitoxin VapB6	-0.521118	0.0706192
rplV	Rv0706	50S ribosomal protein L22	-0.314728	0.0709505
Rv0122	Rv0122	hypothetical protein	-0.476458	0.0711373
Rv2655c	Rv2655c	prophage protein	-0.494123	0.0717672
Rv0890c	Rv0890c	HTH-type transcriptional regulator	-0.200957	0.0720312
MT3767.2	MT3767.2	hypothetical protein	-1.09439	0.0725579
Rv2312	Rv2312	hypothetical protein	-0.542287	0.0733866
echA14	Rv2486	enoyl-CoA hydratase EchA14	-0.450545	0.0739084
thrU	Rvnt39	tRNA-Thr	-1.08579	0.0739613
Rv0516c	Rv0516c	anti-anti-sigma factor	-0.296422	0.0741877
Rv3519	Rv3519	hypothetical protein	-0.152769	0.0742125
MT2983	MT2983	hypothetical protein	-0.861435	0.0746184
sirA	Rv2391	sulfite reductase	-0.0937784	0.0746185
rpmA	Rv2441c	50S ribosomal protein L27	-0.338056	0.075006
Rv0744c	Rv0744c	transcriptional regulator	-0.385849	0.0757893
Rv0042c	Rv0042c	transcriptional regulator	-0.264964	0.0758843
Rv1366	Rv1366	hypothetical protein	-0.364644	0.0762892
mshA	Rv0486	D-inositol 3-phosphate glycosyltransferase	-0.239255	0.076888
php	Rv0230c	phosphotriesterase	-0.255768	0.0775114
Rv3474	Rv3474	transposase	-0.72112	0.0779692
Rv1767	Rv1767	hypothetical protein	-0.506037	0.0786908
tagA	Rv1210	DNA-3-methyladenine glycosylase I TagA	-0.201013	0.0788274
Rv0336	Rv0336	hypothetical protein	-0.186273	0.0790606
lprF	Rv1368	lipoprotein LprF	-0.16133	0.0790835
Rv3128c	Rv3128c	conserved hypothetical protein	-1.22029	0.0792642
Rv1979c	Rv1979c	permease	-0.210895	0.0797924
MT0492	MT0492	hypothetical protein	-1.89517	0.0837734
mbtH	Rv2377c	hypothetical protein	-0.460932	0.0838917
Rv1957	Rv1957	SecB-like chaperone	-0.286612	0.0847043
Rv3207c	Rv3207c	hypothetical protein	-0.130201	0.085251
Rv2409c	Rv2409c	hypothetical protein	-0.193983	0.0854459
hisS	Rv2580c	histidine--tRNA ligase	-0.156707	0.0866083
Rv0459	Rv0459	hypothetical protein	-0.260031	0.0878191
Rv3185	Rv3185	transposase	-0.530481	0.0878818
proV	Rv3758c	glycine betaine/carnitine/choline/L-proline ABC transporter ATP-binding protein ProV	-0.262489	0.0882741
Rv1674c	Rv1674c	transcriptional regulator	-0.771634	0.0888296
Rv2011c	Rv2011c	hypothetical protein	-1.05849	0.0896923
MT0915.1	MT0915.1	hypothetical protein	-1.10933	0.0898003
Rv0043c	Rv0043c	HTH-type transcriptional regulator	-0.314088	0.0898012
echA20	Rv3550	enoyl-CoA hydratase EchA20	-0.313178	0.0902182
Rv0795	Rv0795	transposase	-0.717137	0.0913521
Rv1749c	Rv1749c	integral membrane protein	-0.27943	0.092248
MT0470	MT0470	hypothetical protein	-0.272416	0.0925528
PPE68	Rv3873	PPE family protein PPE68	-0.154369	0.0925694
Rv1735c	Rv1735c	membrane protein	-1.31639	0.0927763
sseC2	Rv0814c	hypothetical protein	-0.5578	0.0936871
Rv3835	Rv3835	hypothetical protein	-0.215684	0.0937514
MT1746.1	MT1746.1	hypothetical protein	-0.787505	0.0939586
sseC1	Rv3118	hypothetical protein	-0.41471	0.0963281
Rv0199	Rv0199	membrane protein	-0.270726	0.0964185
Rv0476	Rv0476	transmembrane protein	-0.361973	0.0970337
Rv1362c	Rv1362c	membrane protein	-0.269744	0.0972703
secD	Rv2587c	protein translocase subunit SecD	-0.177772	0.0973855
Rv2676c	Rv2676c	hypothetical protein	-0.235038	0.0979714
fadD8	Rv0551c	fatty-acid--CoA ligase FadD8	-0.233606	0.0980286
Rv1616	Rv1616	hypothetical protein	-0.2284	0.0992473
Rv0940c	Rv0940c	oxidoreductase	-0.273571	0.100403
MT1082	MT1082	hypothetical protein	-0.602316	0.101068
Rv3239c	Rv3239c	transmembrane transport protein	-0.211165	0.102232
alaV	Rvnt15	tRNA-Ala	-0.42743	0.103029
Rv2814c	Rv2814c	transposase	-0.474417	0.103925
pyrH	Rv2883c	uridylate kinase	-0.127723	0.104523
vapB3	Rv0550c	antitoxin VapB3	-0.494137	0.104621
MT3718.1	MT3718.1	hypothetical protein	-0.98714	0.104955
Rv2297	Rv2297	hypothetical protein	-0.240278	0.105701
Rv0942	Rv0942	hypothetical protein	-0.984892	0.106664
Rv3326	Rv3326	transposase	-0.489333	0.107018
lipC	Rv0220	esterase LipC	-0.0955229	0.108189
pimB	Rv2188c	alpha-(1-6)-phosphatidylinositol monomannoside mannosyltransferase	-0.276601	0.108195
Rv1271c	Rv1271c	hypothetical protein	-0.361713	0.108651
glfT1	Rv3782	galactofuranosyl transferase GlfT	-0.180333	0.108931
leuT	Rvnt03	tRNA-Leu	-0.54435	0.109476
nmtR	Rv3744	HTH-type transcriptional regulator NmtR	-0.399562	0.110035
ileT	Rvnt01	tRNA-Ile	-0.5293	0.110143
gcpE	Rv2868c	4-hydroxy-3-methylbut-2-en-1-yl diphosphate synthase	-0.108298	0.110143
Rv1540	Rv1540	RNA pseudouridine synthase	-0.181677	0.110185
Rv0180c	Rv0180c	transmembrane protein	-0.177411	0.110663
Rv2803	Rv2803	hypothetical protein	-0.442864	0.110716
vapC2	Rv0301	ribonuclease VapC2	-0.179631	0.111017
Rv0397A	Rv0397A	hypothetical protein	-0.309602	0.111597
Rv2267c	Rv2267c	hypothetical protein	-0.34995	0.112065
Rv0110	Rv0110	integral membrane protein	-0.386042	0.112816
proU	Rvnt26	tRNA-Pro	-1.0592	0.113158
Rv1950c	Rv1950c	hypothetical protein	-0.394044	0.11358
rplI	Rv0056	50S ribosomal protein L9	-0.184024	0.113588
vapC13	Rv1838c	ribonuclease VapC13	-0.41241	0.115369
hisD	Rv1599	histidinol dehydrogenase	-0.205664	0.115588
35kd_ag	Rv2744c	hypothetical protein	-0.13294	0.115833
Rv3289c	Rv3289c	transmembrane protein	-0.38296	0.116555
MT0600	MT0600	hypothetical protein	-0.89668	0.117905
Rv2005c	Rv2005c	universal stress protein	-0.252242	0.118163
Rv3730c	Rv3730c	hypothetical protein	-0.349334	0.11842
Rv3549c	Rv3549c	short-chain type dehydrogenase/reductase	-0.241203	0.11853
cspA	Rv3648c	cold shock protein A	-0.174099	0.118652
Rv3282	Rv3282	hypothetical protein	-0.193731	0.118838
MT0099.1	MT0099.1	hypothetical protein	-0.751233	0.119763
MT1288	MT1288	hypothetical protein	-0.750798	0.119819
Rv1766	Rv1766	hypothetical protein	-0.383615	0.120062
Rv3857c	Rv3857c	membrane protein	-0.252232	0.120637
parD1	Rv1960c	antitoxin ParD1	-0.339943	0.121647
vapB17	Rv2526	antitoxin VapB17	-0.855212	0.121698
Rv2279	Rv2279	transposase	-0.430485	0.121808
PPE57	Rv3425	PPE family protein PPE57	-0.599856	0.121956
MT0835	MT0835	hypothetical protein	-0.46012	0.123293
Rv2647	Rv2647	hypothetical protein	-0.484259	0.12335
MT1070.1	MT1070.1	hypothetical protein	-0.515967	0.123735
MT0697	MT0697	hypothetical protein	-0.294527	0.125327
cmaA1	Rv3392c	cyclopropane mycolic acid synthase CmaA	-0.287038	0.12551
Rv1056	Rv1056	hypothetical protein	-0.351431	0.126093
kasA	Rv2245	3-oxoacyl-ACP synthase 1	-0.0994204	0.126158
Rv1486c	Rv1486c	hypothetical protein	-0.159058	0.126196
sthA	Rv2713	pyridine nucleotide transhydrogenase	-0.23841	0.126214
Rv1136	Rv1136	enoyl-CoA hydratase	-0.631856	0.127354
Rv1945	Rv1945	hypothetical protein	-0.238217	0.128449
Rv1947	Rv1947	hypothetical protein	-0.372095	0.128746
Rv1126c	Rv1126c	hypothetical protein	-0.240358	0.129037
Rv0939	Rv0939	bifunctional 2-hydroxyhepta-2,4-diene-1,7-dioate isomerase/cyclase/dehydrase	-0.169335	0.129463
Rv3777	Rv3777	oxidoreductase	-0.183861	0.129611
MTS1310	MTS1310	small intergenic RNA	-0.933662	0.129862
Rv3768	Rv3768	hypothetical protein	-0.492792	0.130256
Rv1829	Rv1829	hypothetical protein	-0.158593	0.13036
vapB44	Rv3321c	antitoxin VapB44	-0.387874	0.130795
Rv0572c	Rv0572c	hypothetical protein	-0.428184	0.130956
Rv2923c	Rv2923c	hypothetical protein	-0.315347	0.131152
MT0692.1	MT0692.1	hypothetical protein	-0.42879	0.131552
MT3919	MT3919	hypothetical protein	-1.34838	0.131705
Rv1887	Rv1887	hypothetical protein	-0.157949	0.13176
vapC3	Rv0549c	ribonuclease VapC3	-0.412486	0.13203
MT1909	MT1909	hypothetical protein	-0.785444	0.132098
Rv1072	Rv1072	transmembrane protein	-0.16337	0.132248
Rv0879c	Rv0879c	transmembrane protein	-0.30789	0.133723
sahH	Rv3248c	adenosylhomocysteinase	-0.165705	0.133972
MT2803.1	MT2803.1	hypothetical protein	-2.01387	0.134051
MTS0858	MTS0858	putative small regulatory RNA	-1.43713	0.134152
MT0853	MT0853	hypothetical protein	-1.51871	0.134228
Rv1730c	Rv1730c	penicillin-binding protein	-0.258605	0.134402
pgmA	Rv3068c	phosphoglucomutase PgmA	-0.211185	0.135364
Rv2472	Rv2472	hypothetical protein	-0.320881	0.136777
gyrB	Rv0005	DNA gyrase subunit B	-0.10584	0.136914
ceoC	Rv2692	TRK system potassium uptake protein CeoC	-0.219859	0.137088
Rv3190c	Rv3190c	hypothetical protein	-0.187585	0.137141
PPE66	Rv3738c	PPE family protein PPE66	-0.398138	0.13723
moaC1	Rv3111	cyclic pyranopterin monophosphate synthase accessory protein	-0.651602	0.137435
ogt	Rv1316c	methylated-DNA--protein-cysteine methyltransferase	-0.310313	0.138795
Rv1990A	Rv1990A	dehydrogenase	-0.541543	0.138867
Rv3380c	Rv3380c	transposase	-0.409658	0.140716
MT3974.1	MT3974.1	hypothetical protein	-0.274111	0.140987
ribH	Rv1416	6,7-dimethyl-8-ribityllumazine synthase	-0.17173	0.143273
MTS1827	MTS1827	small intergenic RNA	-1.39511	0.14378
MT3220.1	MT3220.1	hypothetical protein	-1.26317	0.145269
Rv0678	Rv0678	hypothetical protein	-0.177719	0.145501
ndkA	Rv2445c	nucleoside diphosphate kinase	-0.199702	0.145795
Rv3843c	Rv3843c	transmembrane protein	-0.0981406	0.146111
oxyR'	Rv2427A	hypothetical protein	-0.809429	0.147323
tatC	Rv2093c	Sec-independent protein translocase transmembrane protein TatC	-0.14657	0.147333
devS	Rv3132c	two component sensor histidine kinase DevS	-0.128183	0.147532
Rv2269c	Rv2269c	hypothetical protein	-1.09058	0.147839
MT3847	MT3847	hypothetical protein	-0.613772	0.15015
hspR	Rv0353	heat shock protein transcriptional repressor HspR	-0.150933	0.15037
adhD	Rv3086	alcohol dehydrogenase D	-0.115194	0.150954
rsfB	Rv3687c	anti-anti-sigma factor RsfB	-0.279573	0.151413
vapC4	Rv0595c	ribonuclease VapC4	-0.342804	0.152234
PEP0073	PEP0073	Small peptide in vicinity of Rv0190	-0.383059	0.152426
Rv1610	Rv1610	membrane protein	-0.22904	0.152565
MT0494	MT0494	hypothetical protein	-1.43714	0.15362
MT3858	MT3858	hypothetical protein	-0.706555	0.153748
Rv0473	Rv0473	transmembrane protein	-0.196486	0.15377
Rv0699	Rv0699	hypothetical protein	-1.10909	0.15439
Rv3720	Rv3720	fatty acid synthase	-0.155069	0.154695
Rv0257	Rv0257	hypothetical protein	-0.51792	0.154845
Rv2828c	Rv2828c	hypothetical protein	-0.352573	0.155227
ephA	Rv3617	epoxide hydrolase EphA	-0.172947	0.155563
Rv0954	Rv0954	transmembrane protein	-0.0843728	0.157949
Rv3333c	Rv3333c	hypothetical protein	-0.505671	0.158358
Rv0961	Rv0961	integral membrane protein	-0.284159	0.159195
PE_PGRS25	Rv1396c	PE-PGRS family protein PE_PGRS25	-0.465373	0.159549
MT2988.1	MT2988.1	hypothetical protein	-0.901898	0.160785
Rv1104	Rv1104	para-nitrobenzyl esterase	-0.241365	0.161076
Rv2280	Rv2280	dehydrogenase	-0.112065	0.162019
fixB	Rv3028c	electron transfer flavoprotein subunit alpha	-0.158229	0.162499
Rv2235	Rv2235	transmembrane protein	-0.212232	0.162657
Rv2639c	Rv2639c	integral membrane protein	-0.390752	0.163654
Rv0517	Rv0517	acyltransferase	-0.216683	0.163823
MT3058.2	MT3058.2	hypothetical protein	-0.853134	0.164494
Rv3683	Rv3683	hypothetical protein	-0.145951	0.164858
Rv1780	Rv1780	hypothetical protein	-0.210184	0.166391
Rv2949c	Rv2949c	chorismate pyruvate-lyase	-0.159453	0.16651
MT1571	MT1571	hypothetical protein	-0.994717	0.167726
Rv3073c	Rv3073c	hypothetical protein	-0.408355	0.167874
atsA	Rv0711	arylsulfatase AtsA	-0.153927	0.168449
Rv0515	Rv0515	hypothetical protein	-0.157822	0.1685
MT1172.1	MT1172.1	hypothetical protein	-0.66427	0.168789
MT3156	MT3156	hypothetical protein	-1.27063	0.169049
Rv2227	Rv2227	hypothetical protein	-0.394163	0.169152
Rv2022c	Rv2022c	hypothetical protein	-0.281849	0.169184
ppm1	Rv2051c	polyprenol-monophosphomannose synthase	-0.0986725	0.169279
MT1054.1	MT1054.1	hypothetical protein	-0.438278	0.169455
msrA	Rv0137c	peptide methionine sulfoxide reductase MsrA	-0.24518	0.169947
Rv1954c	Rv1954c	hypothetical protein	-0.794536	0.170088
Rv1585c	Rv1585c	phage protein	-0.344469	0.170229
Rv0061c	Rv0061c	hypothetical protein	-0.207819	0.170737
vapB8	Rv0664	antitoxin VapB8	-0.408729	0.171709
pstC2	Rv0929	phosphate ABC transporter permease PstC	-0.190726	0.17219
Rv1635c	Rv1635c	mannosyltransferase	-0.15438	0.172352
fadE20	Rv2724c	acyl-CoA dehydrogenase FadE20	-0.17008	0.172569
esxS	Rv3020c	ESAT-6 like protein EsxS	-0.641078	0.172831
Rv1586c	Rv1586c	phage integrase	-0.212268	0.17305
Rv3745c	Rv3745c	hypothetical protein	-1.2438	0.173935
Rv0250c	Rv0250c	hypothetical protein	-0.256988	0.173998
Rv0228	Rv0228	acyltransferase	-0.270133	0.175173
MT3767.1	MT3767.1	hypothetical protein	-0.786826	0.176175
Rv2506	Rv2506	TetR family transcriptional regulator	-0.355142	0.176408
sdhB	Rv3319	succinate dehydrogenase iron-sulphur protein subunit	-0.161413	0.176865
relF	Rv2865	antitoxin RelF	-0.302354	0.177007
Rv3172c	Rv3172c	hypothetical protein	-0.241468	0.177427
Rv0988	Rv0988	hypothetical protein	-0.179232	0.177512
Rv1359	Rv1359	transcriptional regulator	-0.723534	0.177698
tgs4	Rv3088	diacyglycerol O-acyltransferase	-0.128605	0.178019
MT1182	MT1182	hypothetical protein	-0.33208	0.178268
MT1650.1	MT1650.1	hypothetical protein	-0.966909	0.178288
kdpD	Rv1028c	sensor protein KdpD	-0.193935	0.17886
MT3131.1	MT3131.1	hypothetical protein	-0.374225	0.179949
ilvG	Rv1820	acetolactate synthase large subunit IlvG	-0.143842	0.180072
Rv2815c	Rv2815c	transposase	-0.55015	0.180104
Rv1503c	Rv1503c	conserved hypothetical protein	-0.430152	0.180282
Rv1757c	Rv1757c	transposase	-0.471328	0.181601
Rv1875	Rv1875	hypothetical protein	-0.220391	0.182686
Rv1692	Rv1692	phosphatase	-0.159368	0.183182
Rv1373	Rv1373	glycolipid sulfotransferase	-0.284458	0.184679
Rv2257c	Rv2257c	hypothetical protein	-0.175585	0.185638
ilvD	Rv0189c	dihydroxy-acid dehydratase	-0.0869027	0.185808
MT2589.1	MT2589.1	hypothetical protein	-0.272427	0.18641
esxQ	Rv3017c	ESAT-6 like protein EsxQ	-0.474989	0.186751
MT1916	MT1916	hypothetical protein	-0.496966	0.187121
Rv3733c	Rv3733c	hypothetical protein	-0.121007	0.188044
Rv2648	Rv2648	transposase	-0.519888	0.188708
Rv3706c	Rv3706c	hypothetical protein	-0.429306	0.189006
Rv2228c	Rv2228c	multifunctional RNASE H/alpha-ribazole phosphatase/acid phosphatase	-0.155085	0.189026
Rv0525	Rv0525	hypothetical protein	-0.350404	0.189141
inhA	Rv1484	NADH-dependent enoyl-[ACP] reductase	-0.200154	0.18961
nirD	Rv0253	nitrite reductase small subunit NirD	-0.525898	0.190856
fadE9	Rv0752c	acyl-CoA dehydrogenase FadE9	-0.107488	0.19182
fcoT	Rv0098	fatty acyl CoA thioesterase FcoT	-0.366589	0.192707
dipZ	Rv2874	integral membrane C-type cytochrome biogenesis protein DipZ	-0.393065	0.193223
MT3653.1	MT3653.1	hypothetical protein	-1.41592	0.19377
Rv1764	Rv1764	transposase	-0.410965	0.193856
Rv2118c	Rv2118c	tRNA (adenine(58)-N(1))-methyltransferase	-0.201135	0.195527
MT2726	MT2726	hypothetical protein	-0.355634	0.19674
MT1025.3	MT1025.3	hypothetical protein	-1.1184	0.198419
Rv0094c	Rv0094c	hypothetical protein	-0.346768	0.198459
MT2423.1	MT2423.1	hypothetical protein	-0.266663	0.198804
Rv1763	Rv1763	transposase	-0.551883	0.199813
Rv2712c	Rv2712c	hypothetical protein	-0.258172	0.199862
Rv1337	Rv1337	integral membrane protein	-0.0901775	0.200089
plcD	Rv1755c	phospholipase C 4 plcD	-0.543219	0.200411
fadE18	Rv1933c	acyl-CoA dehydrogenase FadE18	-0.584317	0.201151
lppQ	Rv2341	lipoprotein LppQ	-0.751376	0.201537
Rv1167c	Rv1167c	transcriptional regulator	-0.198084	0.20224
MT0639	MT0639	hypothetical protein	-0.843719	0.204177
folP2	Rv1207	dihydropteroate synthase	-0.126972	0.204657
PPE47	Rv3021c	PPE family protein	-0.448524	0.204891
sucD	Rv0952	succinyl-CoA ligase subunit alpha	-0.103088	0.205454
Rv0500A	Rv0500A	DNA-binding protein	-0.179838	0.206048
ftsY	Rv2921c	signal recognition particle receptor FtsY	-0.193669	0.206633
MT0573.1	MT0573.1	hypothetical protein	-0.517186	0.207535
PE_PGRS8	Rv0742	hypothetical protein	-0.419374	0.208549
Rv1520	Rv1520	sugar transferase	-0.19714	0.20861
blaC	Rv2068c	beta-lactamase	-0.127665	0.208671
Rv0948c	Rv0948c	chorismate mutase	-0.224406	0.213123
ctaC	Rv2200c	cytochrome C oxidase subunit II	-0.0854677	0.213163
rskA	Rv0444c	anti-sigma-K factor RskA	-0.159456	0.213713
csm4	Rv2820c	CRISPR type III-associated RAMP protein Csm4	-0.197325	0.215116
cut1	Rv1758	cutinase	-1.29237	0.216063
gpdA2	Rv2982c	glycerol-3-phosphate dehydrogenase	-0.162823	0.216084
aglA	Rv2471	alpha-glucosidase AglA	-0.138429	0.216103
Rv3722c	Rv3722c	hypothetical protein	-0.0809128	0.216269
Rv3074	Rv3074	hypothetical protein	-0.193954	0.219538
Rv1526c	Rv1526c	glycosyltransferase	-0.270131	0.220211
Rv1366A	Rv1366A	hypothetical protein	-0.301566	0.220516
Rv1588c	Rv1588c	hypothetical protein	-0.271332	0.222296
Rv1466	Rv1466	hypothetical protein	-0.161946	0.222352
Rv1920	Rv1920	membrane protein	-0.205494	0.222661
pstA1	Rv0930	phosphate ABC transporter permease PstA	-0.203876	0.223696
Rv1367c	Rv1367c	hypothetical protein	-0.216914	0.224316
rplR	Rv0720	50S ribosomal protein L18	-0.117109	0.225305
Rv3898c	Rv3898c	hypothetical protein	-0.180629	0.225841
Rv2826c	Rv2826c	hypothetical protein	-0.213893	0.226588
whiB5	Rv0022c	transcriptional regulator WhiB5	-0.754257	0.226953
MT3042	MT3042	hypothetical protein	-0.408108	0.229812
glgE	Rv1327c	alpha-1,4-glucan:maltose-1-phosphate maltosyltransferase	-0.0901282	0.231206
Rv1702c	Rv1702c	hypothetical protein	-0.288079	0.231606
rpfE	Rv2450c	resuscitation-promoting factor RpfE	-0.359571	0.232447
MT2396	MT2396	hypothetical protein	-0.8519	0.23474
PE_PGRS57	Rv3514	PE-PGRS family protein PE_PGRS57	-0.393495	0.235977
MT0270.2	MT0270.2	hypothetical protein	-0.550727	0.237249
Rv0893c	Rv0893c	S-adenosylmethionine-dependent methyltransferase	-0.358585	0.237282
MT1404	MT1404	hypothetical protein	-0.623647	0.237514
eccC5	Rv1783	ESX-5 type VII secretion system protein EccC5	-0.0457434	0.238654
MT1578.1	MT1578.1	hypothetical protein	-1.00034	0.239656
hisH	Rv1602	imidazole glycerol phosphate synthase subunit HisH	-0.132813	0.239745
rplD	Rv0702	50S ribosomal protein L4	-0.101899	0.239986
vapB34	Rv1740	antitoxin VapB34	-0.305528	0.240248
fadB2	Rv0468	3-hydroxybutyryl-CoA dehydrogenase	-0.129785	0.240408
lrpA	Rv3291c	transcriptional regulator LrpA	-0.343313	0.240651
MT3080.1	MT3080.1	hypothetical protein	-0.152525	0.241423
fbpA	Rv3804c	diacylglycerol acyltransferase/mycolyltransferase Ag85A	-0.059304	0.241758
grpE	Rv0351	stress response protein GrpE	-0.186648	0.241957
espJ	Rv3878	ESX-1 secretion-associated protein EspJ	-0.115343	0.242212
proC	Rv0500	pyrroline-5-carboxylate reductase	-0.155802	0.243096
sigB	Rv2710	RNA polymerase sigma factor SigB	-0.0950863	0.243591
asd	Rv3708c	aspartate-semialdehyde dehydrogenase	-0.134235	0.243644
Rv2729c	Rv2729c	integral membrane protein	-0.12593	0.244595
MT3846	MT3846	hypothetical protein	-0.373975	0.244635
Rv3770A	Rv3770A	A transposase	-0.582562	0.245531
Rv2492	Rv2492	hypothetical protein	-0.641491	0.246511
Rv1151c	Rv1151c	NAD-dependent protein deacylase	-0.280607	0.246549
Rv2237	Rv2237	hypothetical protein	-0.16116	0.246733
MT3630	MT3630	hypothetical protein	-0.563483	0.248301
ackA	Rv0409	acetate kinase	-0.125365	0.24886
Rv1184c	Rv1184c	hypothetical protein	-0.119938	0.250097
fadE19	Rv2500c	acyl-CoA dehydrogenase FadE19	-0.130878	0.250488
tyrT	Rvnt05	tRNA-Tyr	-0.899384	0.250958
echA7	Rv0971c	enoyl-CoA hydratase EchA7	-0.260805	0.251058
hemN	Rv2388c	oxygen-independent coproporphyrinogen III oxidase	-0.130524	0.252291
MT2950	MT2950	hypothetical protein	-0.2055	0.252839
fadA3	Rv1074c	beta-ketoacyl CoA thiolase FadA	-0.0798302	0.25297
parB	Rv3917c	chromosome partitioning protein ParB	-0.0958054	0.253024
MT0568	MT0568	hypothetical protein	-0.484578	0.253317
Rv2730	Rv2730	hypothetical protein	-0.385668	0.253383
cyp121	Rv2276	cytochrome P450 Cyp121	-0.152237	0.254553
MT1266	MT1266	hypothetical protein	-0.567455	0.254938
Rv1313c	Rv1313c	insertion sequence element IS1557 transposase	-0.267747	0.255105
PPE28	Rv1800	PPE family protein PPE28	-0.160358	0.255909
Rv0397	Rv0397	hypothetical protein	-0.713508	0.256592
MT1924.1	MT1924.1	hypothetical protein	-0.337027	0.25676
mmpL1	Rv0402c	transmembrane transport protein MmpL1	-0.14094	0.256971
Rv3727	Rv3727	oxidoreductase	-0.257055	0.257309
Rv3839	Rv3839	hypothetical protein	-0.567417	0.257694
PPE43	Rv2768c	PPE family protein PPE43	-0.275461	0.261126
fadE30	Rv3560c	acyl-CoA dehydrogenase FadE30	-0.255708	0.262024
relG	Rv2866	toxin RelG	-0.360893	0.262802
Rv1584c	Rv1584c	phage protein	-0.367998	0.266749
Rv0560c	Rv0560c	benzoquinone methyltransferase	-0.173611	0.267092
efp	Rv2534c	elongation factor P	-0.085973	0.268866
fxsA	Rv2053c	transmembrane protein FxsA	-0.146301	0.268972
glnD	Rv2918c	bifunctional uridylyltransferase/uridylyl-removing enzyme	-0.116614	0.26955
Rv2355	Rv2355	transposase	-0.387417	0.270344
MT2993	MT2993	hypothetical protein	-1.40007	0.270587
Rv2693c	Rv2693c	integral membrane protein	-0.159161	0.27133
arfC	Rv0901	membrane protein	-0.229914	0.271857
Rv1914c	Rv1914c	hypothetical protein	-0.265546	0.272022
Rv0314c	Rv0314c	membrane protein	-0.0873759	0.272904
rraA	Rv3853	RNase E regulator RraA	-0.107918	0.273024
rplS	Rv2904c	50S ribosomal protein L19	-0.0777766	0.273364
Rv1978	Rv1978	hypothetical protein	-0.233792	0.273855
PPE19	Rv1361c	PPE family protein PPE19	-0.215578	0.274615
gltD	Rv3858c	glutamate synthase small subunit	-0.0407329	0.275981
espD	Rv3614c	ESX-1 secretion-associated protein EspD	-0.0404433	0.276644
lppC	Rv1911c	lipoprotein LppC	-0.170408	0.277313
Rv2172c	Rv2172c	hypothetical protein	-0.0895078	0.277642
Rv3740c	Rv3740c	diacyglycerol O-acyltransferase	-0.198024	0.277713
ftsH	Rv3610c	zinc metalloprotease FtsH	-0.0595819	0.278911
Rv2652c	Rv2652c	prophage protein	-0.366917	0.279499
vapB30	Rv0623	antitoxin VapB30	-0.238929	0.280162
Rv2263	Rv2263	oxidoreductase	-0.156632	0.280937
Rv0470A	Rv0470A	hypothetical protein	-0.349205	0.281164
greA	Rv1080c	transcription elongation factor GreA	-0.0723256	0.281731
Rv2410c	Rv2410c	hypothetical protein	-0.108793	0.282563
Rv1234	Rv1234	transmembrane protein	-0.130031	0.283258
PE26	Rv2519	PE family protein PE26	-0.0866969	0.283752
regX3	Rv0491	two component sensory transduction protein RegX	-0.13071	0.283925
Rv3249c	Rv3249c	TetR family transcriptional regulator	-0.0994361	0.284875
Rv2433c	Rv2433c	hypothetical protein	-0.514946	0.286827
Rv2390c	Rv2390c	hypothetical protein	-0.246335	0.287021
Rv3191c	Rv3191c	transposase	-0.47661	0.287845
higB	Rv1955	toxin HigB	-0.195746	0.290212
Rv1508c	Rv1508c	membrane protein	-0.0930467	0.291123
Rv1775	Rv1775	hypothetical protein	-0.131434	0.295085
lppF	Rv1921c	lipoprotein LppF	-0.44316	0.295307
Rv1508A	Rv1508A	hypothetical protein	-0.321849	0.296438
Rv1624c	Rv1624c	membrane protein	-0.150847	0.297239
rpsB	Rv2890c	30S ribosomal protein S2	-0.0713412	0.297626
PE33	Rv3650	PE family protein PE33	-0.545809	0.297715
Rv0396	Rv0396	hypothetical protein	-0.765709	0.299027
cfp2	Rv2376c	low molecular weight antigen MTB12	-0.100374	0.299639
MT3437.1	MT3437.1	hypothetical protein	-0.824873	0.299645
Rv2774c	Rv2774c	hypothetical protein	-0.466281	0.301529
Rv1353c	Rv1353c	HTH-type transcriptional regulator	-0.399934	0.30207
MT0781	MT0781	hypothetical protein	-0.147478	0.302103
hpx	Rv3171c	non-heme haloperoxidase Hpx	-0.0736137	0.302767
Rv0726c	Rv0726c	S-adenosylmethionine-dependent methyltransferase	-0.111081	0.302992
rplC	Rv0701	50S ribosomal protein L3	-0.0637454	0.305992
thrA	Rv1294	homoserine dehydrogenase	-0.0824901	0.307717
Rv1116A	Rv1116A	conserved hypothetical protein	-0.315142	0.307758
fadA2	Rv0243	acetyl-CoA acetyltransferase FadA	-0.0538477	0.308679
Rv0986	Rv0986	adhesion component ABC transporter ATP-binding protein	-0.208619	0.309492
tsnR	Rv1644	23S rRNA methyltransferase TsnR	-0.158213	0.309724
grcC1	Rv0562	polyprenyl-diphosphate synthase GrcC	-0.086044	0.310603
Rv1889c	Rv1889c	conserved hypothetical protein	-0.430414	0.310797
Rv0579	Rv0579	hypothetical protein	-0.139395	0.311494
Rv2128	Rv2128	transmembrane protein	-0.12422	0.312008
MT3626	MT3626	hypothetical protein	-0.502586	0.312052
cyp124	Rv2266	cytochrome P450 Cyp124	-0.127586	0.312356
Rv1865c	Rv1865c	short-chain type dehydrogenase	-0.199949	0.312375
Rv2844	Rv2844	hypothetical protein	-0.130392	0.312509
Rv1301	Rv1301	threonylcarbamoyl-AMP synthase	-0.0773484	0.312536
mce1D	Rv0172	Mce family protein Mce1D	-0.0398777	0.312776
tyrA	Rv3754	prephenate dehydrogenase TyrA	-0.137269	0.315232
mpr17	Rvnc0017	fragment of putative small regulatory RNA	-1.07162	0.315293
Rv3378c	Rv3378c	diterpene synthase	-0.226429	0.315746
tsf	Rv2889c	elongation factor EF-Ts	-0.125021	0.316437
Rv0203	Rv0203	hypothetical protein	-0.224012	0.316693
MT2502	MT2502	hypothetical protein	-0.703302	0.317443
Rv3821	Rv3821	integral membrane protein	-0.15126	0.317574
Rv0325	Rv0325	hypothetical protein	-0.460859	0.320071
Rv2998	Rv2998	hypothetical protein	-0.350603	0.320302
Rv2059	Rv2059	hypothetical protein	-0.152086	0.32156
Rv0163	Rv0163	hypothetical protein	-0.295227	0.321939
mpr18	Rvnc0018	fragment of putative small regulatory RNA	-0.777503	0.322806
rplA	Rv0641	50S ribosomal protein L1	-0.0757709	0.32375
mcr3	Rvnc0010	putative small regulatory RNA	-0.558217	0.324585
Rv1847	Rv1847	esterase	-0.172523	0.325023
hsdM	Rv2756c	type I restriction/modification system DNA methylase HsdM	-0.157643	0.32541
MT0328.1	MT0328.1	hypothetical protein	-0.202161	0.325498
Rv0178	Rv0178	Mce associated membrane protein	-0.0839367	0.325651
Rv1706A	Rv1706A	hypothetical protein	-0.980906	0.327419
Rv3360	Rv3360	hypothetical protein	-0.269987	0.328141
Rv3632	Rv3632	membrane protein	-0.190949	0.328208
Rv2036	Rv2036	hypothetical protein	-0.169654	0.332555
tesA	Rv2928	thioesterase TesA	-0.153712	0.332609
Rv0393	Rv0393	hypothetical protein	-0.441734	0.332808
Rv1148c	Rv1148c	hypothetical protein	-0.116354	0.333758
pmmA	Rv3257c	phosphomannomutase PmmA	-0.0278825	0.334082
ptpA	Rv2234	protein-tyrosine-phosphatase	-0.159316	0.334519
Rv2042c	Rv2042c	hypothetical protein	-0.139072	0.337299
MT2501	MT2501	hypothetical protein	-0.695549	0.337565
Rv0771	Rv0771	4-carboxymuconolactone decarboxylase	-0.301781	0.33772
Rv2479c	Rv2479c	transposase	-0.253185	0.338002
Rv0187	Rv0187	O-methyltransferase	-0.166308	0.338917
MT3270.1	MT3270.1	hypothetical protein	-0.470105	0.341841
lppJ	Rv2080	lipoprotein LppJ	-0.156875	0.341939
Rv0979c	Rv0979c	hypothetical protein	-0.705148	0.342087
lppA	Rv2543	lipoprotein LppA	-0.358239	0.343337
Rv3651	Rv3651	hypothetical protein	-0.145923	0.343508
Rv2035	Rv2035	hypothetical protein	-0.1182	0.343662
Rv0571c	Rv0571c	hypothetical protein	-0.130189	0.344256
Rv2076c	Rv2076c	hypothetical protein	-0.235844	0.344737
ASpks	ASpks	putative small regulatory RNA	-1.0827	0.34527
narJ	Rv1163	nitrate reductase subunit delta	-0.130829	0.345332
glyV	Rvnt27	tRNA-Gly	-0.931478	0.346384
Rv2910c	Rv2910c	hypothetical protein	-0.298101	0.348643
cas2	Rv2816c	CRISPR-associated endoribonuclease Cas2	-0.287643	0.348962
vapC20	Rv2549c	ribonuclease VapC20	-0.180799	0.349845
vapB43	Rv2871	antitoxin VapB43	-0.256583	0.350219
Rv1771	Rv1771	L-gulono-1,4-lactone dehydrogenase	-0.0683792	0.351874
dedA	Rv2637	transmembrane protein DedA	-0.165322	0.352385
Rv0856	Rv0856	hypothetical protein	-0.165549	0.35321
espG1	Rv3866	ESX-1 secretion-associated protein EspG	-0.0414869	0.354314
Rv0912	Rv0912	transmembrane protein	-0.195737	0.354748
echA16	Rv2831	enoyl-CoA hydratase EchA16	-0.159331	0.355178
clpB	Rv0384c	chaperone protein ClpB	-0.0398566	0.355533
Rv3493c	Rv3493c	Mce associated protein	-0.0727577	0.355811
Rv1339	Rv1339	hypothetical protein	-0.0896966	0.356165
MT2168	MT2168	hypothetical protein	-0.278707	0.356273
vapC15	Rv2010	ribonuclease VapC15	-0.110624	0.357401
pnp	Rv0535	S-methyl-5'-thioadenosine phosphorylase	-0.202947	0.358207
Rv1546	Rv1546	hypothetical protein	-0.128258	0.358803
Rv0306	Rv0306	oxidoreductase	-0.370517	0.358821
Rv3677c	Rv3677c	beta lactamase	-0.0717122	0.360519
MT3535	MT3535	hypothetical protein	-0.494838	0.362351
Rv0466	Rv0466	hypothetical protein	-0.130732	0.362617
trxA	Rv1470	thioredoxin TrxA	-0.178462	0.365261
proT	Rvnt21	tRNA-Pro	-0.5189	0.366461
Rv2723	Rv2723	integral membrane protein	-0.142128	0.367578
Rv3311	Rv3311	hypothetical protein	-0.107911	0.368782
Rv1728c	Rv1728c	hypothetical protein	-0.106893	0.369002
Rv0360c	Rv0360c	hypothetical protein	-0.157198	0.369272
Rv3748	Rv3748	hypothetical protein	-0.192606	0.369311
rpmB1	Rv0105c	50S ribosomal protein L28	-0.493716	0.369748
pepD	Rv0983	serine protease PepD	-0.0400003	0.36996
Rv1928c	Rv1928c	short-chain type dehydrogenase/reductase	-0.291742	0.370547
htrA	Rv1223	serine protease HtrA	-0.0245225	0.370798
Rv2206	Rv2206	transmembrane protein	-0.0812724	0.371258
Rv3527	Rv3527	hypothetical protein	-0.137403	0.371492
snzP	Rv2606c	pyridoxine biosynthesis protein	-0.0469385	0.371731
eccCa1	Rv3870	ESX-1 secretion system protein EccCa	-0.0537255	0.372219
ribD	Rv2671	bifunctional diaminohydroxyphosphoribosylaminopyrimidine	-0.152213	0.374201
MT3631	MT3631	hypothetical protein	-0.505224	0.374969
spoU	Rv3366	tRNA/rRNA methylase SpoU	-0.302691	0.377994
Rv1507A	Rv1507A	hypothetical protein	-0.53801	0.37905
Rv1481	Rv1481	membrane protein	-0.0798772	0.379402
Rv0369c	Rv0369c	membrane oxidoreductase	-0.276774	0.379584
MTS1635	MTS1635	small intergenic RNA	-0.142254	0.380044
Rv3183	Rv3183	transcriptional regulator	-0.380828	0.381172
MT2370.2	MT2370.2	hypothetical protein	-0.552341	0.38126
Rv2021c	Rv2021c	transcriptional regulator	-0.176597	0.38138
Rv1626	Rv1626	two-component system transcriptional regulator	-0.0536577	0.383026
Rv1958c	Rv1958c	hypothetical protein	-0.366582	0.384523
Rv2609c	Rv2609c	membrane protein	-0.112933	0.385644
alaT	Rvnt02	tRNA-Ala	-0.373305	0.386707
lipY	Rv3097c	triacylglycerol lipase Lip	-0.246432	0.386733
lpqX	Rv1228	lipoprotein LpqX	-0.321931	0.38711
lpqF	Rv3593	lipoprotein LpqF	-0.0868994	0.388606
Rv0566c	Rv0566c	hypothetical protein	-0.180487	0.389172
Rv1249c	Rv1249c	membrane protein	-0.110056	0.389953
gmhA	Rv0113	phosphoheptose isomerase	-0.103132	0.390052
PPE58	Rv3426	PPE family protein PPE58	-0.225295	0.390706
aac	Rv0262c	aminoglycoside 2'-N-acetyltransferase	-0.137955	0.390948
Rv2806	Rv2806	membrane protein	-0.392476	0.391048
Rv0801	Rv0801	hypothetical protein	-0.208478	0.393337
echA19	Rv3516	enoyl-CoA hydratase EchA19	-0.16939	0.39351
Rv2294	Rv2294	cystathionine beta-lyase	-0.146201	0.39403
Rv2991	Rv2991	hypothetical protein	-0.20851	0.39434
Rv0966c	Rv0966c	hypothetical protein	-0.104636	0.396309
Rv1748	Rv1748	hypothetical protein	-0.216423	0.396813
fhaB	Rv0019c	FHA domain-containing protein FhaB	-0.0467787	0.397672
Rv0785	Rv0785	KsdD-like steroid dehydrogenase	-0.108862	0.397869
MT1121	MT1121	hypothetical protein	-0.417879	0.399415
Rv2278	Rv2278	transposase	-0.373391	0.399597
Rv1744c	Rv1744c	membrane protein	-0.375342	0.39968
Rv2219A	Rv2219A	membrane protein	-0.164659	0.399801
PPE61	Rv3532	PPE family protein PPE61	-0.279633	0.401092
canB	Rv3588c	carbonic anhydrase	-0.0871801	0.401661
Rv0060	Rv0060	hypothetical protein	-0.0475705	0.402408
Rv1060	Rv1060	hypothetical protein	-0.132493	0.402945
Rv2675c	Rv2675c	hypothetical protein	-0.0842519	0.40431
Rv0093c	Rv0093c	membrane protein	-0.156823	0.40436
Rv0943c	Rv0943c	monooxygenase	-0.401598	0.404861
Rv3198A	Rv3198A	glutaredoxin protein	-0.194353	0.405782
Rv2840c	Rv2840c	hypothetical protein	-0.0772484	0.40648
glbN	Rv1542c	hemoglobin GlbN	-0.508984	0.406566
Rv3613c	Rv3613c	hypothetical protein	-0.044535	0.40695
PE10	Rv1089	PE family protein	-0.453564	0.407123
Rv2239c	Rv2239c	hypothetical protein	-0.0979938	0.40729
PE_PGRS13	Rv0833	PE-PGRS family protein PE_PGRS13	-0.30357	0.407844
Rv1417	Rv1417	membrane protein	-0.128945	0.409905
modA	Rv1857	molybdate ABC transporter substrate-binding lipoprotein ModA	-0.109975	0.410598
MT3520	MT3520	hypothetical protein	-0.272896	0.411312
Rv3798	Rv3798	insertion sequence element IS1557 transposase	-0.162946	0.412402
Rv3766	Rv3766	hypothetical protein	-0.146933	0.412627
hemA	Rv0509	glutamyl-tRNA reductase	-0.0653838	0.413275
MT1808	MT1808	hypothetical protein	-0.529839	0.414319
Rv1203c	Rv1203c	hypothetical protein	-0.266289	0.414622
Rv0802c	Rv0802c	succinyl-CoA transferase	-0.214328	0.416818
MT0328.2	MT0328.2	hypothetical protein	-0.0918951	0.418588
MT2588	MT2588	hypothetical protein	-0.127163	0.419812
Rv2203	Rv2203	membrane protein	-0.1211	0.421176
Rv2541	Rv2541	hypothetical protein	-0.601983	0.421833
Rv1425	Rv1425	diacyglycerol O-acyltransferase	-0.0474717	0.422079
Rv1927	Rv1927	hypothetical protein	-0.137531	0.422374
Rv1053c	Rv1053c	hypothetical protein	-0.887224	0.422683
Rv3072c	Rv3072c	hypothetical protein	-0.256544	0.423283
vapC23	Rv2863	ribonuclease VapC23	-0.543999	0.426989
Rv1043c	Rv1043c	hypothetical protein	-0.110568	0.430467
glnT	Rvnt16	tRNA-Gln	-0.414995	0.433012
MT3628	MT3628	hypothetical protein	-0.283134	0.433062
MT2375	MT2375	hypothetical protein	-0.316082	0.433319
PPE29	Rv1801	PPE family protein PPE29	-0.170778	0.434917
PE9	Rv1088	PE family protein PE9	-0.463335	0.440018
Rv1786	Rv1786	ferredoxin	-0.292142	0.440529
vapB15	Rv2009	antitoxin VapB15	-0.160553	0.441779
Rv3143	Rv3143	response regulator	-0.25622	0.441916
kstR2	Rv3557c	HTH-type transcriptional regulator KstR2	-0.1209	0.444437
rodA	Rv0017c	cell division protein RodA	-0.0508548	0.44642
Rv2805	Rv2805	hypothetical protein	-0.233064	0.446515
MT1798	MT1798	hypothetical protein	-0.43792	0.447844
MTS0903	MTS0903	small intergenic RNA	-0.200844	0.44901
fadD1	Rv1750c	fatty-acid--CoA ligase FadD1	-0.0990445	0.454315
Rv2516c	Rv2516c	hypothetical protein	-0.0779981	0.456262
Rv1645c	Rv1645c	hypothetical protein	-0.180171	0.457626
Rv1567c	Rv1567c	membrane protein	-0.20684	0.458551
Rv2105	Rv2105	transposase	-0.253354	0.458758
hupB	Rv2986c	DNA-binding protein HU	-0.0156573	0.460051
MT0614	MT0614	hypothetical protein	-0.567486	0.461068
Rv3856c	Rv3856c	hypothetical protein	-0.037704	0.464643
mapA	Rv0734	methionine aminopeptidase	-0.0655179	0.465049
murB	Rv0482	UDP-N-acetylenolpyruvoylglucosamine reductase	-0.141476	0.466078
Rv3705A	Rv3705A	hypothetical protein	-0.125079	0.467462
Rv1682	Rv1682	hypothetical protein	-0.145628	0.468771
MT2417	MT2417	hypothetical protein	-0.577644	0.469524
lppT	Rv1799	lipoprotein LppT	-0.197998	0.469559
MT3284	MT3284	hypothetical protein	-0.781066	0.470485
Rv3661	Rv3661	hypothetical protein	-0.073086	0.471285
espI	Rv3876	ESX-1 secretion-associated protein EspI	-0.0396578	0.471423
moaX	Rv3323c	MoaD-MoaE fusion protein MoaX	-0.145919	0.47144
Rv3669	Rv3669	transmembrane protein	-0.0878866	0.472133
wbbL2	Rv1525	rhamnosyl transferase WbbL	-0.104674	0.472805
moaD1	Rv3112	molybdenum cofactor biosynthesis protein MoaD	-0.472982	0.474668
Rv3295	Rv3295	TetR family transcriptional regulator	-0.0304093	0.475716
cobQ1	Rv0255c	cobyric acid synthase	-0.109734	0.475842
mbtK	Rv1347c	lysine N-acetyltransferase MbtK	-0.256936	0.476668
bcpB	Rv1608c	peroxiredoxin	-0.114562	0.476964
Rv1691	Rv1691	hypothetical protein	-0.118086	0.47787
Rv2119	Rv2119	hypothetical protein	-0.135574	0.478366
glnA2	Rv2222c	glutamine synthetase	-0.0127216	0.478781
Rv2168c	Rv2168c	transposase	-0.282494	0.479099
Rv1351	Rv1351	hypothetical protein	-0.196055	0.479264
gpgS	Rv1208	glucosyl-3-phosphoglycerate synthase	-0.0415653	0.479662
PPE8	Rv0355c	PPE family protein PPE8	-0.067533	0.480307
thrB	Rv1296	homoserine kinase	-0.0716727	0.480333
Rv1120c	Rv1120c	hypothetical protein	-0.353995	0.482236
fabG2	Rv1350	3-oxoacyl-ACP reductase FabG	-0.139816	0.483413
MT0598	MT0598	hypothetical protein	-0.245225	0.484071
Rv2079	Rv2079	hypothetical protein	-0.105323	0.486021
cyp132	Rv1394c	cytochrome P450 Cyp132	-0.0185963	0.486267
zwf1	Rv1121	glucose-6-phosphate 1-dehydrogenase	-0.0314269	0.487931
MT3984	MT3984	hypothetical protein	-0.124573	0.488123
hsdS.1	Rv2755c	Type I restriction/modification system specificity determinant hsdS_1	-0.236768	0.489391
PE_PGRS32	Rv1803c	PE-PGRS family protein PE_PGRS32	-0.139539	0.489595
lppL	Rv2138	lipoprotein LppL	-0.0468086	0.491576
thyA	Rv2764c	thymidylate synthase ThyA	-0.0529746	0.493264
Rv2286c	Rv2286c	hypothetical protein	-0.100771	0.493343
Rv0877	Rv0877	hypothetical protein	-0.0125229	0.493729
mmaA1	Rv0645c	mycolic acid methyltransferase MmaA1	-0.0988432	0.493807
Rv1756c	Rv1756c	transposase	-0.195774	0.494194
rfbD	Rv3783	O-antigen/lipopolysaccharide ABC transporter permease RfbD	-0.0397045	0.495591
trxC	Rv3914	thioredoxin TrxC	-0.0746727	0.495954
Rv0200	Rv0200	transmembrane protein	-0.0765997	0.497018
Rv1456c	Rv1456c	antibiotic ABC transporter permease	-0.139423	0.499317
mce4D	Rv3496c	Mce family protein Mce4D	-0.00659444	0.499385
Rv1414	Rv1414	hypothetical protein	-0.188258	0.499759
Rv0738	Rv0738	hypothetical protein	-0.171786	0.501565
ppdK	Rv1127c	pyruvate, phosphate dikinase PpdK	-0.0338194	0.502434
Rv3092c	Rv3092c	integral membrane protein	-0.0394211	0.502935
MT0159	MT0159	hypothetical protein	-0.812268	0.503299
Rv3553	Rv3553	oxidoreductase	-0.134041	0.508155
B55	RVnc0005	Putative small regulatory RNA	-0.374678	0.508303
MT0012	MT0012	hypothetical protein	-0.213171	0.508374
MT1771.1	MT1771.1	hypothetical protein	-0.532261	0.508799
accA3	Rv3285	bifunctional protein acetyl-/propionyl-CoA carboxylase subunit alpha AccA	-0.0428787	0.508918
MT0122	MT0122	phosphoheptose isomerase	-0.0395971	0.509373
mmuM	Rv2458	homocysteine S-methyltransferase MmuM	-0.123028	0.509502
Rv1856c	Rv1856c	oxidoreductase	-0.0283074	0.515058
Rv2480c	Rv2480c	transposase	-0.273586	0.515074
Rv1370c	Rv1370c	transposase	-0.23186	0.515691
csm5	Rv2819c	CRISPR type III-associated RAMP protein Csm5	-0.0752088	0.518175
pknH	Rv1266c	serine/threonine-protein kinase PknH	-0.0353856	0.518186
Rv0147	Rv0147	aldehyde dehydrogenase	-0.0194002	0.518511
Rv3038c	Rv3038c	hypothetical protein	-0.0193546	0.519223
MT3876	MT3876	hypothetical protein	-0.334774	0.519988
Rv2650c	Rv2650c	prophage protein	-0.0953935	0.522995
mazE1	Rv0456B	antitoxin MazE1	-0.358866	0.523918
eccD3	Rv0290	ESX-3 secretion system protein EccD	0.0187585	0.524596
MT1166	MT1166	hypothetical protein	-0.324433	0.524852
pstS1	Rv0934	phosphate ABC transporter substrate-binding lipoprotein PstS	-0.00345869	0.527268
mazE8	Rv2274A	antitoxin MazE8	-0.289784	0.529082
vapB7	Rv0662c	antitoxin VapB7	-0.318836	0.529643
Rv0345	Rv0345	hypothetical protein	-0.12519	0.531403
Rv2326c	Rv2326c	ABC transporter ATP-binding protein	-0.016162	0.531454
Rv3079c	Rv3079c	hypothetical protein	-0.118594	0.533272
Rv3399	Rv3399	S-adenosylmethionine-dependent methyltransferase	-0.135974	0.537064
Rv0910	Rv0910	toxin	-0.0468362	0.537456
Rv3160c	Rv3160c	TetR family transcriptional regulator	-0.0623823	0.537638
celA2b	Rv1090	cellulase celA2b	-0.268178	0.537645
fecB	Rv3044	FeIII-dicitrate-binding periplasmic lipoprotein	-0.0102781	0.537819
valV	Rvnt23	tRNA-Val	-0.204279	0.537919
pcaA	Rv0470c	cyclopropane mycolic acid synthase	-0.00164479	0.538446
Rv2959c	Rv2959c	rhamnosyl O-methyltransferase	-0.0664052	0.539684
Rv0100	Rv0100	hypothetical protein	-0.242776	0.539992
mazF7	Rv2063A	mRNA interferase MazF7	-0.147994	0.540483
prrA	Rv0903c	two component transcriptional regulator PrrA	-0.0421468	0.540811
acs	Rv3667	acetyl-CoAsynthetase	-0.044854	0.541679
Rv1171	Rv1171	hypothetical protein	-0.095077	0.542534
mutT3	Rv0413	8-oxo-dGTP diphosphatase	-0.116291	0.543071
Rv0329c	Rv0329c	hypothetical protein	-0.253924	0.543563
Rv0698	Rv0698	hypothetical protein	-0.209551	0.544285
Rv0686	Rv0686	membrane protein	-0.0344103	0.545092
dapA	Rv2753c	4-hydroxy-tetrahydrodipicolinate synthase	0.00671677	0.545684
nuoA	Rv3145	NADH-quinone oxidoreductase subunit A	-0.0163537	0.545791
Rv3015c	Rv3015c	hypothetical protein	-0.143372	0.54653
Rv1498A	Rv1498A	hypothetical protein	-0.160213	0.547329
moxR2	Rv3692	methanol dehydrogenase transcriptional regulator MoxR	0.162765	0.547948
vapC30	Rv0624	ribonuclease VapC30	-0.0599002	0.548088
Rv1279	Rv1279	GMC-type oxidoreductase	-0.00901647	0.552783
birA	Rv3279c	bifunctional biotin operon repressor/biotin--[acetyl-CoA-carboxylase] synthetase	-0.0996298	0.552834
viuB	Rv2895c	mycobactin utilization protein ViuB	-0.052744	0.553972
moaC3	Rv3324c	cyclic pyranopterin monophosphate synthase accessory protein	-0.185918	0.554694
Rv0076c	Rv0076c	membrane protein	0.233627	0.554742
Rv3235	Rv3235	hypothetical protein	-0.1512	0.555228
Rv3049c	Rv3049c	monooxygenase	0.00349503	0.555311
Rv3312c	Rv3312c	hypothetical protein	-0.0747081	0.555384
Rv0796	Rv0796	transposase	-0.170781	0.556604
fadE33	Rv3564	acyl-CoA dehydrogenase FadE33	0.209391	0.556829
hemC	Rv0510	porphobilinogen deaminase	-0.0384868	0.55824
Rv0348	Rv0348	transcriptional regulator	-0.0836054	0.55938
Rv1097c	Rv1097c	hypothetical protein	0.00714736	0.560192
echA17	Rv3039c	enoyl-CoA hydratase EchA17	0.180948	0.560378
Rv1290A	Rv1290A	hypothetical protein	-0.462626	0.561792
ldtB	Rv2518c	L,D-transpeptidase LdtB	-0.00983505	0.562176
vapB38	Rv2493	antitoxin VapB38	0.219413	0.56278
Rv2468c	Rv2468c	hypothetical protein	-0.0464181	0.563863
Rv0601c	Rv0601c	two component sensor kinase HK2	-0.358742	0.565136
Rv2475c	Rv2475c	hypothetical protein	-0.0345807	0.565672
Rv1637c	Rv1637c	hypothetical protein	0.16859	0.566613
MT0694	MT0694	hypothetical protein	-0.192118	0.567337
Rv1871c	Rv1871c	hypothetical protein	0.0109787	0.56808
ponA2	Rv3682	bifunctional penicillin-insensitive transglycosylase/penicillin-sensitive transpeptidase	0.0151099	0.569202
Rv2038c	Rv2038c	sugar ABC transporter ATP-binding protein	0.216554	0.569589
tal	Rv1448c	transaldolase	0.00677829	0.569732
Rv0236A	Rv0236A	hypothetical protein	0.17771	0.569964
purE	Rv3275c	N5-carboxyaminoimidazole ribonucleotide mutase	-0.0305124	0.570048
MT0771	MT0771	hypothetical protein	-0.611045	0.570964
Rv1354c	Rv1354c	hypothetical protein	-0.152442	0.571073
dppC	Rv3664c	dipeptide ABC transporter permease DppC	-0.110815	0.571532
Rv3900c	Rv3900c	hypothetical protein	-0.0244694	0.572192
Rv2375	Rv2375	hypothetical protein	-0.0789103	0.572446
Rv2366c	Rv2366c	transmembrane protein	-0.0121529	0.57434
cysM	Rv1336	O-phosphoserine sulfhydrylase	-0.0111491	0.574797
thiE	Rv0414c	thiamine-phosphate synthase	0.252677	0.575258
echA18	Rv3373	enoyl-CoA hydratase	-0.116226	0.576114
PE_PGRS11	Rv0754	PE-PGRS family protein PE_PGRS11	-0.0942442	0.576519
idsB	Rv3383c	polyprenyl synthetase IdsB	0.214979	0.576798
MT3560	MT3560	hypothetical protein	-0.188575	0.576973
espA	Rv3616c	ESX-1 secretion-associated protein EspA	0.0353873	0.577321
Rv3007c	Rv3007c	oxidoreductase	-0.113293	0.577777
PPE51	Rv3136	PPE family protein PPE51	-0.0192195	0.577904
Rv3095	Rv3095	HTH-type transcriptional regulator	0.209304	0.57822
add	Rv3313c	adenosine deaminase	-0.0342818	0.578433
Rv3818	Rv3818	hypothetical protein	-0.0290554	0.579372
Rv2309A	Rv2309A	hypothetical protein	-0.394203	0.57974
Rv1896c	Rv1896c	S-adenosyl-L-methionine-dependent methyltransferase	-0.0573498	0.581302
Rv2575	Rv2575	membrane protein	-0.0406544	0.581701
lpqV	Rv1064c	lipoprotein LpqV	-0.194086	0.583074
MTS0194	MTS0194	small intergenic RNA	0.180078	0.583985
Rv3541c	Rv3541c	hypothetical protein	0.285229	0.584106
cut2	Rv2301	cutinase	-0.010907	0.584537
pepR	Rv2782c	zinc protease	0.166114	0.584837
mce2F	Rv0594	Mce family protein Mce2F	0.230744	0.586113
serA1	Rv2996c	D-3-phosphoglycerate dehydrogenase	0.149458	0.586125
Rv1509	Rv1509	hypothetical protein	0.220106	0.586944
fadE28	Rv3544c	acyl-CoA dehydrogenase FadE28	-0.0207221	0.58697
rbsK	Rv2436	ribokinase RbsK	-0.111302	0.5871
Rv0431	Rv0431	tuberculin-like peptide	0.173162	0.58847
MT3058.1	MT3058.1	hypothetical protein	-0.256338	0.588994
lpqB	Rv3244c	lipoprotein LpqB	0.000718067	0.589124
Rv3362c	Rv3362c	ATP/GTP-binding protein	-0.0417024	0.591005
Rv1333	Rv1333	hydrolase	0.162009	0.591075
fadD34	Rv0035	fatty-acid--CoA ligase FadD34	0.165954	0.591523
Rv3649	Rv3649	helicase	0.207653	0.59168
devB	Rv1445c	6-phosphogluconolactonase	0.16663	0.592723
pntAb	Rv0156	NAD(P) transhydrogenase subunit alpha PntAb	0.214771	0.593496
MT1717	MT1717	hypothetical protein	-0.125846	0.593938
Rv2749	Rv2749	hypothetical protein	0.188993	0.595188
Rv3837c	Rv3837c	phosphoglycerate mutase	0.00108841	0.595378
PPE21	Rv1548c	PPE family protein PPE21	0.175738	0.595805
Rv3903c	Rv3903c	hypothetical protein	0.204341	0.595856
mgtE	Rv0362	Mg2+ transport transmembrane protein MgtE	0.198075	0.596212
Rv3342	Rv3342	methyltransferase	0.168634	0.596251
vapC46	Rv3384c	ribonuclease VapC46	0.234789	0.596487
Rv3177	Rv3177	peroxidase	-0.298433	0.59666
eccB4	Rv3450c	ESX-4 secretion system protein EccB4	0.202717	0.597284
MT1849.1	MT1849.1	hypothetical protein	-0.767828	0.600456
MT2113	MT2113	hypothetical protein	-0.37142	0.600673
Rv1583c	Rv1583c	phage protein	-0.229051	0.600861
sugC	Rv1238	sugar ABC transporter ATP-binding protein SugC	0.176151	0.600994
Rv2468A	Rv2468A	hypothetical protein	-0.0569148	0.601045
parA	Rv3918c	chromosome partitioning protein ParA	0.00739811	0.601159
recA	Rv2737c	recombinase A	0.0149929	0.601472
Rv2319c	Rv2319c	universal stress protein	0.282492	0.601523
rmlC	Rv3465	dTDP-4-dehydrorhamnose 3,5-epimerase	0.154271	0.602149
narG	Rv1161	nitrate reductase subunit alpha	0.13489	0.602333
Rv0739	Rv0739	hypothetical protein	0.257566	0.602464
echA1	Rv0222	enoyl-CoA hydratase EchA1	-0.0469922	0.603205
Rv2041c	Rv2041c	sugar ABC transporter substrate-binding lipoprotein	0.175544	0.603693
pepE	Rv2089c	dipeptidase PepE	-0.136721	0.603789
accD4	Rv3799c	propionyl-CoA carboxylase subunit beta AccD	0.132278	0.60475
lytB2	Rv1110	4-hydroxy-3-methylbut-2-enyl diphosphate reductase	0.151554	0.607039
PE31	Rv3477	PE family protein PE31	0.137164	0.607077
Rv1535	Rv1535	hypothetical protein	0.14703	0.607858
Rv3165c	Rv3165c	hypothetical protein	0.231151	0.608334
Rv3363c	Rv3363c	hypothetical protein	0.185958	0.608357
PE32	Rv3622c	PE family protein PE32	-0.270587	0.608823
lppU	Rv2784c	lipoprotein LppU	-0.0704368	0.609071
Rv2706c	Rv2706c	hypothetical protein	-0.205878	0.609215
serS	Rv3834c	serine--tRNA ligase	0.226897	0.609465
fadD15	Rv2187	long-chain-fatty-acid--CoA ligase FadD15	0.145166	0.609475
MT0009	MT0009	hypothetical protein	-0.269826	0.609539
Rv1556	Rv1556	HTH-type transcriptional regulator	0.235402	0.60981
MT2934	MT2934	hypothetical protein	0.215132	0.610174
cobS	Rv2208	cobalamin synthase	-0.155445	0.61107
lipV	Rv3203	lipase LipV	0.243133	0.611149
hisC2	Rv3772	histidinol-phosphate aminotransferase	0.196023	0.611491
Rv2258c	Rv2258c	transcriptional regulator	0.00545989	0.611731
leuB	Rv2995c	3-isopropylmalate dehydrogenase	0.140766	0.612734
Rv3572	Rv3572	hypothetical protein	0.167858	0.613039
MT1007	MT1007	hypothetical protein	-0.0811389	0.613163
sdhD	Rv3317	succinate dehydrogenase hydrophobic membrane anchor subunit	0.161828	0.61347
Rv1590	Rv1590	hypothetical protein	-0.0549165	0.6135
Rv3294c	Rv3294c	hypothetical protein	0.419579	0.613744
MT2960	MT2960	hypothetical protein	-0.274983	0.614514
ansP2	Rv0346c	L-asparagine permease	-0.00324452	0.615079
Rv0926c	Rv0926c	hypothetical protein	0.176436	0.615608
hab	Rv3078	hydroxylaminobenzene mutase	-0.122071	0.617002
Rv1513	Rv1513	hypothetical protein	0.150299	0.617281
Rv0426c	Rv0426c	transmembrane protein	-0.00681336	0.617646
PPE5	Rv0304c	PPE family protein PPE5	0.166631	0.618187
mazF5	Rv1942c	toxin MazF5	0.207338	0.618196
Rv3076	Rv3076	hypothetical protein	0.20574	0.618262
Rv3767c	Rv3767c	S-adenosylmethionine-dependent methyltransferase	-0.0165489	0.618277
Rv0921	Rv0921	resolvase	0.176107	0.618839
Rv1444c	Rv1444c	hypothetical protein	-0.0406607	0.619319
Rv1066	Rv1066	hypothetical protein	-0.150015	0.619661
hrcA	Rv2374c	heat-inducible transcription repressor HrcA	0.133365	0.61991
glpQ1	Rv3842c	glycerophosphoryl diester phosphodiesterase	0.135529	0.62018
Rv1669	Rv1669	hypothetical protein	-0.313964	0.620502
hisF	Rv1605	imidazole glycerol phosphate synthase subunit HisF	0.147686	0.62135
dxr	Rv2870c	1-deoxy-D-xylulose 5-phosphate reductoisomerase	0.00568922	0.621377
Rv1998c	Rv1998c	hypothetical protein	0.212353	0.622043
guaB1	Rv1843c	inosine-5'-monophosphate dehydrogenase	0.143762	0.6221
Rv3552	Rv3552	CoA-transferase subunit beta	0.191558	0.622333
Rv1480	Rv1480	hypothetical protein	0.153376	0.622474
Rv2365c	Rv2365c	hypothetical protein	-0.116316	0.623079
ceoB	Rv2691	TRK system potassium uptake protein CeoB	0.154765	0.623241
sodC	Rv0432	superoxide dismutase	0.140973	0.623413
folD	Rv3356c	bifunctional methylenetetrahydrofolate dehydrogenase/methenyltetrahydrofolate cyclohydrolase	0.18138	0.623555
Rv3605c	Rv3605c	hypothetical protein	0.167527	0.623666
Rv0552	Rv0552	hypothetical protein	-0.0218477	0.623768
MT2895	MT2895	hypothetical protein	-0.211456	0.624175
Rv1835c	Rv1835c	serine esterase	0.173967	0.624546
uspC	Rv2318	sugar ABC transporter substrate-binding lipoprotein UspC	0.204602	0.624666
Rv0759c	Rv0759c	hypothetical protein	-0.0249897	0.624708
Rv0906	Rv0906	hypothetical protein	0.00769101	0.624994
cysH	Rv2392	phosphoadenosine phosphosulfate reductase	0.0224883	0.62528
mca	Rv1082	mycothiol S-conjugate amidase	0.185879	0.625337
Rv1395	Rv1395	HTH-type transcriptional regulator	0.220702	0.625654
Rv1191	Rv1191	hypothetical protein	0.17926	0.625888
cysG	Rv2847c	multifunctional uroporphyrin-III C-methyltransferase/precorrin-2 oxidase/ferrochelatase	0.149264	0.626759
fprA	Rv3106	NADPH-ferredoxin reductase FprA	0.165391	0.627498
hemK	Rv1300	release factor glutamine methyltransferase	0.0273254	0.627525
Rv3337	Rv3337	conserved hypothetical protein	0.27362	0.628147
pks6	Rv0405	membrane bound polyketide synthase	-0.0154509	0.628475
Rv0837c	Rv0837c	hypothetical protein	0.31651	0.628682
PPE42	Rv2608	PPE family protein PPE42	0.1844	0.629042
accA2	Rv0973c	acetyl-/propionyl-CoA carboxylase subunit alpha	0.176013	0.629119
Rv0051	Rv0051	transmembrane protein	0.15263	0.6295
cobO	Rv2849c	cob(I)alamin adenosyltransferase	0.19477	0.6295
Rv0793	Rv0793	monooxygenase	-0.293175	0.629716
Rv1949c	Rv1949c	conserved hypothetical protein	0.310647	0.629855
dapD	Rv1201c	2,3,4,5-tetrahydropyridine-2,6-dicarboxylate N-succinyltransferase	0.172221	0.630036
Rv0561c	Rv0561c	oxidoreductase	0.172628	0.63007
PPE34	Rv1917c	PPE family protein PPE34	0.172574	0.630302
Rv2551c	Rv2551c	hypothetical protein	0.227867	0.630344
vapC24	Rv0240	ribonuclease VapC24	0.250236	0.630637
lpqO	Rv0604	lipoprotein LpqO	0.171843	0.631039
lpqI	Rv0237	lipoprotein LpqI	0.16367	0.631657
Rv0007	Rv0007	membrane protein	0.135946	0.632077
Rv0826	Rv0826	hypothetical protein	0.232925	0.632235
MT2364.1	MT2364.1	hypothetical protein	-0.401846	0.63224
fadD21	Rv1185c	fatty-acid--CoA ligase FadD21	0.0110664	0.6323
Rv3352c	Rv3352c	oxidoreductase	-0.232139	0.632625
ubiA	Rv3806c	decaprenyl-phosphate phosphoribosyltransferase	0.142427	0.632644
Rv3719	Rv3719	hypothetical protein	0.177876	0.632707
PE_PGRS4	Rv0279c	PE-PGRS family protein PE_PGRS4	-0.0601546	0.63271
Rv3671c	Rv3671c	serine protease	0.139537	0.632838
Rv1363c	Rv1363c	membrane protein	-0.0484557	0.633209
ctpE	Rv0908	metal cation transporter ATPase E	0.182618	0.633327
nirB	Rv0252	nitrite reductase large subunit NirB	-0.031765	0.633561
Rv2305	Rv2305	hypothetical protein	-0.0503379	0.633712
MT3757	MT3757	hypothetical protein	-0.296293	0.633757
kstD	Rv3537	3-oxosteroid 1-dehydrogenase	0.190907	0.634768
topA	Rv3646c	DNA topoisomerase I	0.130302	0.635254
arsA	Rv2684	arsenic-transport integral membrane protein ArsA	0.160045	0.635377
MT2520.1	MT2520.1	hypothetical protein	-0.0909211	0.63591
vapC34	Rv1741	ribonuclease VapC34	0.212092	0.636085
lipG	Rv0646c	lipase/esterase LipG	0.185804	0.636681
xseA	Rv1108c	exodeoxyribonuclease VII large subunit	0.183159	0.636961
Rv0135c	Rv0135c	transcriptional regulator	0.15302	0.637392
mbtA	Rv2384	bifunctional salicyl-AMP ligase/salicyl-S-ArCP synthetase	0.272211	0.637683
pyrE	Rv0382c	orotate phosphoribosyltransferase	0.178706	0.637894
Rv3364c	Rv3364c	hypothetical protein	0.181632	0.638216
Rv0376c	Rv0376c	hypothetical protein	0.19344	0.638835
Rv3195	Rv3195	hypothetical protein	0.235407	0.639016
Rv0310c	Rv0310c	hypothetical protein	-0.176648	0.63905
vapB26	Rv0581	antitoxin VapB26	0.2709	0.639501
Rv2434c	Rv2434c	transmembrane protein	0.183371	0.639558
rimI	Rv3420c	ribosomal-protein-alanine acetyltransferase RimI	0.158684	0.639856
dgt	Rv2344c	deoxyguanosine triphosphate triphosphohydrolase	0.000625747	0.640012
eccE2	Rv3885c	ESX-2 secretion system protein EccE	0.141085	0.640463
MT2653	MT2653	hypothetical protein	-0.241862	0.640577
MT2138.2	MT2138.2	hypothetical protein	-0.36981	0.641008
PPE53	Rv3159c	PPE family protein PPE53	-0.0777818	0.641123
Rv2688c	Rv2688c	antibiotic ABC transporter ATP-binding protein	0.147501	0.641147
lpdC	Rv0462	dihydrolipoamide dehydrogenase	0.125085	0.64138
MT2405	MT2405	hypothetical protein	-0.200341	0.642341
metK	Rv1392	S-adenosylmethionine synthetase	0.13264	0.642364
TB27.3	Rv0577	hypothetical protein	0.0206373	0.642472
pncB2	Rv0573c	nicotinic acid phosphoribosyltransferase PncB2	-0.136441	0.642791
Rv1524	Rv1524	glycosyltransferase	0.207357	0.643229
lppB	Rv2544	lipoprotein LppB	-0.173248	0.643409
MT0937	MT0937	hypothetical protein	0.245117	0.643634
MT0506	MT0506	hypothetical protein	-0.24017	0.644353
Rv3454	Rv3454	conserved membrane protein	0.386577	0.644866
MT1602	MT1602	hypothetical protein	-0.509008	0.64519
Rv3037c	Rv3037c	S-adenosylmethionine-dependent methyltransferase	0.244254	0.645334
hsaE	Rv3536c	hydratase	-0.0569413	0.645365
Rv3658c	Rv3658c	transmembrane protein	0.339578	0.645531
Rv0597c	Rv0597c	hypothetical protein	0.186227	0.645562
Rv0513	Rv0513	transmembrane protein	0.186462	0.645807
PE_PGRS23	Rv1243c	PE-PGRS family protein PE_PGRS23	0.247754	0.646314
Rv0828c	Rv0828c	deaminase	-0.281713	0.647166
cspB	Rv0871	cold shock-like protein CspB	-0.00621059	0.647346
MT2363	MT2363	hypothetical protein	0.330928	0.647942
fadE25	Rv3274c	acyl-CoA dehydrogenase FadE25	0.176927	0.649133
sdhA	Rv3318	succinate dehydrogenase flavoprotein subunit	0.0190523	0.649247
ppa	Rv3628	inorganic pyrophosphatase	-0.036471	0.649487
Rv3788	Rv3788	hypothetical protein	0.237564	0.650023
Rv2762c	Rv2762c	hypothetical protein	0.163577	0.650822
cobU	Rv0254c	bifunctional cobinamide kinase/cobinamide phosphate guanylyltransferase	0.254986	0.651196
fadD4	Rv0214	fatty-acid--CoA ligase FadD4	0.175725	0.651557
pks15	Rv2947c	polyketide synthase	0.199274	0.651905
PPE67	Rv3739c	PPE family protein PPE67	-0.21002	0.651945
Rv1232c	Rv1232c	hypothetical protein	-0.0328162	0.652081
PE_PGRS39	Rv2340c	PE-PGRS family protein PE_PGRS39	0.175177	0.652575
MT2370	MT2370	hypothetical protein	-0.300332	0.652601
gmdA	Rv1511	GDP-D-mannose dehydratase GmdA	0.185457	0.652629
moeY	Rv1355c	molybdopterin biosynthesis protein MoeY	0.27206	0.652948
Rv0712	Rv0712	hypothetical protein	0.183196	0.653022
Rv0359	Rv0359	zinc metalloprotease	0.292575	0.653138
lpqP	Rv0671	lipoprotein LpqP	0.00561288	0.653174
Rv1358	Rv1358	transcriptional regulator	0.196114	0.654478
dapB	Rv2773c	4-hydroxy-tetrahydrodipicolinate reductase	0.166902	0.654589
Rv3716c	Rv3716c	hypothetical protein	-0.0109672	0.654928
mce4C	Rv3497c	Mce family protein Mce4C	0.129785	0.655088
pyrR	Rv1379	bifunctional pyrimidine operon regulatory protein/uracil phosphoribosyltransferase	0.202431	0.655344
Rv2003c	Rv2003c	hypothetical protein	0.269168	0.655698
mmsB	Rv0751c	3-hydroxyisobutyrate dehydrogenase	-0.0227881	0.655766
Rv2508c	Rv2508c	integral membrane protein	0.238931	0.656211
Rv0792c	Rv0792c	transcriptional regulator	0.252693	0.656377
Rv3120	Rv3120	hypothetical protein	-0.0156632	0.656473
Rv0681	Rv0681	transcriptional regulator	-0.036763	0.656564
lppH	Rv3576	lipoprotein LppH	-0.0328248	0.657237
Rv2963	Rv2963	integral membrane protein	0.157986	0.657276
Rv1825	Rv1825	hypothetical protein	0.176682	0.657614
otsB2	Rv3372	trehalose 6-phosphate phosphatase	0.144736	0.658423
[truncated: 2,500 more rows]

## Sheet: mtrA3.ATc+.Mtb.UP
GENE_NAME	GENE_ID	PRODUCT	LOG2FOLD	AVG_PVALUE
iniB	Rv0341	isoniazid inducible protein IniB	4.41582	2.1618e-136
iniA	Rv0342	isoniazid inductible protein IniA	3.43603	2.32978e-125
iniC	Rv0343	iIsoniazid inductible protein IniC	3.00364	9.18772e-123
embA	Rv3794	arabinosyltransferase A	1.52292	1.24214e-57
pks10	Rv1660	chalcone synthase	2.27381	3.2149e-49
pks16	Rv1013	polyketide synthase	1.27524	2.18494e-37
argB	Rv1654	acetylglutamate kinase	2.15078	1.0603e-36
yrbE1B	Rv0168	membrane protein	1.34842	6.4239e-36
lipQ	Rv2485c	carboxylesterase LipQ	1.82317	1.60823e-35
Rv1277	Rv1277	hypothetical protein	1.73491	4.5508e-35
Rv1258c	Rv1258c	multidrug-efflux transporter	2.86542	5.98938e-35
ppsC	Rv2933	phthiocerol synthesis polyketide synthase type I PpsC	1.24672	1.00904e-34
ctpI	Rv0107c	cation-transporter ATPase I	1.75811	1.36182e-34
fadD19	Rv3515c	long-chain-fatty-acid--CoA ligase FadD19	1.83559	1.49256e-33
dprE1	Rv3790	decaprenylphosphoryl-beta-D-ribose oxidase	1.79145	2.86486e-32
fadD5	Rv0166	fatty-acid--CoA ligase FadD5	1.34696	5.32418e-31
pks1	Rv2946c	polyketide synthase	1.16416	2.00986e-28
MT1218	MT1218	mycocerosic acid synthase	0.959738	1.46595e-27
argF	Rv1656	ornithine carbamoyltransferase	2.13279	7.33592e-27
pca	Rv2967c	pyruvate carboxylase	1.1598	7.72937e-27
pks2	Rv3825c	phthioceranic/hydroxyphthioceranic acid synthase	1.12299	1.28395e-26
carA	Rv1383	carbamoyl-phosphate synthase small subunit	1.47893	6.42912e-26
ileS	Rv1536	isoleucine--tRNA ligase	1.02498	1.45862e-25
asnB	Rv2201	asparagine synthetase	1.3823	4.85316e-25
scoB	Rv2503c	succinyl-CoA:3-ketoacid-CoA transferase subunit B	1.70566	9.84032e-25
Rv0315	Rv0315	beta-1,3-glucanase	1.44367	3.07906e-24
pks3	Rv1180	polyketide beta-ketoacyl synthase	1.35468	3.23601e-24
pknA	Rv0015c	serine/threonine-protein kinase PknA	1.23552	1.51066e-23
accD1	Rv2502c	acetyl-/propionyl-CoA carboxylase subunit beta	1.29508	2.73623e-23
leuC	Rv2988c	3-isopropylmalate dehydratase large subunit	1.51494	4.2535e-23
pks4	Rv1181	polyketide beta-ketoacyl synthase	0.890155	1.85788e-22
plsC	Rv2483c	bifunctional L-3-phosphoserine phosphatase/1-acyl-sn-glycerol-3-phosphate	1.08285	2.92675e-22
nrnA	Rv2837c	bifunctional oligoribonuclease/PAP phosphatase NrnA	1.11938	3.79482e-22
glmS	Rv3436c	glucosamine--fructose-6-phosphate aminotransferase	1.39236	8.26733e-22
Rv0885	Rv0885	hypothetical protein	1.40762	1.34728e-20
Rv2777c	Rv2777c	hypothetical protein	1.26907	3.02756e-20
carB	Rv1384	carbamoyl-phosphate synthase large subunit	0.956558	5.37242e-20
pks7	Rv1661	polyketide synthase	1.26016	3.42851e-19
Rv1179c	Rv1179c	hypothetical protein	1.15553	3.66375e-19
fadD7	Rv0119	fatty-acid--CoA ligase FadD7	1.32215	4.5497e-19
acpS	Rv2523c	holo-ACP synthase	1.36889	4.61121e-19
murF	Rv2157c	UDP-N-acetylmuramoyl-tripeptide--D-alanyl-D- alanine ligase	1.4799	4.94156e-19
argJ	Rv1653	bifunctional glutamate N-acetyltransferase/amino-acid acetyltransferase	2.22212	2.65874e-18
oplA	Rv0266c	5-oxoprolinase OplA	1.39179	2.94849e-18
Rv2484c	Rv2484c	diacyglycerol O-acyltransferase	0.924349	3.45158e-18
Rv2141c	Rv2141c	hypothetical protein	1.34433	3.7135e-18
pks12	Rv2048c	polyketide synthase	0.878676	3.81418e-18
murX	Rv2156c	phospho-N-acetylmuramoyl- pentappeptidetransferase	1.28241	4.85532e-18
Rv3737	Rv3737	transmembrane protein	1.35252	4.94356e-18
pyrC	Rv1381	dihydroorotase	1.49379	7.64697e-18
mbtB	Rv2383c	phenyloxazoline synthase	1.35359	1.68114e-17
argD	Rv1655	acetylornithine aminotransferase	2.58742	2.80085e-17
lpqJ	Rv0344c	lipoprotein LpqJ	2.58391	3.46994e-17
ppsD	Rv2934	phthiocerol synthesis polyketide synthase type I PpsD	0.979592	4.32342e-17
metB	Rv1079	cystathionine gamma-synthase	1.10483	5.52291e-17
cysS1	Rv3580c	cysteine--tRNA ligase	1.04837	1.08945e-16
sugI	Rv3331	sugar-transport integral membrane protein SugI	1.3169	1.2418e-16
fadD35	Rv2505c	fatty-acid--CoA ligase FadD35	1.7873	1.26574e-16
Rv0839	Rv0839	hypothetical protein	1.3432	1.38351e-16
Rv0104	Rv0104	hypothetical protein	1.84645	1.7089e-16
Rv1257c	Rv1257c	oxidoreductase	1.09083	1.74244e-16
Rv3225c	Rv3225c	GCN5-like N-acetyltransferase	1.15365	3.30236e-16
Rv3479	Rv3479	transmembrane protein	0.973142	4.44034e-16
Rv1251c	Rv1251c	hypothetical protein	1.01096	6.57317e-16
Rv2047c	Rv2047c	hypothetical protein	0.985297	6.99922e-16
yrbE4A	Rv3501c	integral membrane protein	1.61219	1.80949e-15
lpdA	Rv3303c	NAD(P)H quinone reductase LpdA	1.06329	7.95269e-15
gatC	Rv3012c	glutamyl-tRNA(GLN) amidotransferase subunit C	1.80871	8.23238e-15
Rv2776c	Rv2776c	oxidoreductase	1.32901	1.01948e-14
pabB	Rv1005c	para-aminobenzoate synthase component I	1.41279	1.16745e-14
Rv0339c	Rv0339c	transcriptional regulator	1.11033	1.47314e-14
Rv0232	Rv0232	transcriptional regulator	0.849976	1.96651e-14
pncB1	Rv1330c	nicotinic acid phosphoribosyltransferase PncB1	1.33314	2.78765e-14
plsB2	Rv2482c	glycerol-3-phosphate acyltransferase	0.929629	3.05182e-14
mazF4	Rv1495	mRNA interferase MazF4	1.77537	3.23174e-14
Rv1516c	Rv1516c	sugar transferase	1.39105	4.48417e-14
ureC	Rv1850	urease subunit alpha	1.03383	4.77759e-14
MT3290.2	MT3290.2	hypothetical protein	2.09843	5.36406e-14
cobL	Rv2072c	precorrin-6Y C(5,15)-methyltransferase	1.6455	5.39159e-14
scoA	Rv2504c	succinyl-CoA:3-ketoacid-CoA transferase subunit A	1.44663	1.02472e-13
Rv2799	Rv2799	membrane protein	1.52416	1.04633e-13
Rv2565	Rv2565	NTE family protein	0.949674	1.44257e-13
mce2R	Rv0586	HTH-type transcriptional regulator Mce2R	1.05051	2.98062e-13
Rv2251	Rv2251	flavoprotein	1.15867	3.55338e-13
infB	Rv2839c	translation initiation factor IF-2	0.869368	3.81826e-13
dinG	Rv1329c	ATP-dependent helicase DinG	1.28107	4.11899e-13
glyA2	Rv0070c	serine hydroxymethyltransferase	1.25873	4.90242e-13
argG	Rv1658	argininosuccinate synthase	1.04958	5.02687e-13
idsA2	Rv2173	geranylgeranyl pyrophosphate synthetase IdsA	1.19027	5.42846e-13
pstB	Rv0933	phosphate ABC transporter ATP-binding protein PstB	1.06836	5.87317e-13
trpG	Rv0013	anthranilate synthase component II	1.31903	1.21728e-12
pknF	Rv1746	serine/threonine-protein kinase PknF	1.16418	1.32375e-12
fprB	Rv0886	ferredoxin/ferredoxin--NADP reductase	1.35529	1.36761e-12
prsA	Rv1017c	ribose-phosphate pyrophosphokinase	0.961186	1.47488e-12
Rv1382	Rv1382	hypothetical protein	1.49413	1.64359e-12
dnaZX	Rv3721c	DNA polymerase III subunit gamma/tau	0.956832	2.25712e-12
Rv1439c	Rv1439c	hypothetical protein	2.03616	2.88135e-12
Rv2250A	Rv2250A	flavoprotein	1.74802	3.00644e-12
Rv2681	Rv2681	hypothetical protein	1.07473	3.52274e-12
argC	Rv1652	N-acetyl-gamma-glutamyl-phoshate reductase	1.51417	4.11868e-12
glmU	Rv1018c	bifunctional UDP-N-acetylglucosamine pyrophosphorylase/glucosamine-1-phosphate	0.89468	4.18696e-12
Rv0695	Rv0695	mycofactocin system creatinine amidohydrolase family protein MftE	0.956582	4.29228e-12
Rv2522c	Rv2522c	hypothetical protein	1.30078	4.39165e-12
hflX	Rv2725c	GTP-binding protein HflX	0.98783	5.30043e-12
embB	Rv3795	arabinosyltransferase B	0.816869	7.24643e-12
pykA	Rv1617	pyruvate kinase	0.832099	7.51551e-12
fas	Rv2524c	fatty acid synthase	0.952	7.99546e-12
PE_PGRS41	Rv2396	acid and phagosome regulated protein AprC	1.21718	8.00551e-12
thrS	Rv2614c	threonine--tRNA ligase	0.984955	9.61295e-12
nuoE	Rv3149	NADH-quinone oxidoreductase subunit E	0.861833	1.01115e-11
Rv2553c	Rv2553c	membrane protein	0.773854	1.24411e-11
leuD	Rv2987c	3-isopropylmalate dehydratase small subunit	1.40625	1.34471e-11
Rv3027c	Rv3027c	GCN5-like N-acetyltransferase	1.50553	1.52072e-11
Rv0530	Rv0530	hypothetical protein	0.812107	1.93282e-11
hsaB	Rv3567c	flavin-dependent monooxygenase reductase subunit HsaB	1.25479	1.98763e-11
Rv2129c	Rv2129c	oxidoreductase	1.15721	2.03066e-11
mce4A	Rv3499c	Mce family protein Mce4A	0.974792	2.57552e-11
Rv0688	Rv0688	ferredoxin reductase	0.993369	3.00255e-11
rbfA	Rv2838c	ribosome-binding factor RbfA	1.00409	3.00789e-11
Rv2980	Rv2980	hypothetical protein	1.41048	3.18911e-11
Rv1230c	Rv1230c	membrane protein	0.899037	3.42458e-11
Rv3434c	Rv3434c	transmembrane protein	1.49141	3.48976e-11
Rv2800	Rv2800	hydrolase	1.34126	3.60046e-11
dctA	Rv2443	C4-dicarboxylate-transport transmembrane protein DctA	1.24032	3.62155e-11
Rv0072	Rv0072	glutamine ABC transporter permease	0.928656	3.84761e-11
Rv0958	Rv0958	magnesium chelatase	1.07278	3.91712e-11
acrA1	Rv3391	acyl-CoA-reductase AcrA	1.1461	4.10059e-11
gcp	Rv3419c	O-sialoglycoprotein endopeptidase	0.970605	4.47608e-11
obg	Rv2440c	GTPase Obg	0.822013	4.81988e-11
Rv0654	Rv0654	carotenoid cleavage oxygenase	1.01422	5.24111e-11
Rv3778c	Rv3778c	aminotransferase	0.968569	7.60066e-11
Rv2968c	Rv2968c	integral membrane protein	1.11181	7.91186e-11
dnaQ	Rv3711c	DNA polymerase III subunit epsilon	0.908034	8.34092e-11
rpoC	Rv0668	DNA-directed RNA polymerase subunit beta'	0.632691	8.60079e-11
Rv3169	Rv3169	hypothetical protein	1.13847	1.23374e-10
mftF	Rv0696	mycofactocin biosynthesis glycosyltransferase MftF	0.866538	1.53467e-10
sdaA	Rv0069c	L-serine dehydratase	0.903515	1.6642e-10
gshA	Rv3704c	glutamate--cysteine ligase	0.917021	1.77739e-10
Rv3712	Rv3712	ligase	1.57035	2.26252e-10
Rv1842c	Rv1842c	hypothetical protein	0.957678	2.37773e-10
frdA	Rv1552	fumarate reductase flavoprotein subunit	1.32928	2.45036e-10
nusA	Rv2841c	transcription termination/antitermination protein NusA	0.797306	2.50809e-10
accD3	Rv0904c	acetyl-CoAcarboxylase carboxyl transferase subunit beta	1.58946	2.54274e-10
Rv0276	Rv0276	hypothetical protein	0.751484	2.90851e-10
cyp123	Rv0766c	cytochrome P450 Cyp123	1.211	2.96747e-10
dacB1	Rv3330	penicillin-binding protein DacB	1.07057	3.02778e-10
trpB	Rv1612	tryptophan synthase subunit beta	0.946156	4.60706e-10
Rv0498	Rv0498	hypothetical protein	1.01066	5.1752e-10
yfiH	Rv2149c	laccase domain-containing protein	1.07649	5.20542e-10
Rv2917	Rv2917	hypothetical protein	1.5621	5.27257e-10
Rv1278	Rv1278	hypothetical protein	1.18531	5.4765e-10
Rv2336	Rv2336	hypothetical protein	1.23673	5.87265e-10
ppsB	Rv2932	phthiocerol synthesis polyketide synthase type I PpsB	0.926546	6.05314e-10
mptA	Rv2174	alpha(1->6)-mannopyranosyltransferase A	0.93956	7.90795e-10
papA2	Rv3820c	trehalose-2-sulfate acyltransferase	1.30376	8.06357e-10
scpA	Rv1709	segregation and condensation protein ScpA	0.909554	8.80473e-10
Rv1868	Rv1868	hypothetical protein	1.06763	9.07309e-10
embC	Rv3793	arabinosyltransferase C	0.807594	1.03577e-09
mmaA3	Rv0643c	methoxy mycolic acid synthase MmaA3	0.892064	1.06065e-09
fadD24	Rv1529	fatty-acid--CoA ligase FadD24	1.20968	1.06487e-09
cobM	Rv2071c	precorrin-4 C(11)-methyltransferase	1.3959	1.12702e-09
ercc3	Rv0861c	DNA helicase Ercc3	0.854596	1.14473e-09
ligA	Rv3014c	DNA ligase A	0.901118	1.14502e-09
Rv1866	Rv1866	hypothetical protein	1.04592	1.33392e-09
Rv1708	Rv1708	initiation inhibitor protein	0.982883	1.37668e-09
accD6	Rv2247	acetyl-/propionyl-CoA carboxylase subunit beta	0.635526	1.72579e-09
treS	Rv0126	trehalose synthase/amylase TreS	0.883157	1.84599e-09
pyrG	Rv1699	CTP synthase	0.769377	1.85088e-09
Rv3633	Rv3633	hypothetical protein	0.796089	2.44499e-09
lprE	Rv1252c	lipoprotein LprE	1.28105	2.72573e-09
trcS	Rv1032c	two component sensor histidine kinase TrcS	1.11596	2.7325e-09
ppsE	Rv2935	phthiocerol synthesis polyketide synthase type I PpsE	0.603565	3.37329e-09
mce1B	Rv0170	Mce family protein Mce1B	0.724561	3.47991e-09
crp	Rv3676	cAMP receptor protein	0.778711	3.49474e-09
Rv3041c	Rv3041c	ABC transporter ATP-binding protein	0.804759	3.60606e-09
Rv1496	Rv1496	transport system kinase	1.09017	4.05335e-09
groEL1	Rv3417c	chaperonin GroEL	0.565963	4.41821e-09
nuoD	Rv3148	NADH-quinone oxidoreductase subunit D	0.682024	4.51946e-09
fadD32	Rv3801c	long-chain-fatty-acid--AMP ligase FadD32	0.801567	4.81849e-09
Rv3829c	Rv3829c	dehydrogenase	1.50825	5.14125e-09
purL	Rv0803	phosphoribosylformylglycinamidine synthase 2	0.838109	5.87422e-09
fbiB	Rv3262	coenzyme F420:L-glutamate ligase	0.916754	6.04814e-09
cdd	Rv3315c	cytidine deaminase	1.95596	6.58214e-09
yrbE1A	Rv0167	membrane protein	0.853937	7.59842e-09
Rv3168	Rv3168	aminoglycoside phosphotransferase	1.25663	7.95525e-09
Rv1085c	Rv1085c	hemolysin-like protein	1.03698	9.84888e-09
nrdB	Rv0233	ribonucleoside-diphosphate reductase subunit beta NrdB	0.722975	1.20344e-08
Rv0846c	Rv0846c	oxidase	1.38853	1.29017e-08
yrbE2A	Rv0587	hypothetical protein	0.779748	1.43077e-08
disA	Rv3586	DNA integrity scanning protein DisA	1.10797	1.44862e-08
Rv2510c	Rv2510c	hypothetical protein	0.928874	1.6376e-08
Rv0111	Rv0111	transmembrane acyltransferase	0.995657	1.85597e-08
ffh	Rv2916c	signal recognition particle protein	0.760071	2.11912e-08
egtB	Rv3703c	iron(II)-dependent oxidoreductase EgtB	1.07023	2.14166e-08
fadE15	Rv1467c	acyl-CoA dehydrogenase FadE15	0.931828	2.17948e-08
vapC33	Rv1242	ribonuclease VapC33	1.17336	2.36466e-08
pknG	Rv0410c	serine/threonine-protein kinase PknG	0.686047	2.46718e-08
glnA3	Rv1878	glutamine synthetase GlnA	1.17885	2.5774e-08
argH	Rv1659	argininosuccinate lyase	1.1467	2.68552e-08
papA1	Rv3824c	acyltransferase PapA	0.758512	2.78851e-08
mmaA2	Rv0644c	cyclopropane mycolic acid synthase CmaA	0.882774	3.06051e-08
aroE	Rv2552c	shikimate 5-dehydrogenase	0.866789	3.10356e-08
gcvT	Rv2211c	aminomethyltransferase	0.7368	3.1725e-08
secY	Rv0732	preprotein translocase SecY	0.778821	3.33255e-08
mbtC	Rv2382c	polyketide synthetase	1.1277	3.39757e-08
Rv1760	Rv1760	diacylglycerol acyltransferase	1.13802	3.85842e-08
aprB	Rv2395B	acid and phagosome regulated protein AprB	0.72261	4.06938e-08
Rv3524	Rv3524	membrane protein	0.914691	4.25677e-08
trpC	Rv1611	indole-3-glycerol phosphate synthase	0.746985	4.37344e-08
coaE	Rv1631	dephospho-CoA kinase CoaE	0.643266	4.42274e-08
Rv0648	Rv0648	alpha-mannosidase	1.58362	4.63856e-08
helY	Rv2092c	ATP-dependent DNA helicase HelY	0.718123	4.94568e-08
Rv3218	Rv3218	hypothetical protein	1.29888	4.97057e-08
mntH	Rv0924c	divalent metal cation transporter MntH	0.95753	5.19164e-08
Rv1841c	Rv1841c	hypothetical protein	0.964609	5.37391e-08
Rv0825c	Rv0825c	hypothetical protein	1.20156	5.45726e-08
glnH	Rv0411c	glutamine-binding lipoprotein GlnH	0.702071	5.46743e-08
Rv2962c	Rv2962c	PGL/p-HBAD biosynthesis rhamnosyltransferase	0.936414	5.63429e-08
gatA	Rv3011c	glutamyl-tRNA(GLN) amidotransferase subunit A	1.24267	5.80176e-08
Rv3403c	Rv3403c	hypothetical protein	0.954512	5.81372e-08
alkA	Rv1317c	bifunctional regulatory protein/DNA repair enzyme AlkA	1.02487	6.03595e-08
helZ	Rv2101	helicase HelZ	0.755891	7.05564e-08
mmaA4	Rv0642c	hydroxymycolate synthase MmaA4	0.757919	7.48131e-08
Rv1215c	Rv1215c	hypothetical protein	0.770587	7.56076e-08
Rv3603c	Rv3603c	hypothetical protein	1.22122	8.05242e-08
fdxB	Rv3554	electron transfer protein FdxB	0.951788	8.56538e-08
nagA	Rv3332	N-acetylglucosamine-6-phosphate deacetylase NagA	1.35023	8.82874e-08
lysX	Rv1640c	bifunctional lysine--tRNA ligase/phosphatidylglycerol lysyltransferase	0.905976	9.69256e-08
Rv2136c	Rv2136c	undecaprenyl-diphosphatase	0.761056	9.83987e-08
nrdF1	Rv1981c	ribonucleoside-diphosphate reductase subunit beta NrdF1	0.741984	1.06717e-07
dnaJ2	Rv2373c	chaperone protein DnaJ	0.609414	1.10681e-07
yrbE4B	Rv3500c	integral membrane protein	1.00372	1.1746e-07
Rv3435c	Rv3435c	transmembrane protein	0.87098	1.24658e-07
Rv3438	Rv3438	hypothetical protein	0.901189	1.31789e-07
Rv2795c	Rv2795c	hypothetical protein	0.722778	1.41219e-07
yrbE3A	Rv1964	integral membrane protein	1.74886	1.44196e-07
Rv2797c	Rv2797c	hypothetical protein	0.965687	1.45307e-07
murD	Rv2155c	UDP-N-acetylmuramoylalanine--D-glutamate ligase	1.22605	1.45372e-07
Rv3784	Rv3784	dTDP-glucose 4,6-dehydratase	1.174	1.46215e-07
mce1A	Rv0169	Mce family protein Mce1A	0.703613	1.53927e-07
mbtE	Rv2380c	peptide synthetase	0.732172	1.68728e-07
egtC	Rv3702c	amidohydrolase EgtC	1.02288	1.72444e-07
Rv3485c	Rv3485c	short-chain type dehydrogenase/reductase	1.17649	1.72965e-07
scpB	Rv1710	segregation and condensation protein ScpB	0.932996	1.74495e-07
Rv2633c	Rv2633c	hypothetical protein	0.756304	1.85102e-07
Rv0045c	Rv0045c	hydrolase	0.859541	1.97281e-07
MT2558	MT2558	hypothetical protein	1.48877	2.0305e-07
oppB	Rv1283c	oligopeptide ABC transporter permease OppB	0.893048	2.10881e-07
irtA	Rv1348	iron ABC transporter ATP-binding protein/permease IrtA	0.948395	2.23277e-07
purD	Rv0772	phosphoribosylamine--glycine ligase	1.09637	2.25529e-07
bioF2	Rv0032	8-amino-7-oxononanoate synthase	1.1585	2.30709e-07
mbtM	Rv1345	long-chain-fatty-acid--ACP ligase MbtM	1.0071	2.37406e-07
Rv3729	Rv3729	transferase	0.779617	2.42596e-07
Rv2613c	Rv2613c	AP-4-A phosphorylase	0.842297	2.57774e-07
ftsE	Rv3102c	cell division ATP-binding protein FtsE	1.08001	2.60228e-07
Rv0461	Rv0461	transmembrane protein	0.945305	2.61209e-07
Rv1004c	Rv1004c	membrane protein	1.95459	2.76233e-07
Rv1680	Rv1680	hypothetical protein	0.854679	2.91721e-07
dosT	Rv2027c	two component sensor histidine kinase DosT	0.860414	3.16496e-07
Rv2569c	Rv2569c	hypothetical protein	1.16151	3.17817e-07
pyrB	Rv1380	aspartate carbamoyltransferase	1.52611	3.3247e-07
ispE	Rv1011	4-diphosphocytidyl-2-C-methyl-D-erythritol kinase	0.959879	3.62117e-07
Rv2226	Rv2226	hypothetical protein	0.778601	3.7589e-07
Rv2850c	Rv2850c	magnesium chelatase	0.869207	3.79562e-07
Rv3094c	Rv3094c	hypothetical protein	1.31948	3.94245e-07
Rv1515c	Rv1515c	hypothetical protein	0.898146	3.96031e-07
Rv1473	Rv1473	macrolide ABC transporter ATP-binding protein	0.668559	4.25208e-07
rocD1	Rv2322c	ornithine aminotransferase rocD1	1.39056	4.31652e-07
mazE4	Rv1494	antitoxin MazE4	1.15502	4.40748e-07
Rv1431	Rv1431	hypothetical protein	0.841412	4.62458e-07
MT2807	MT2807	hypothetical protein	1.26734	4.68762e-07
mbtD	Rv2381c	polyketide synthetase	0.92248	4.86812e-07
hemE	Rv2678c	uroporphyrinogen decarboxylase	0.731465	5.07771e-07
panC	Rv3602c	pantothenate synthetase	0.868114	5.12198e-07
lipJ	Rv1900c	lignin peroxidase LipJ	0.823396	5.28556e-07
Rv1364c	Rv1364c	sigma factor regulatory protein	0.81343	5.46297e-07
Rv1084	Rv1084	hypothetical protein	1.09312	5.8572e-07
lhr	Rv3296	ATP-dependent helicase	0.739703	6.12651e-07
far	Rv0855	fatty-acid-CoA racemase	0.950418	6.35876e-07
csm1	Rv2823c	CRISPR-associated protein Cas10/Csm1	0.969026	6.3658e-07
fabH	Rv0533c	3-oxoacyl-[acyl-carrier-protein] synthase III	0.759442	6.5572e-07
fbiA	Rv3261	2-phospho-L-lactate transferase	0.809634	6.66811e-07
Rv0364	Rv0364	transmembrane protein	0.815374	7.06813e-07
deoA	Rv3314c	thymidine phosphorylase	0.843989	7.2089e-07
ltp4	Rv3522	lipid transfer protein	1.01385	7.2412e-07
Rv0849	Rv0849	MFS-type transporter	1.37402	7.44746e-07
glf	Rv3809c	UDP-galactopyranose mutase	0.865318	7.51395e-07
Rv3789	Rv3789	GtrA family protein	1.4553	8.26183e-07
Rv2864c	Rv2864c	penicillin-binding lipoprotein	0.812361	8.32709e-07
Rv2733c	Rv2733c	(dimethylallyl)adenosine tRNA methylthiotransferase	0.780814	8.63689e-07
hycE	Rv0087	formate hydrogenase HycE	0.796372	8.68019e-07
Rv3354	Rv3354	hypothetical protein	1.19924	8.79616e-07
Rv0047c	Rv0047c	hypothetical protein	0.771331	8.85429e-07
mfd	Rv1020	transcription-repair coupling factor	0.654139	8.85729e-07
dnaB	Rv0058	replicative DNA helicase	0.553151	8.88556e-07
Rv3851	Rv3851	membrane protein	1.23262	8.96949e-07
Rv0687	Rv0687	NAD-dependent oxidoreductase	1.28102	1.04537e-06
dxs1	Rv2682c	1-deoxy-D-xylulose 5-phosphate synthase	0.684177	1.1003e-06
aofH	Rv3170	flavin-containing monoamine oxidase	0.885306	1.11112e-06
vapC1	Rv0065	ribonuclease VapC1	1.5508	1.21397e-06
dapF	Rv2726c	diaminopimelate epimerase	0.710651	1.22258e-06
Rv3714c	Rv3714c	hypothetical protein	1.09242	1.25583e-06
Rv0674	Rv0674	hypothetical protein	0.838296	1.25714e-06
nuoC	Rv3147	NADH-quinone oxidoreductase subunit C	0.683211	1.37119e-06
Rv3395c	Rv3395c	hypothetical protein	1.17968	1.47144e-06
Rv0441c	Rv0441c	hypothetical protein	1.15276	1.47923e-06
purU	Rv2964	formyltetrahydrofolate deformylase	1.22389	1.53457e-06
PPE69	Rv3892c	PPE family protein PPE69	1.53963	1.5416e-06
Rv2323c	Rv2323c	hypothetical protein	1.16335	1.56433e-06
fadB3	Rv1715	3-hydroxybutyryl-CoA dehydrogenase FadB	1.34131	1.59189e-06
Rv2531c	Rv2531c	amino acid decarboxylase	0.65964	1.69053e-06
Rv2148c	Rv2148c	hypothetical protein	0.762701	1.74432e-06
Rv3668c	Rv3668c	protease	1.1681	1.77274e-06
htdY	Rv3389c	3-hydroxyacyl-thioester dehydratase HtdY	0.809885	1.908e-06
Rv2766c	Rv2766c	short-chain type dehydrogenase/reductase	1.14109	1.9724e-06
Rv3071	Rv3071	hypothetical protein	1.09996	2.09958e-06
Rv2114	Rv2114	hypothetical protein	0.91249	2.10134e-06
fadD16	Rv0852	hypothetical protein	1.04956	2.185e-06
PE_PGRS59	Rv3595c	PE-PGRS family protein PE_PGRS59	0.941978	2.20051e-06
kasB	Rv2246	3-oxoacyl-ACP synthase 2	0.456359	2.22752e-06
oppD	Rv1281c	oligopeptide ABC transporter ATP-binding protein OppD	0.71482	2.24953e-06
mbtN	Rv1346	acyl-ACP dehydrogenase MbtN	0.720703	2.28544e-06
Rv3093c	Rv3093c	oxidoreductase	1.49612	2.28725e-06
PPE45	Rv2892c	PPE family protein PPE45	1.16657	2.37273e-06
Rv0057	Rv0057	hypothetical protein	0.76739	2.50136e-06
nat	Rv3566c	arylamine N-acetyltransferase	0.837896	2.76984e-06
Rv2598	Rv2598	hypothetical protein	1.28697	2.93676e-06
ugpB	Rv2833c	sn-glycerol-3-phosphate ABC transporter substrate-binding lipoprotein UgpB	1.19773	3.06014e-06
Rv0143c	Rv0143c	transmembrane protein	0.730188	3.1571e-06
aroA	Rv3227	3-phosphoshikimate 1-carboxyvinyltransferase	0.918036	3.31799e-06
PPE35	Rv1918c	PPE family protein PPE35	0.736914	3.39083e-06
Rv2680	Rv2680	hypothetical protein	0.713861	3.84507e-06
Rv1647	Rv1647	adenylate cyclase	0.833136	4.41214e-06
uvrA	Rv1638	excinuclease ABC subunit UvrA	0.665444	4.55388e-06
fadD6	Rv1206	fatty-acid--CoA ligase FadD6	0.689913	4.5585e-06
Rv2717c	Rv2717c	hypothetical protein	1.17868	4.62197e-06
Rv0386	Rv0386	transcriptional regulator	0.896225	4.76254e-06
Rv0064	Rv0064	transmembrane protein	0.723775	4.89079e-06
yrbE3B	Rv1965	integral membrane protein	1.5374	5.03628e-06
Rv3753c	Rv3753c	hypothetical protein	0.70792	5.08971e-06
pks11	Rv1665	chalcone synthase	0.96598	5.26993e-06
mce3A	Rv1966	Mce family protein Mce3A	1.34446	5.39269e-06
cobK	Rv2070c	precorrin-6A reductase	0.968497	5.75881e-06
Rv3796	Rv3796	hypothetical protein	1.01605	5.91472e-06
Rv2473	Rv2473	hypothetical protein	1.1947	6.07257e-06
ppsA	Rv2931	phthiocerol synthesis polyketide synthase type I PpsA	0.482956	6.21858e-06
ureF	Rv1851	urease accessory protein UreF	1.23224	6.26671e-06
Rv1823	Rv1823	hypothetical protein	0.765874	6.30909e-06
fadD11	Rv1550	fatty-acid--CoA ligase FadD11	0.885613	6.35942e-06
ruvB	Rv2592c	Holliday junction ATP-dependent DNA helicase RuvB	0.863336	6.50987e-06
thiD	Rv0422c	hydroxymethylpyrimidine/phosphomethylpyrimidine kinase	0.697845	6.54981e-06
Rv0923c	Rv0923c	hypothetical protein	0.873401	6.65084e-06
Rv3689	Rv3689	transmembrane protein	0.695673	6.75634e-06
Rv2955c	Rv2955c	hypothetical protein	1.07483	6.91411e-06
PE_PGRS35	Rv1983	PE-PGRS family protein PE_PGRS35	0.81422	7.08066e-06
mce1R	Rv0165c	transcriptional regulator Mce1R	0.723976	7.20247e-06
pitA	Rv0545c	low-affinity inorganic phosphate transporter	0.52774	7.9515e-06
fadE8	Rv0672	acyl-CoA dehydrogenase FadE8	0.616558	7.97285e-06
lpqW	Rv1166	monoacyl phosphatidylinositol tetramannoside-binding protein LpqW	0.581528	8.14467e-06
whiB7	Rv3197A	transcriptional regulator WhiB7	1.9164	8.54216e-06
Rv3705c	Rv3705c	hypothetical protein	0.778693	8.9482e-06
Rv3822	Rv3822	hypothetical protein	0.767788	9.6508e-06
Rv1376	Rv1376	hypothetical protein	0.772885	9.84377e-06
Rv0690c	Rv0690c	hypothetical protein	0.731733	9.94456e-06
Rv3402c	Rv3402c	hypothetical protein	1.29812	1.00576e-05
mqo	Rv2852c	malate:quinone oxidoreductase	0.58872	1.06905e-05
Rv0493c	Rv0493c	hypothetical protein	1.02186	1.08582e-05
deoD	Rv3307	purine nucleoside phosphorylase	0.983163	1.14443e-05
fadE34	Rv3573c	acyl-CoA dehydrogenase FadE34	1.27076	1.16803e-05
guaB2	Rv3411c	inosine-5'-monophosphate dehydrogenase	0.566923	1.17413e-05
cas1	Rv2817c	CRISPR-associated endonuclease Cas1	1.14452	1.22631e-05
Rv0565c	Rv0565c	monooxygenase	0.931141	1.29199e-05
treY	Rv1563c	maltooligosyl trehalose synthase	0.926953	1.29564e-05
Rv3635	Rv3635	transmembrane protein	0.952503	1.32443e-05
Rv0197	Rv0197	oxidoreductase	0.824405	1.34565e-05
lipF	Rv3487c	carboxylesterase LipF	0.566126	1.38082e-05
PE_PGRS16	Rv0977	PE-PGRS family protein PE_PGRS16	0.879464	1.42794e-05
Rv0201c	Rv0201c	hypothetical protein	0.702491	1.5046e-05
PPE56	Rv3350c	PPE family protein PPE56	0.739088	1.55148e-05
Rv0026	Rv0026	hypothetical protein	0.787659	1.59342e-05
nadD	Rv2421c	nicotinate-nucleotide adenylyltransferase	0.901379	1.61566e-05
thyX	Rv2754c	thymidylate synthase ThyX	1.14085	1.64859e-05
sepF	Rv2147c	cell division protein SepF	0.49945	1.65368e-05
cmk	Rv1712	cytidylate kinase	0.694149	1.67318e-05
Rv2300c	Rv2300c	metallo-hydrolase	1.23593	1.77331e-05
aspS	Rv2572c	aspartate--tRNA ligase	0.593444	1.80221e-05
dinF	Rv2836c	DNA-damage-inducible protein DinF	0.773048	1.83862e-05
def	Rv0429c	polypeptide deformylase	0.878574	1.87908e-05
Rv3483c	Rv3483c	hypothetical protein	0.885557	1.9216e-05
cyp130	Rv1256c	cytochrome P450 Cyp130	1.02732	1.93991e-05
cobC	Rv2231c	aminotransferase	0.804856	1.95301e-05
Rv0996	Rv0996	transmembrane protein	0.626661	1.95496e-05
glpD2	Rv3302c	glycerol-3-phosphate dehydrogenase	0.577184	1.95645e-05
pknI	Rv2914c	serine/threonine-protein kinase PknI	0.719968	2.09942e-05
murE	Rv2158c	UDP-N-acetylmuramoylalanyl-D-glutamate--2, 6-diaminopimelate ligase	1.25878	2.1326e-05
dcd	Rv0321	deoxycytidine triphosphate deaminase	0.858873	2.15955e-05
Rv1747	Rv1747	ABC transporter ATP-binding protein/permease	0.474782	2.16543e-05
gmk	Rv1389	guanylate kinase	0.669442	2.19574e-05
MT3322	MT3322	hypothetical protein	1.03842	2.21721e-05
Rv2559c	Rv2559c	hypothetical protein	0.950053	2.27519e-05
Rv3850	Rv3850	hypothetical protein	0.730852	2.37741e-05
Rv1877	Rv1877	MFS-type transporter	0.66221	2.38124e-05
Rv3422c	Rv3422c	tRNA threonylcarbamoyladenosine biosynthesis protein	0.77886	2.38475e-05
cmaA2	Rv0503c	cyclopropane mycolic acid synthase	0.712729	2.42773e-05
Rv2611c	Rv2611c	phosphatidylinositol mannoside acyltransferase	0.698135	2.45582e-05
mftC	Rv0693	mycofactocin radical SAM maturase MftC	0.589693	2.46149e-05
Rv1218c	Rv1218c	tetronasin ABC transporter ATP-binding protein	0.925558	2.54031e-05
PE_PGRS51	Rv3367	PE-PGRS family protein PE_PGRS51	0.935289	2.59796e-05
Rv0765c	Rv0765c	oxidoreductase	0.931885	2.62319e-05
MT0512	MT0512	hypothetical protein	1.48316	2.68815e-05
Rv0157A	Rv0157A	hypothetical protein	0.792623	2.70332e-05
Rv1683	Rv1683	bifunctional long-chain acyl-CoA synthase/lipase	0.48675	2.77401e-05
Rv0991c	Rv0991c	hypothetical protein	0.79849	2.80291e-05
Rv3626c	Rv3626c	hypothetical protein	0.615378	2.85019e-05
Rv0492A	Rv0492A	hypothetical protein	1.41116	2.88782e-05
mce3B	Rv1967	Mce family protein Mce3B	1.30452	2.93983e-05
radA	Rv3585	DNA repair protein RadA	0.811428	2.97252e-05
cyp137	Rv3685c	cytochrome P450 Cyp137	0.745812	3.02452e-05
Rv0037c	Rv0037c	MFS-type transporter	0.690614	3.08442e-05
fadE16	Rv1679	acyl-CoA dehydrogenase FadE16	0.69125	3.11093e-05
Rv1904	Rv1904	hypothetical protein	0.74904	3.11327e-05
cut3	Rv3451	cutinase	0.764502	3.14004e-05
ctpC	Rv3270	manganese/zinc-exporting P-type ATPase	0.646392	3.22149e-05
tyrS	Rv1689	tyrosine--tRNA ligase	0.657638	3.45079e-05
nrdR	Rv2718c	transcriptional regulator NrdR	0.922525	3.45755e-05
pptT	Rv2794c	phosphopantetheinyl transferase	0.780422	3.50341e-05
cdh	Rv2289	CDP-diacylglycerol pyrophosphatase	0.608941	3.53836e-05
Rv2303c	Rv2303c	antibiotic-resistance protein	1.072	3.66129e-05
Rv0373c	Rv0373c	carbon monoxyde dehydrogenase large subunit	0.847343	3.68023e-05
Rv2275	Rv2275	cyclo(L-tyrosyl-L-tyrosyl) synthase	0.720348	3.82796e-05
smc	Rv2922c	chromosome partition protein Smc	0.575724	3.98766e-05
Rv0375c	Rv0375c	carbon monoxyde dehydrogenase medium subunit	1.59424	4.14791e-05
argR	Rv1657	arginine repressor	1.45859	4.28181e-05
pth	Rv1014c	peptidyl-tRNA hydrolase	1.05649	4.3475e-05
espK	Rv3879c	ESX-1 secretion-associated protein EspK	0.524535	4.35424e-05
sugA	Rv1236	sugar ABC transporter permease SugA	0.711388	4.38368e-05
aroB	Rv2538c	3-dehydroquinate synthase	0.786642	4.39636e-05
Rv0194	Rv0194	multidrug ABC transporter ATPase/permease	1.03732	4.41946e-05
dnaA	Rv0001	chromosomal replication initiator protein DnaA	0.712561	4.46646e-05
MT3615.4	MT3615.4	hypothetical protein	1.26921	4.65857e-05
Rv2165c	Rv2165c	rRNA small subunit methyltransferase H	0.759199	4.66e-05
PPE50	Rv3135	PPE family protein PPE50	0.870359	4.66102e-05
mycP5	Rv1796	membrane-anchored mycosin MycP	0.467023	4.8506e-05
truB	Rv2793c	tRNA pseudouridine synthase B	0.700557	5.11716e-05
Rv1700	Rv1700	NUDIX hydrolase	0.587312	5.17473e-05
Rv0332	Rv0332	hypothetical protein	0.977811	5.19166e-05
pmmB	Rv3308	phosphomannomutase PmmB	0.8475	5.23303e-05
fbpD	Rv3803c	MPT51/MPB51 antigen	0.510306	5.25595e-05
treZ	Rv1562c	malto-oligosyltrehalose trehalohydrolase	0.755873	5.30641e-05
hycQ	Rv0086	hydrogenase HycQ	0.618021	5.32377e-05
pknL	Rv2176	serine/threonine-protein kinase PknL	0.84698	5.32752e-05
cysN	Rv1286	bifunctional sulfate adenyltransferase subunit 1 CysN/adenylylsulfate kinase CysC	0.73402	5.3744e-05
valS	Rv2448c	valine--tRNA ligase	0.552342	5.44598e-05
Rv3909	Rv3909	hypothetical protein	0.631172	5.51882e-05
rsbW	Rv3287c	anti-sigma factor RsbW	0.834537	5.5323e-05
drrC	Rv2938	daunorubicin ABC transporter permease DrrC	0.765246	5.593e-05
Rv2778c	Rv2778c	hypothetical protein	0.693118	5.69367e-05
vapB33	Rv1241	antitoxin VapB33	0.888131	5.8356e-05
entC	Rv3215	isochorismate synthase	0.742915	6.08462e-05
prpD	Rv1130	methylcitrate dehydratase PrpD	0.644744	6.2053e-05
guaB3	Rv3410c	oxidoreductase	0.792449	6.41914e-05
murC	Rv2152c	UDP-N-acetylmuramate--alanine ligase	0.62289	6.68152e-05
Rv0141c	Rv0141c	hypothetical protein	0.853632	6.788e-05
lpqY	Rv1235	trehalose ABC transporter substrate-binding lipoprotein LpqY	0.631178	6.83263e-05
Rv3233c	Rv3233c	conserved hypothetical protein	0.698948	7.02928e-05
eccA5	Rv1798	ESX-5 type VII secretion system protein EccA	0.482429	7.29826e-05
Rv1061	Rv1061	hypothetical protein	0.960709	7.48198e-05
Rv2636	Rv2636	O-phosphotransferase	1.19864	7.70894e-05
cadI	Rv2641	cadmium inducible protein CadI	0.761284	7.77808e-05
Rv0316	Rv0316	muconolactone isomerase	1.37996	7.92288e-05
trxB2	Rv3913	thioredoxin reductase	0.643991	8.37929e-05
mas	Rv2940c	multifunctional mycocerosic acid synthase	0.418026	8.83872e-05
guaA	Rv3396c	GMP synthase	0.588381	9.00315e-05
MT3671.2	MT3671.2	hypothetical protein	1.13268	9.07343e-05
Rv3579c	Rv3579c	tRNA/rRNA methyltransferase	0.728999	9.60691e-05
choD	Rv3409c	cholesterol oxidase	0.615807	9.66515e-05
Rv1194c	Rv1194c	hypothetical protein	0.572751	0.000100172
Rv3103c	Rv3103c	hypothetical protein	0.814988	0.000102338
mmpL8	Rv3823c	integral membrane transport protein MmpL8	0.483246	0.000103321
Rv2073c	Rv2073c	oxidoreductase	1.53874	0.000106405
plsB1	Rv1551	acyltransferase PlsB	0.928033	0.000110082
Rv0767c	Rv0767c	HTH-type transcriptional regulator	1.08442	0.000110478
Rv3690	Rv3690	membrane protein	0.690022	0.000113668
Rv2033c	Rv2033c	hypothetical protein	0.865212	0.000114146
ggtB	Rv2394	gamma-glutamyltranspeptidase precursor GgtB	0.482459	0.000116582
mutY	Rv3589	adenine glycosylase	0.996947	0.000117556
Rv3600c	Rv3600c	type III pantothenate kinase	0.650675	0.000117602
Rv3591c	Rv3591c	hydrolase	1.1948	0.000121625
lppV	Rv2796c	lipoprotein LppV	0.840784	0.000129917
ctpH	Rv0425c	metal cation transporting ATPase H	0.514253	0.000133677
MT0655	MT0655	hypothetical protein	1.25063	0.000137496
espR	Rv3849	ESX-1 transcriptional regulator EspR	0.632266	0.000141878
ltp1	Rv2790c	lipid-transfer protein	0.518437	0.000145001
ddlA	Rv2981c	D-alanine--D-alanine ligase	0.609192	0.00014781
Rv3659c	Rv3659c	conjugal transfer protein	1.19524	0.000147907
eccE5	Rv1797	ESX-5 type VII secretion system protein EccE	0.51103	0.000151953
Rv2282c	Rv2282c	LysR family HTH-type transcriptional regulator	1.40096	0.00015423
Rv2897c	Rv2897c	hypothetical protein	1.33718	0.000154447
Rv1186c	Rv1186c	hypothetical protein	0.696128	0.000159134
Rv3365c	Rv3365c	hypothetical protein	0.508939	0.000172187
Rv2978c	Rv2978c	transposase	0.589236	0.000175275
glgP	Rv1328	glycogen phosphorylase	0.51992	0.000176842
Rv2567	Rv2567	hypothetical protein	0.486826	0.000184707
lprA	Rv1270c	lipoprotein LprA	0.704897	0.000184725
ggtA	Rv0773c	bifunctional cephalosporin acylase/gamma-glutamyltranspeptidase	0.680713	0.000185473
pepN	Rv2467	aminopeptidase PepN	0.48344	0.000187328
recR	Rv3715c	recombination protein RecR	0.608183	0.000189534
yrbE2B	Rv0588	hypothetical protein	0.596335	0.000192537
Rv1219c	Rv1219c	transcriptional regulator	0.966556	0.000192717
mbtJ	Rv2385	acetyl hydrolase	1.22058	0.000196729
Rv1714	Rv1714	oxidoreductase	1.3111	0.000199297
cyp51	Rv0764c	lanosterol 14-alpha demethylase	0.745427	0.00019983
Rv2159c	Rv2159c	hypothetical protein	1.19904	0.000202317
Rv1273c	Rv1273c	drug ABC transporter ATP-binding protein	0.776644	0.00020539
Rv3566A	Rv3566A	hypothetical protein	1.07483	0.0002088
Rv3433c	Rv3433c	bifunctional ADP-dependent (S)-NAD(P)H-hydrate dehydratase/NAD(P)H-hydrate epimerase	1.2066	0.000234924
ureB	Rv1849	urease subunit beta	1.11339	0.000238205
pgsA1	Rv2612c	CDP-diacylglycerol--inositol 3-phosphatidyltransferase	0.566789	0.000241976
Rv3827c	Rv3827c	transposase	0.643437	0.000246954
mmpL13a	Rv1145	transmembrane transport protein	1.02969	0.000248029
lipZ	Rv1834	hydrolase	0.977977	0.000252538
Rv2742c	Rv2742c	hypothetical protein	0.862969	0.000273428
Rv3482c	Rv3482c	membrane protein	0.69497	0.000280285
Rv2993c	Rv2993c	2-hydroxyhepta-2,4-diene-1,7-dioate isomerase	0.60413	0.000289251
Rv1627c	Rv1627c	nonspecific lipid-transfer protein	0.443571	0.000291483
Rv1081c	Rv1081c	membrane protein	1.08609	0.000301956
Rv2370c	Rv2370c	hypothetical protein	0.981687	0.000311041
Rv2411c	Rv2411c	hypothetical protein	0.531064	0.000311339
Rv1830	Rv1830	HTH-type transcriptional regulator	0.537625	0.000313018
hemY	Rv2677c	protoporphyrinogen oxidase	0.822396	0.000314037
frdB	Rv1553	fumarate reductase iron-sulfur subunit	1.28103	0.000315437
PE_PGRS14	Rv0834c	PE-PGRS family protein PE_PGRS14	1.13837	0.000317331
Rv2117	Rv2117	hypothetical protein	2.09555	0.000320131
echA13	Rv1935c	enoyl-CoA hydratase EchA13	1.27381	0.000330974
eno	Rv1023	enolase	0.522304	0.000338632
Rv0216	Rv0216	hydratase	0.827253	0.000345993
Rv2372c	Rv2372c	rRNA small subunit methyltransferase E	1.09449	0.000348575
treX	Rv1564c	maltooligosyl trehalose synthase	0.636736	0.000354935
cobH	Rv2065	precorrin-8X methylmutase	1.29338	0.000355362
Rv2554c	Rv2554c	Holliday junction resolvase	0.814533	0.00035896
Rv3267	Rv3267	hypothetical protein	0.473541	0.000384902
PE_PGRS62	Rv3812	PE-PGRS family protein PE_PGRS62	0.688139	0.000419865
Rv2989	Rv2989	transcriptional regulator	1.00279	0.000440818
Rv1937	Rv1937	oxygenase	0.717501	0.000451679
celA1	Rv0062	cellulase CelA	0.646544	0.000459079
oppC	Rv1282c	oligopeptide ABC transporter permease OppC	0.761946	0.000467594
dprE2	Rv3791	decaprenylphosphoryl-D-2-keto erythropentose reductase	0.704538	0.000470215
mapB	Rv2861c	methionine aminopeptidase	0.548459	0.000473682
folP1	Rv3608c	dihydropteroate synthase	0.543932	0.000477468
Rv1217c	Rv1217c	tetronasin ABC transporter integral membrane protein	0.765538	0.000478459
Rv3387	Rv3387	transposase	1.1852	0.000480034
Rv0320	Rv0320	hypothetical protein	1.03956	0.000485111
Rv2571c	Rv2571c	transmembrane protein	0.75694	0.000515152
gadB	Rv3432c	glutamate decarboxylase GadB	0.624187	0.000516322
moeA2	Rv0438c	molybdopterin molybdenumtransferase	0.709454	0.000523167
Rv0504c	Rv0504c	hypothetical protein	0.578475	0.000531122
Rv0680c	Rv0680c	transmembrane protein	0.684114	0.000542607
Rv3040c	Rv3040c	hypothetical protein	0.581381	0.000547072
fadD36	Rv1193	fatty-acid--CoA ligase FadD36	0.635167	0.000552524
miaA	Rv2727c	tRNA delta(2)-isopentenylpyrophosphate transferase	0.782628	0.000554524
rpsF	Rv0053	30S ribosomal protein S6	0.576059	0.000554607
Rv2160A	Rv2160A	conserved hypothetical protein	1.06188	0.000558513
Rv1453	Rv1453	transcriptional activator protein	0.918559	0.000564715
Rv2568c	Rv2568c	hypothetical protein	0.790088	0.000569217
Rv3631	Rv3631	transferase	0.706214	0.000585528
MT2627.1	MT2627.1	hypothetical protein	1.89486	0.000588245
Rv0264c	Rv0264c	hypothetical protein	0.910599	0.000597638
cobG	Rv2064	precorrin-3B synthase	1.09608	0.000605948
Rv1012	Rv1012	hypothetical protein	1.30238	0.000628889
Rv0881	Rv0881	tRNA/rRNA methyltransferase	0.931905	0.000636807
vapC45	Rv3180c	ribonuclease VapC45	0.919926	0.00063756
pra	Rv1078	hypothetical protein	0.540327	0.000637752
PE_PGRS30	Rv1651c	PE-PGRS family protein PE_PGRS30	0.866552	0.000645607
Rv2690c	Rv2690c	integral membrane protein	0.558502	0.000658551
vapC11	Rv1561	ribonuclease VapC11	0.810769	0.000663444
modB	Rv1858	molybdenum ABC transporter permease ModB	1.0076	0.000666235
nuoF	Rv3150	NADH-quinone oxidoreductase subunit F	0.409348	0.00067356
Rv3896c	Rv3896c	hypothetical protein	0.719658	0.000681504
nucS	Rv1321	endonuclease NucS	0.618619	0.000682821
lppZ	Rv3006	lipoprotein LppZ	0.482011	0.000684676
Rv0518	Rv0518	hypothetical protein	0.735981	0.000688806
ilvX	Rv3509c	acetohydroxyacid synthase large subunit	0.669129	0.000689525
Rv0799c	Rv0799c	hypothetical protein	0.582218	0.00069181
mshD	Rv0819	mycothiol acetyltransferase	0.565053	0.00069593
Rv3529c	Rv3529c	hypothetical protein	0.977014	0.000698305
Rv2189c	Rv2189c	hypothetical protein	0.808562	0.000699707
Rv3404c	Rv3404c	hypothetical protein	0.713171	0.000706242
recB	Rv0630c	exonuclease V subunit beta RecB	0.73631	0.000713311
drrB	Rv2937	daunorubicin ABC transporter permease DrrB	0.594704	0.000723303
ugpA	Rv2835c	sn-glycerol-3-phosphate ABC transporter permease UgpA	1.06951	0.000725998
Rv0669c	Rv0669c	neutral ceramidase	0.675576	0.000732461
Rv1892	Rv1892	membrane protein	0.695403	0.000761247
crcB	Rv3069	fluoride ion transporter CrcB	0.885627	0.000761259
PPE44	Rv2770c	PPE family protein PPE44	0.653123	0.00076749
serB2	Rv3042c	phosphoserine phosphatase SerB	0.581015	0.000772104
PPE63	Rv3539	PPE family protein PPE63	0.826406	0.000784227
Rv2315c	Rv2315c	hypothetical protein	0.473567	0.000790142
Rv1718	Rv1718	hypothetical protein	0.807164	0.000800569
Rv2669	Rv2669	GCN5-like N-acetyltransferase	0.950882	0.0008093
Rv1711	Rv1711	RNA pseudouridine synthase	0.55248	0.000837529
MT3084	MT3084	hypothetical protein	0.613491	0.000838447
canA	Rv1284	beta-carbonic anhydrase	0.732599	0.000841851
Rv3220c	Rv3220c	two component sensor kinase	0.517725	0.000844867
pimA	Rv2610c	alpha-(1-2)-phosphatidylinositol mannosyltransferase	0.508021	0.000845026
Rv2566	Rv2566	hypothetical protein	0.673962	0.000846282
proS	Rv2845c	proline--tRNA ligase	0.464744	0.000873399
aldA	Rv0768	aldehyde dehydrogenase AldA	0.639702	0.000877512
Rv2084	Rv2084	hypothetical protein	0.464608	0.000881207
Rv2752c	Rv2752c	ribonuclease J	0.508858	0.000910413
ureG	Rv1852	urease accessory protein UreG	0.730916	0.000920495
Rv0585c	Rv0585c	integral membrane protein	0.660865	0.000943335
Rv1514c	Rv1514c	glycosyltransferase	0.739888	0.000948674
tkt	Rv1449c	transketolase	0.393524	0.000951879
eccD5	Rv1795	ESX-5 type VII secretion system protein EccD	0.469116	0.00095495
Rv2597	Rv2597	membrane protein	0.655233	0.00098391
hpt	Rv3624c	hypoxanthine-guanine phosphoribosyltransferase	0.549112	0.000996479
Rv0428c	Rv0428c	GCN5-like N-acetyltransferase	0.784354	0.00100337
MT3033	MT3033	hypothetical protein	2.04989	0.00102632
bpoC	Rv0554	non-heme bromoperoxidase BpoC	0.605774	0.00102714
cysW	Rv2398c	sulfate ABC transporter permease CysW	0.757934	0.00106129
Rv0209	Rv0209	hypothetical protein	0.860001	0.00108283
mdh	Rv1240	malate dehydrogenase	0.449705	0.00109853
lpqT	Rv1016c	lipoprotein LpqT	0.559122	0.00115391
cobQ2	Rv3713	cobyric acid synthase CobQ	0.760045	0.00117112
Rv0497	Rv0497	transmembrane protein	0.54905	0.00117134
MT3037	MT3037	hypothetical protein	1.39542	0.00117992
arfA	Rv0899	peptidoglycan-binding protein ArfA	0.7182	0.00118287
drrA	Rv2936	daunorubicin ABC transporter ATP-binding protein DrrA	0.500681	0.00118685
ctpB	Rv0103c	cation-transporter P-type ATPase B	0.439907	0.00121917
mce4B	Rv3498c	Mce family protein Mce4B	0.477258	0.00122263
ptbB	Rv0153c	phosphotyrosine protein phosphatase	0.549627	0.00122343
Rv0612	Rv0612	hypothetical protein	1.26477	0.0012337
Rv3090	Rv3090	hypothetical protein	0.905444	0.00124936
Rv3577	Rv3577	hypothetical protein	0.641671	0.00128823
pdc	Rv0853c	alpha-keto-acid decarboxylase	0.54826	0.00128934
crcB	Rv3070	fluoride ion transporter CrcB	0.913397	0.00133675
Rv3530c	Rv3530c	oxidoreductase	0.814105	0.00136234
eccB2	Rv3895c	ESX-2 secretion system protein EccB	0.868726	0.00137445
eis	Rv2416c	enhanced intracellular survival protein	0.762418	0.001383
vapC38	Rv2494	ribonuclease VapC38	0.79842	0.00139298
galTb	Rv0619	galactose-1-phosphate uridylyltransferase galTb	1.29916	0.00147695
eccD2	Rv3887c	ESX-2 secretion system protein EccD	0.526482	0.00148562
tgs3	Rv3234c	diacyglycerol O-acyltransferase	0.554128	0.00149183
Rv2728c	Rv2728c	hypothetical protein	0.842471	0.00149621
lpqS	Rv0847	lipoprotein LpqS	0.731055	0.00157119
mce3C	Rv1968	Mce family protein Mce3C	0.945447	0.0015877
Rv0610c	Rv0610c	hypothetical protein	0.669036	0.00158985
Rv0959	Rv0959	hypothetical protein	0.690602	0.00162522
MT3297	MT3297	hypothetical protein	1.31238	0.001699
menA	Rv0534c	1,4-dihydroxy-2-naphthoate octaprenyltransferase	0.868125	0.00170943
acpA	Rv0033	acyl carrier protein AcpA	1.03295	0.00173933
Rv3439c	Rv3439c	hypothetical protein	0.735413	0.00175832
Rv1021	Rv1021	nucleoside triphosphate pyrophosphohydrolase	0.614518	0.0017613
Rv1619	Rv1619	hypothetical protein	0.59	0.00181419
Rv1597	Rv1597	hypothetical protein	0.503005	0.00182603
Rv1864c	Rv1864c	hypothetical protein	0.735009	0.00183159
Rv2974c	Rv2974c	hypothetical protein	0.923822	0.00183438
Rv0481c	Rv0481c	hypothetical protein	0.880643	0.00184505
rplJ	Rv0651	50S ribosomal protein L10	0.493241	0.00190391
Rv3736	Rv3736	AraC/XylS family transcriptional regulator	0.542821	0.00192606
Rv2668	Rv2668	hypothetical protein	0.795014	0.00198362
pcp	Rv0319	pyrrolidone-carboxylate peptidase	0.743533	0.00205
ugpC	Rv2832c	sn-glycerol-3-phosphate ABC transporter ATP-binding protein UgpC	0.852417	0.00206824
fdhD	Rv2899c	formate dehydrogenase accessory protein FdhD	0.632708	0.00216518
purA	Rv0357c	adenylosuccinate synthetase	0.526183	0.00217204
fadD12	Rv1427c	long-chain-fatty-acid--CoA ligase FadD12	0.440314	0.00218193
Rv0090	Rv0090	membrane protein	0.961001	0.00219509
MT3855	MT3855	hypothetical protein	0.910794	0.00219881
ftsX	Rv3101c	cell division protein FtsX	0.477867	0.00220279
lppK	Rv2116	lipoprotein LppK	0.82849	0.0022175
accA1	Rv2501c	acetyl-/propionyl-CoA carboxylase subunit alpha	0.509259	0.00223138
dppA	Rv3666c	dipeptide ABC transporter substrate-binding lipoprotein DppA	0.735213	0.00224771
Rv2420c	Rv2420c	hypothetical protein	0.643465	0.00231527
cysA1	Rv2397c	sulfate ABC transporter ATP-binding protein CysA	0.578234	0.0023367
MT2092	MT2092	hypothetical protein	1.0944	0.00235226
fpg	Rv2924c	formamidopyrimidine-DNA glycosylase	0.786064	0.00239745
Rv2113	Rv2113	integral membrane protein	0.635207	0.00241803
lysS	Rv3598c	lysine--tRNA ligase	0.541974	0.00244112
trpE	Rv1609	anthranilate synthase component I	0.439095	0.00245615
mmpL13b	Rv1146	transmembrane transport protein	0.80861	0.0024865
Rv1432	Rv1432	dehydrogenase	0.784161	0.00251503
pheA	Rv3838c	prephenate dehydratase	0.519193	0.00256792
Rv2557	Rv2557	hypothetical protein	0.405215	0.00257618
serA2	Rv0728c	D-3-phosphoglycerate dehydrogenase SerA	0.996951	0.00257749
Rv2285	Rv2285	diacylglycerol acyltransferase	0.465195	0.00259795
Rv0791c	Rv0791c	hypothetical protein	0.736826	0.00262653
echA9	Rv1071c	enoyl-CoA hydratase EchA9	0.506608	0.00264372
embR	Rv1267c	transcriptional regulator EmbR	0.738189	0.00264436
Rv2252	Rv2252	diacylglycerol kinase	0.566867	0.00264785
Rv2132	Rv2132	hypothetical protein	0.919527	0.00269449
Rv2160c	Rv2160c	conserved hypothetical protein	1.01105	0.00269859
rocD2	Rv2321c	ornithine aminotransferase rocD2	1.01102	0.00274724
Rv3189	Rv3189	hypothetical protein	0.605281	0.00277072
Rv1138c	Rv1138c	oxidoreductase	0.707575	0.00278059
Rv0914c	Rv0914c	lipid carrier protein or keto acyl-CoA thiolase	0.475035	0.00281855
Rv3860	Rv3860	hypothetical protein	0.623105	0.00290143
pepC	Rv0800	M18 family aminopeptidase	0.562908	0.00291244
Rv2086	Rv2086	hypothetical protein	1.14736	0.00292608
Rv2719c	Rv2719c	membrane protein	0.766543	0.00298713
Rv3136A	Rv3136A	hypothetical protein	1.03763	0.00300213
Rv2966c	Rv2966c	methyltransferase	0.699465	0.00309332
plcB	Rv2350c	membrane-associated phospholipase B	0.564156	0.00310098
Rv0650	Rv0650	sugar kinase	1.6242	0.00310951
pks17	Rv1663	polyketide synthase	0.662212	0.00312883
cobB	Rv2848c	cobyrinic acid A,C-diamide synthase	0.637334	0.00331019
hemB	Rv0512	delta-aminolevulinic acid dehydratase	0.462339	0.00334326
fadA6	Rv3556c	acetyl-CoA acetyltransferase FadA	0.510764	0.00335165
MT0717.1	MT0717.1	hypothetical protein	2.17585	0.0033577
Rv2435c	Rv2435c	cyclase	0.727534	0.00336605
Rv0452	Rv0452	transcriptional regulator	0.749025	0.00338431
fadD18	Rv3513c	fatty-acid--CoA ligase FadD18	0.885955	0.00339782
Rv2133c	Rv2133c	hypothetical protein	0.559645	0.00344459
lppI	Rv2046	lipoprotein LppI	0.648233	0.00344485
bioA	Rv1568	adenosylmethionine-8-amino-7-oxononanoate aminotransferase	0.710536	0.00344649
mbtF	Rv2379c	peptide synthetase	0.525545	0.00346556
Rv2731	Rv2731	hypothetical protein	0.641458	0.00351646
Rv0622	Rv0622	membrane protein	0.833999	0.00352719
Rv1254	Rv1254	acyltransferase	0.470462	0.0035589
Rv3292	Rv3292	hypothetical protein	0.487984	0.00358034
Rv2618	Rv2618	hypothetical protein	1.30996	0.00363196
ftsZ	Rv2150c	cell division protein FtsZ	0.397463	0.00368705
mctB	Rv1698	copper transporter MctB	0.425915	0.00372869
panD	Rv3601c	aspartate 1-decarboxylase	0.528088	0.00374034
rip	Rv2869c	zinc metalloprotease	0.476239	0.00387653
Rv3228	Rv3228	hypothetical protein	0.742215	0.00389507
Rv0927c	Rv0927c	oxidoreductase	0.644998	0.00399381
Rv0460	Rv0460	hypothetical protein	0.660288	0.00399622
Rv0144	Rv0144	transcriptional regulator	0.421268	0.00401336
rmlB	Rv3464	dTDP-glucose 4,6-dehydratase	0.396923	0.00404609
Rv0628c	Rv0628c	hypothetical protein	0.632768	0.00404905
Rv3644c	Rv3644c	DNA polymerase	0.683879	0.00408883
xerD	Rv1701	tyrosine recombinase XerD	0.424897	0.00415618
bacA	Rv1819c	vitamin B12 transport ATP-binding protein BacA	0.491183	0.00415881
Rv0073	Rv0073	glutamine ABC transporter ATP-binding protein	0.492402	0.00417184
ftsW	Rv2154c	lipid II flippase FtsW	0.432088	0.00417208
Rv0492c	Rv0492c	GMC-type oxidoreductase	0.978826	0.00419822
cyp142	Rv3518c	cytochrome P450 monooxygenase Cyp142	0.439129	0.00422339
Rv1833c	Rv1833c	haloalkane dehalogenase	0.596656	0.00434076
hisG	Rv2121c	ATP phosphoribosyltransferase	0.670212	0.00437623
hisC1	Rv1600	histidinol-phosphate aminotransferase	0.454372	0.00439129
fadE1	Rv0131c	acyl-CoA dehydrogenase FadE1	0.504431	0.00444145
echA4	Rv0673	enoyl-CoA hydratase EchA4	0.553506	0.00445088
Rv1069c	Rv1069c	hypothetical protein	0.440081	0.0044623
Rv1879	Rv1879	hypothetical protein	0.767716	0.00446611
Rv1288	Rv1288	hypothetical protein	0.666787	0.00447253
Rv0081	Rv0081	HTH-type transcriptional regulator	0.670006	0.00448521
PE16	Rv1430	PE family protein PE16	0.674998	0.00451883
epiA	Rv1512	nucleotide-sugar epimerase EpiA	0.418492	0.00456104
relA	Rv2583c	bifunctional (p)ppGpp synthase/hydrolase RelA	0.383873	0.00459769
prfB	Rv3105c	peptide chain release factor PrfB	0.407549	0.00461957
mmpL11	Rv0202c	transmembrane transport protein MmpL11	0.40805	0.0046384
xylB	Rv0729	D-xylulose kinase XylB	0.685574	0.0046575
plcA	Rv2351c	membrane-associated phospholipase A	0.585065	0.00466453
nuoG	Rv3151	NADH-quinone oxidoreductase subunit G	0.376146	0.00484376
esxU	Rv3445c	ESAT-6 like protein EsxU	1.07165	0.00490122
Rv2715	Rv2715	hydrolase	0.383649	0.00493528
murI	Rv1338	glutamate racemase	0.465065	0.00495118
hycD	Rv0084	formate hydrogenlyase HycD	0.421908	0.00495738
hsdS	Rv2761c	type I restriction/modification system specificity determinant HsdS	0.476229	0.0049699
Rv2798c	Rv2798c	hypothetical protein	0.672664	0.00500231
rsmA	Rv3912	anti-sigma-M factor RsmA	0.77037	0.00500477
aroK	Rv2539c	shikimate kinase	0.808976	0.00501876
PPE62	Rv3533c	PPE family protein PPE62	0.584012	0.00510287
Rv0679c	Rv0679c	hypothetical protein	0.55089	0.00510498
rpsA	Rv1630	30S ribosomal protein S1	0.380413	0.00511398
PPE54	Rv3343c	PPE family protein PPE54	0.584469	0.00511519
sigF	Rv3286c	RNA polymerase sigma factor SigF	0.546373	0.00514159
fabD	Rv2243	malonyl CoA-acyl carrier protein transacylase	0.364041	0.00516223
Rv1096	Rv1096	glycosyl hydrolase	0.519453	0.00518039
pntAa	Rv0155	NAD(P) transhydrogenase subunit alpha PntAa	0.639815	0.00521639
esxT	Rv3444c	ESAT-6 like protein EsxT	1.24233	0.0052465
Rv3481c	Rv3481c	integral membrane protein	0.861805	0.00532565
pafB	Rv2096c	proteasome accessory factor B	0.458003	0.0053337
Rv0990c	Rv0990c	hypothetical protein	0.661751	0.00541005
Rv2146c	Rv2146c	transmembrane protein	0.534296	0.00550927
lpqM	Rv0419	lipoprotein peptidase LpqM	0.399397	0.00552513
Rv1939	Rv1939	oxidoreductase	0.922203	0.00559305
Rv1401	Rv1401	membrane protein	0.572504	0.00560209
papA5	Rv2939	phthiocerol/phthiodiolone dimycocerosyl transferase	0.52501	0.00562644
hisE	Rv2122c	phosphoribosyl-ATP pyrophosphatase	1.25911	0.00564808
tesB1	Rv1618	acyl-CoA thioesterase TesB	0.39185	0.00567592
thiC	Rv0423c	phosphomethylpyrimidine synthase	0.36481	0.00569335
fadE2	Rv0154c	acyl-CoA dehydrogenase FadE2	0.402663	0.00578569
PE_PGRS55	Rv3511	PE-PGRS family protein PE_PGRS55	0.991559	0.00583006
ureA	Rv1848	urease subunit gamma	0.678518	0.00597234
MT1116	MT1116	hypothetical protein	1.30543	0.00608152
Rv2563	Rv2563	glutamine ABC transporter permease	0.525472	0.00609979
moeB1	Rv3206c	adenylyltransferase/sulfurtransferase	0.405369	0.00616409
Rv3032	Rv3032	glycogen synthase	0.538379	0.00619477
mec	Rv1334	CysO-cysteine peptidase	0.479384	0.00621182
Rv3599c	Rv3599c	hypothetical short protein	0.844346	0.00621241
pepA	Rv0125	serine protease PepA	0.531963	0.00623016
Rv2488c	Rv2488c	LuxR family transcriptional regulator	0.460375	0.00627033
prpC	Rv1131	methylcitrate synthase PrpC	0.540889	0.0062907
adh	Rv1530	alcohol dehydrogenase	0.62798	0.00629834
Rv0499	Rv0499	hypothetical protein	0.607436	0.00633071
tcrX	Rv3765c	two component transcriptional regulator TcrX	0.669258	0.0063556
Rv0546c	Rv0546c	hypothetical protein	0.672916	0.00636357
Rv0296c	Rv0296c	sulfatase	0.476261	0.00646365
vapC31	Rv0749	ribonuclease VapC31	0.825403	0.00647183
Rv1024	Rv1024	membrane protein	0.550542	0.00650767
fadD3	Rv3561	fatty-acid--CoA ligase FadD3	0.52318	0.00663719
zur	Rv2359	zinc uptake regulation protein	0.757613	0.00667526
Rv1429	Rv1429	hypothetical protein	0.631585	0.00673196
Rv2792c	Rv2792c	resolvase	0.498057	0.00676272
Rv2738c	Rv2738c	hypothetical protein	0.749237	0.00680738
Rv1457c	Rv1457c	antibiotic ABC transporter permease	0.506629	0.00682033
Rv3231c	Rv3231c	hypothetical protein	0.797197	0.00692358
Rv2515c	Rv2515c	hypothetical protein	0.845704	0.00692606
lpqG	Rv3623	lipoprotein LpqG	0.502559	0.00695515
Rv0494	Rv0494	HTH-type transcriptional regulator	1.26738	0.00703057
dnaN	Rv0002	DNA polymerase III subunit beta	0.46471	0.0070403
mce2A	Rv0589	Mce family protein Mce2A	0.41114	0.0070876
Rv0925c	Rv0925c	hypothetical protein	0.429664	0.00711969
aspB	Rv3565	aspartate aminotransferase AspB	0.676934	0.0072043
plcC	Rv2349c	phospholipase C	0.424703	0.00746436
subI	Rv2400c	sulfate ABC transporter substrate-binding lipoprotein SubI	0.58565	0.00746516
aspC	Rv0337c	aspartate aminotransferase	0.374201	0.00750868
Rv1761c	Rv1761c	hypothetical protein	0.961188	0.00751671
Rv3629c	Rv3629c	integral membrane protein	0.557269	0.00760419
mce2C	Rv0591	Mce family protein Mce2C	0.793999	0.00764308
pks13	Rv3800c	polyketide synthase	0.383753	0.00775638
rfe	Rv1302	decaprenyl-phosphate N-acetylglucosaminephosphotransferase	0.466263	0.00777684
dacB2	Rv2911	penicillin-binding protein DacB2	0.586898	0.00779794
Rv2509	Rv2509	short-chain type dehydrogenase/reductase	0.522796	0.00781638
Rv0226c	Rv0226c	transmembrane protein	0.522707	0.00799789
Rv2423	Rv2423	hypothetical protein	0.766574	0.00819129
Rv3680	Rv3680	anion transporter ATPase	0.305136	0.00821657
Rv3030	Rv3030	S-adenosylmethionine-dependent methyltransferase	0.466537	0.00824945
Rv3421c	Rv3421c	hypothetical protein	0.676059	0.00846346
Rv3023c	Rv3023c	transposase	1.1842	0.00846413
MT0740.1	MT0740.1	hypothetical protein	2.40123	0.00855973
glnA4	Rv2860c	glutamine synthetase	0.517573	0.0086422
Rv0089	Rv0089	methyltransferase	0.658204	0.00866118
PE_PGRS50	Rv3345c	PE-PGRS family protein PE_PGRS50	1.07216	0.00870022
Rv2230c	Rv2230c	GTP cyclohydrolase	0.563206	0.00891909
MT2015.2	MT2015.2	hypothetical protein	2.28342	0.00895294
Rv2481c	Rv2481c	hypothetical protein	1.28751	0.00921576
rplY	Rv1015c	50S ribosomal protein L25	0.480233	0.00925651
Rv0273c	Rv0273c	transcriptional regulator	0.553769	0.00927995
Rv3031	Rv3031	1,4-alpha-glucan branching protein	0.410548	0.00928845
Rv3188	Rv3188	hypothetical protein	0.632463	0.0093192
Rv3906c	Rv3906c	hypothetical protein	0.694279	0.00932588
PE_PGRS58	Rv3590c	PE-PGRS family protein PE_PGRS58	1.11311	0.00942424
bisC	Rv1442	biotin sulfoxide reductase BisC	0.431961	0.00945928
Rv2261c	Rv2261c	conserved hypothetical protein	0.964407	0.00946067
Rv3888c	Rv3888c	membrane protein	0.507896	0.00953492
hsaC	Rv3568c	extradiol dioxygenase	0.461276	0.00962463
Rv0368c	Rv0368c	hypothetical protein	0.847904	0.00970228
PPE6	Rv0305c	PPE family protein PPE6	0.528611	0.00972833
ruvC	Rv2594c	crossover junction endodeoxyribonuclease RuvC	0.493733	0.0098088
Rv0947c	Rv0947c	mycolyl transferase	1.0055	0.00985441
Rv3081	Rv3081	hypothetical protein	0.648584	0.0098933
Rv2558	Rv2558	hypothetical protein	0.463541	0.00992983
MT0910.1	MT0910.1	hypothetical protein	2.367	0.00997501
psd	Rv0437c	phosphatidylserine decarboxylase	0.620234	0.0100183
cysK2	Rv0848	cysteine synthase CysK	0.881035	0.0101698
Rv0713	Rv0713	transmembrane protein	0.417531	0.010324
Rv1320c	Rv1320c	adenylate cyclase	0.451277	0.0103366
yjcE	Rv2287	Na(+)/H(+) transporter	0.566251	0.010409
Rv2190c	Rv2190c	endopeptidase	0.387456	0.010414
Rv3691	Rv3691	hypothetical protein	0.497476	0.0104214
fic	Rv3641c	cell filamentation protein Fic	0.590729	0.0104909
rpsT	Rv2412	30S ribosomal protein S20	0.450279	0.0105884
PPE22	Rv1705c	PPE family protein PPE22	0.760875	0.0105962
csd	Rv1464	cysteine desulfurase	0.34976	0.0106254
thiO	Rv0415	thiamine biosynthesis oxidoreductase ThiO	0.606469	0.0108097
metZ	Rv0391	O-succinylhomoserine sulfhydrylase	0.447352	0.0109106
Rv0880	Rv0880	HTH-type transcriptional regulator	0.838977	0.0109474
Rv2418c	Rv2418c	hypothetical protein	0.474245	0.0112065
Rv2135c	Rv2135c	hypothetical protein	0.470463	0.0112111
Rv1762c	Rv1762c	hypothetical protein	0.62056	0.0112664
ung	Rv2976c	uracil-DNA glycosylase	0.624711	0.0114559
MT2736.1	MT2736.1	hypothetical protein	1.02408	0.0115057
Rv2459	Rv2459	MFS-type transporter	0.364389	0.0115826
PE_PGRS48	Rv2853	PE-PGRS family protein PE_PGRS48	0.732759	0.0116728
recO	Rv2362c	DNA repair protein RecO	0.501849	0.0116882
fadE26	Rv3504	acyl-CoA dehydrogenase FadE26	0.51941	0.0117108
aftB	Rv3805c	terminal beta-(1->2)-arabinofuranosyltransferase	0.338715	0.0117841
cyp138	Rv0136	cytochrome P450 Cyp138	0.644091	0.0120348
suhB	Rv2701c	inositol-1-monophosphatase SuhB	0.566406	0.0121241
Rv2781c	Rv2781c	oxidoreductase	0.585802	0.0121514
purF	Rv0808	amidophosphoribosyltransferase	0.313815	0.0121528
Rv1255c	Rv1255c	HTH-type transcriptional regulator	0.709598	0.0121866
recX	Rv2736c	regulatory protein RecX	0.481049	0.0122524
Rv0358	Rv0358	hypothetical protein	0.732718	0.0123225
Rv2466c	Rv2466c	hypothetical protein	0.478004	0.0124462
Rv2898c	Rv2898c	hypothetical protein	0.948155	0.0125264
Rv1824	Rv1824	hypothetical protein	0.633981	0.0125299
Rv2456c	Rv2456c	MFS-type transporter	0.400023	0.0125647
Rv3637	Rv3637	transposase	1.63235	0.0129201
Rv2012	Rv2012	hypothetical protein	1.12116	0.0129365
fadE29	Rv3543c	acyl-CoA dehydrogenase FadE29	0.447843	0.0130007
Rv3640c	Rv3640c	transposase	0.99324	0.0130554
ugpE	Rv2834c	sn-glycerol-3-phosphate ABC transporter permease UgpE	0.748406	0.0131208
Rv0541c	Rv0541c	integral membrane protein	0.475996	0.0134881
mycP2	Rv3886c	membrane-anchored mycosin	0.401477	0.0135104
PE_PGRS56	Rv3512	PE-PGRS family protein PE_PGRS56	1.14141	0.01377
lpqC	Rv3298c	esterase LpqC	0.606978	0.013861
fadD17	Rv3506	long-chain-fatty-acid--CoA ligase FadD17	0.640075	0.01388
Rv2024c	Rv2024c	hypothetical protein	0.406069	0.0139296
pitB	Rv2281	phosphate permease	0.548212	0.0140606
aftA	Rv3792	arabinofuranosyltransferase	0.380098	0.0141406
Rv0406c	Rv0406c	beta lactamase-like protein	0.687867	0.0142786
PPE11	Rv0453	PPE family protein PPE11	0.637196	0.0142804
dinX	Rv1537	DNA polymerase IV	0.567932	0.014303
truA	Rv3455c	tRNA pseudouridine synthase A	0.396804	0.0143177
aroF	Rv2540c	chorismate synthase	0.715323	0.0143523
Rv3863	Rv3863	hypothetical protein	0.44964	0.0144838
Rv1428c	Rv1428c	hypothetical protein	0.52419	0.0145001
aldC	Rv2858c	aldehyde dehydrogenase AldC	0.394269	0.0148479
Rv1724c	Rv1724c	hypothetical protein	0.697209	0.0154401
Rv2499c	Rv2499c	oxidase regulatory-like protein	0.499216	0.0155089
Rv0737	Rv0737	transcriptional regulator	0.813661	0.0155355
Rv3693	Rv3693	membrane protein	0.490129	0.0155852
echA2	Rv0456c	enoyl-CoA hydratase EchA2	0.661363	0.0156175
dapE	Rv1202	succinyl-diaminopimelate desuccinylase DapE	0.500474	0.0156262
menE	Rv0542c	2-succinylbenzoic acid--CoA ligase	0.457967	0.0156462
Rv1147	Rv1147	hypothetical protein	0.776168	0.0157866
mrsA	Rv3441c	phosphoglucosamine mutase	0.588709	0.0158583
trmD	Rv2906c	tRNA (guanine-N1)-methyltransferase	0.597845	0.0161127
Rv1961	Rv1961	hypothetical protein	0.84184	0.0162015
Rv3035	Rv3035	hypothetical protein	0.487802	0.0163221
Rv3587c	Rv3587c	membrane protein	0.412042	0.0166576
ndhA	Rv0392c	NADH dehydrogenase NdhA	0.456204	0.0166596
MT1790	MT1790	hypothetical protein	1.69502	0.0167577
PE_PGRS24	Rv1325c	PE-PGRS family protein PE_PGRS24	0.91343	0.0169269
typA	Rv1165	GTP-binding translation elongation factor	0.366693	0.0172581
Rv2262c	Rv2262c	conserved hypothetical protein	0.555377	0.0172733
Rv1936	Rv1936	monooxygenase	0.671413	0.0173965
Rv0449c	Rv0449c	hypothetical protein	0.689331	0.0174856
Rv3349c	Rv3349c	transposase	0.864278	0.0175138
pyrD	Rv2139	dihydroorotate dehydrogenase	0.444024	0.0176788
Rv3811	Rv3811	hypothetical protein	0.355808	0.0179735
idsA1	Rv3398c	multifunctional dimethylallyltransferase/geranyltranstransferase/farnesylt	0.834235	0.0181317
pknK	Rv3080c	serine/threonine-protein kinase PknK	0.457213	0.0182035
Rv2469c	Rv2469c	hypothetical protein	0.537924	0.01825
orn	Rv2511	oligoribonuclease	0.537887	0.0183994
Rv2953	Rv2953	trans-acting enoyl reductase	0.384242	0.0184306
cobN	Rv2062c	cobalamin biosynthesis protein CobN	0.357929	0.0186523
Rv2044c	Rv2044c	hypothetical protein	0.885814	0.0186656
fadD22	Rv2948c	p-hydroxybenzoyl--AMP ligase	0.361909	0.01873
erg3	Rv1814	membrane-bound C-5 sterol desaturase	0.509751	0.018733
hycP	Rv0085	hydrogenase HycP	0.520883	0.0187337
Rv0484c	Rv0484c	short-chain type oxidoreductase	0.490161	0.0188906
Rv3612c	Rv3612c	hypothetical protein	0.380586	0.0189599
Rv2212	Rv2212	adenylyl cyclase	0.385238	0.0189912
pstS2	Rv0932c	phosphate ABC transporter substrate-binding lipoprotein PstS	0.327199	0.0190665
fgd1	Rv0407	F420-dependent glucose-6-phosphate dehydrogenase	0.383895	0.0190989
aftD	Rv0236c	alpha-(1->3)-arabinofuranosyltransferase	0.562473	0.0191171
Rv2851c	Rv2851c	GCN5-like N-acetyltransferase	0.400321	0.0192672
Rv0272c	Rv0272c	hypothetical protein	0.383962	0.0193266
Rv1632c	Rv1632c	hypothetical protein	0.558381	0.0196437
Rv0031	Rv0031	transposase	0.941496	0.0196498
gpgP	Rv2419c	glucosyl-3-phosphoglycerate phosphatase	0.510572	0.0201251
Rv2102	Rv2102	hypothetical protein	0.479824	0.0201287
vapC21	Rv2757c	ribonuclease VapC21	0.670285	0.0202394
Rv0435c	Rv0435c	ATPase	0.426863	0.0203772
MTS2292	MTS2292	small intergenic RNA	0.390427	0.0204005
Rv1769	Rv1769	hypothetical protein	0.350728	0.0209198
Rv1116	Rv1116	hypothetical protein	1.60246	0.0209831
Rv0083	Rv0083	oxidoreductase	0.423135	0.0210329
Rv2417c	Rv2417c	DegV domain-containing protein	0.519261	0.0211214
narS	Rv0845	sensor histidine kinase NarS	0.626211	0.0213286
MT0610	MT0610	hypothetical protein	0.775247	0.0214567
Rv2240c	Rv2240c	hypothetical protein	0.382831	0.0216041
Rv1129c	Rv1129c	transcriptional regulator	0.639349	0.0216969
Rv1026	Rv1026	hypothetical protein	0.470718	0.0217584
Rv3047c	Rv3047c	hypothetical protein	0.857913	0.0219504
Rv2915c	Rv2915c	hypothetical protein	0.405038	0.0220536
pks8	Rv1662	polyketide synthase	0.411607	0.022073
kgtP	Rv3476c	dicarboxylic acid transport membrane protein kgtP	0.47994	0.0220818
Rv3137	Rv3137	histidinol-phosphatase	0.519048	0.0223295
vapC7	Rv0661c	ribonuclease VapC7	1.17251	0.0223325
esxE	Rv3904c	ESAT-6 like protein EsxE	0.863001	0.0225156
Rv0953c	Rv0953c	oxidoreductase	0.621644	0.022557
recN	Rv1696	DNA repair protein RecN	0.404547	0.022657
Rv1458c	Rv1458c	antibiotic ABC transporter ATP-binding protein	0.398487	0.022887
PE_PGRS5	Rv0297	PE-PGRS family protein PE_PGRS5	0.727234	0.0231469
Rv1045	Rv1045	hypothetical protein	0.624076	0.0233017
kdpA	Rv1029	potassium-transporting ATPase subunit A	0.484389	0.0233133
ephD	Rv2214c	oxidoreductase EphD	0.290659	0.023526
PE_PGRS34	Rv1840c	PE-PGRS family protein PE_PGRS34	0.872956	0.023758
vapC16	Rv2231A	ribonuclease VapC16	1.35859	0.0238235
Rv2704	Rv2704	hypothetical protein	0.493929	0.0240646
mraZ	Rv2166c	transcriptional regulator MraZ	0.388736	0.0241364
Rv3675	Rv3675	membrane protein	0.515381	0.0241779
Rv3785	Rv3785	hypothetical protein	0.453557	0.0244839
Rv0544c	Rv0544c	transmembrane protein	0.410467	0.0245099
PE_PGRS20	Rv1068c	PE-PGRS family protein PE_PGRS20	0.674117	0.0247147
Rv2689c	Rv2689c	hypothetical protein	0.545612	0.0247358
ctpA	Rv0092	cation transporter ATPase A	0.379387	0.0248939
recG	Rv2973c	ATP-dependent DNA helicase RecG	0.480293	0.0251627
Rv1874	Rv1874	hypothetical protein	0.491339	0.0252468
Rv2699c	Rv2699c	hypothetical protein	0.560289	0.0253402
Rv1375	Rv1375	hypothetical protein	0.352936	0.0253628
Rv0021c	Rv0021c	hypothetical protein	0.502639	0.025603
Rv2407	Rv2407	ribonuclease Z	0.727074	0.0261744
ruvA	Rv2593c	Holliday junction ATP-dependent DNA helicase RuvA	0.510797	0.0262127
Rv0913c	Rv0913c	dioxygenase	0.365343	0.026359
pntB	Rv0157	NAD(P) transhydrogenase subunit beta PntB	0.353466	0.0266485
MTS1180	MTS1180	small intergenic RNA	0.873491	0.0267517
Rv0850	Rv0850	transposase	1.31176	0.0270871
emrB	Rv0783c	multidrug resistance protein EmrB	0.393697	0.0272482
trmU	Rv3024c	tRNA-specific 2-thiouridylase	0.377331	0.0273908
Rv1885c	Rv1885c	chorismate mutase	0.351029	0.0276334
mbtI	Rv2386c	salicylate synthase	0.683531	0.0276624
gltS	Rv2992c	glutamate--tRNA ligase	0.353058	0.0277195
mesJ	Rv3625c	tRNA(Ile)-lysidine synthase	0.590234	0.0277893
deaD	Rv1253	ATP-dependent RNA helicase DeaD	0.390394	0.0279161
proB	Rv2439c	glutamate 5-kinase protein	0.508751	0.028027
Rv3538	Rv3538	dehydrogenase	0.556334	0.0282935
Rv0191	Rv0191	MFS-type transporter	0.431005	0.0283398
Rv1245c	Rv1245c	short-chain type dehydrogenase/reductase	0.445222	0.0285114
Rv1176c	Rv1176c	hypothetical protein	0.632019	0.0285754
eccB5	Rv1782	ESX-5 type VII secretion system protein EccB5	0.340304	0.0285848
MT0124	MT0124	hypothetical protein	0.7696	0.0285878
Rv2735c	Rv2735c	hypothetical protein	0.531459	0.0286049
cwsA	Rv0008c	cell wall synthesis protein CwsA	0.541612	0.0291478
Rv3077	Rv3077	hydrolase	0.349594	0.0292568
Rv0210	Rv0210	hypothetical protein	0.508661	0.0294307
pstA2	Rv0936	phosphate ABC transporter permease PstA	0.375778	0.0295556
Rv1225c	Rv1225c	hypothetical protein	0.591415	0.0298444
ppk2	Rv3232c	polyphosphate kinase	0.366096	0.0300289
Rv3915	Rv3915	peptidoglycan hydrolase	0.323979	0.0301298
Rv3058c	Rv3058c	TetR family transcriptional regulator	0.351059	0.0304448
hddA	Rv0115	D-alpha-D-heptose-7-phosphate kinase HddA	0.505056	0.0305303
Rv0891c	Rv0891c	hypothetical protein	0.558655	0.0306847
eccD4	Rv3448	ESX-4 secretion system protein EccD4	0.85114	0.0307074
uvrB	Rv1633	excinuclease ABC subunit UvrB	0.321965	0.0307936
Rv0965c	Rv0965c	hypothetical protein	0.560156	0.0308932
rpsI	Rv3442c	30S ribosomal protein S9	0.322437	0.0308966
menD	Rv0555	bifunctional 2-succinyl-6-hydroxy-2,4-cyclohexadiene-1-carboxylate	0.415313	0.0309388
mak	Rv0127	maltokinase	0.356427	0.0309432
lprM	Rv1970	Mce family lipoprotein LprM	0.665333	0.0310003
Rv3026c	Rv3026c	hypothetical protein	0.862039	0.0310376
MT1055	MT1055	hypothetical protein	1.51386	0.0315257
PE_PGRS46	Rv2634c	PE-PGRS family protein PE_PGRS46	0.553022	0.0317204
Rv0538	Rv0538	membrane protein	0.56939	0.0317694
fadD11.1	Rv1549	fatty-acid-CoA ligase fadD11_1	0.558493	0.0324681
Rv1895	Rv1895	zinc-binding alcohol dehydrogenase	0.593759	0.0325517
fadE32	Rv3563	acyl-CoA dehydrogenase FadE32	0.65367	0.0330307
Rv2474c	Rv2474c	hypothetical protein	0.376828	0.0333004
relE	Rv1246c	toxin RelE	0.543881	0.0333056
Rv3175	Rv3175	amidase	0.937051	0.0334467
folK	Rv3606c	2-amino-4-hydroxy-6- hydroxymethyldihydropteridinepyrophosphokinase	0.449265	0.0338409
cyp139	Rv1666c	cytochrome P450 Cyp139	0.423807	0.0343182
Rv0224c	Rv0224c	methyltransferase	0.555932	0.034597
hsaF	Rv3534c	4-hydroxy-2-oxovalerate aldolase	0.387739	0.0346747
Rv0412c	Rv0412c	membrane protein	0.286121	0.0352112
Rv3033	Rv3033	hypothetical protein	0.622075	0.0352402
Rv3672c	Rv3672c	hypothetical protein	0.385344	0.0354281
Rv3440c	Rv3440c	hypothetical protein	0.621942	0.0354765
vapB21	Rv2758c	antitoxin VapB21	0.796508	0.0355927
Rv1269c	Rv1269c	hypothetical protein	0.42277	0.0358593
gdh	Rv2476c	NAD-dependent glutamate dehydrogenase	0.242234	0.0359248
Rv2248	Rv2248	hypothetical protein	0.338055	0.0360292
fmt	Rv1406	methionyl-tRNA formyltransferase	0.462891	0.0362086
espG2	Rv3889c	ESX-2 secretion-associated protein EspG2	0.402416	0.0364928
lppR	Rv2403c	lipoprotein LppR	0.418403	0.0366053
tam	Rv0294	trans-aconitate methyltransferase	0.947203	0.0366907
sigM	Rv3911	ECF RNA polymerase sigma factor SigM	0.537536	0.0367053
Rv1413	Rv1413	hypothetical protein	0.580903	0.036861
lppW	Rv2905	lipoprotein LppW	0.313514	0.0368819
ephB	Rv1938	epoxide hydrolase EphB	0.628366	0.0368966
rmlA	Rv0334	glucose-1-phosphate thymidylyltransferase	0.452512	0.0369424
ilvA	Rv1559	threonine dehydratase IlvA	0.344271	0.0369566
trcR	Rv1033c	two component transcriptional regulator TrcR	0.464707	0.0371458
mce3F	Rv1971	Mce family protein Mce3F	0.551692	0.0372427
mutT4	Rv3908	mutator protein MutT	0.425308	0.0374125
oxyS	Rv0117	oxidative stress response regulatory protein OxyS	0.575108	0.0374369
rimM	Rv2907c	16S rRNA processing protein RimM	0.441795	0.0374779
mycP1	Rv3883c	membrane-anchored mycosin	0.315192	0.0374889
Rv2644c	Rv2644c	hypothetical protein	1.23375	0.0375181
irtB	Rv1349	iron ABC transporter ATP-binding protein/permease IrtB	0.506264	0.0379129
nlhH	Rv1399c	carboxylesterase NlhH	0.461999	0.0379827
mce4F	Rv3494c	Mce family protein Mce4	0.339657	0.0381602
Rv1111c	Rv1111c	hypothetical protein	0.354686	0.0381863
Rv3205c	Rv3205c	hypothetical protein	0.313166	0.0382457
upp	Rv3309c	uracil phosphoribosyltransferase	0.684288	0.0384149
thiS	Rv0416	sulfur carrier protein ThiS	0.771093	0.0389056
Rv0420c	Rv0420c	transmembrane protein	0.598043	0.0390891
Rv3129	Rv3129	conserved hypothetical protein	1.11263	0.0392124
rocE	Rv2320c	cationic amino acid transporter permease RocE	0.482445	0.0392341
iunH	Rv3393	nucleoside hydrolase	0.527521	0.0392737
Rv2039c	Rv2039c	sugar ABC transporter permease	0.695335	0.0393263
kshB	Rv3571	3-ketosteroid-9-alpha-hydroxylase reductase subunit	0.436575	0.0394481
nrdF2	Rv3048c	ribonucleoside-diphosphate reductase subunit beta NrdF2	0.4003	0.0394766
mshB	Rv1170	1D-myo-inositol 2-acetamido-2-deoxy-alpha-D-glucopyranoside deacetylase	0.44175	0.0394873
sigL	Rv0735	ECF RNA polymerase sigma factor SigL	0.470367	0.0399553
bioF1	Rv1569	8-amino-7-oxononanoate synthase	0.636408	0.0403964
whiB4	Rv3681c	transcriptional regulator WhiB4	0.481416	0.0404418
PE17	Rv1646	PE family protein PE17	0.398551	0.0404631
Rv2767c	Rv2767c	membrane protein	0.704608	0.041544
nicT	Rv2856	nickel-transport integral membrane protein NicT	0.413122	0.0416322
Rv3179	Rv3179	hypothetical protein	0.540098	0.0419159
apa	Rv1860	hypothetical protein	0.550911	0.0422187
pssA	Rv0436c	CDP-diacylglycerol--serine O-phosphatidyltransferase	0.35932	0.0424709
Rv2277c	Rv2277c	glycerolphosphodiesterase	1.06862	0.0428378
Rv2406c	Rv2406c	hypothetical protein	0.36433	0.0428414
Rv1863c	Rv1863c	integral membrane protein	0.34006	0.0428928
vapC19	Rv2548	ribonuclease VapC19	0.516494	0.0434922
Rv3300c	Rv3300c	hypothetical protein	0.380354	0.0435332
PE_PGRS21	Rv1087	PE-PGRS family protein PE_PGRS21	0.634204	0.0437509
Rv2288	Rv2288	hypothetical protein	0.457666	0.0441848
Rv2415c	Rv2415c	hypothetical protein	0.729464	0.0445565
echA5	Rv0675	enoyl-CoA hydratase EchA5	0.417045	0.0449198
Rv0496	Rv0496	hypothetical protein	0.312622	0.0449207
nuoB	Rv3146	NADH-quinone oxidoreductase subunit B	0.308471	0.0449668
MT1838.1	MT1838.1	hypothetical protein	0.672286	0.0450697
moaA2	Rv0869c	molybdenum cofactor biosynthesis protein MoaA	0.331443	0.0456825
Rv3660c	Rv3660c	hypothetical protein	0.676913	0.045686
corA	Rv1239c	magnesium and cobalt transport transmembrane protein CorA	0.519595	0.0458369
Rv0543c	Rv0543c	hypothetical protein	0.33452	0.0459543
Rv3752c	Rv3752c	cytidine/deoxycytidylate deaminase	0.739814	0.0461099
cobIJ	Rv2066	bifunctional S-adenosyl-L-methionine-precorrin-2 methyl transferase/precorrin-3 methylase	0.447617	0.0463147
mmpL4	Rv0450c	transmembrane transport protein MmpL4	0.310104	0.0464178
Rv3694c	Rv3694c	transmembrane protein	0.351216	0.0466834
ssb	Rv0054	single-strand DNA-binding protein	0.362362	0.0469099
Rv3355c	Rv3355c	integral membrane protein	0.615055	0.047565
dnaG	Rv2343c	DNA primase	0.32578	0.0475704
lepA	Rv2404c	GTP-binding protein LepA	0.363292	0.0476865
MT3953	MT3953	hypothetical protein	0.5001	0.0477377
aroD	Rv2537c	3-dehydroquinate dehydratase	0.391731	0.0478172
ksgA	Rv1010	rRNA small subunit methyltransferase A	0.362048	0.0483756
MT2488.1	MT2488.1	hypothetical protein	0.790379	0.0487585
MT2722	MT2722	hypothetical protein	0.957409	0.0488968
Rv2666	Rv2666	transposase	0.853839	0.0490306
MT0555	MT0555	hypothetical protein	0.609645	0.0490725
Rv0161	Rv0161	oxidoreductase	0.470632	0.0491178
Rv1139c	Rv1139c	hypothetical protein	0.558117	0.0495573
Rv2514c	Rv2514c	hypothetical protein	0.836295	0.0495646
ltp2	Rv3540c	lipid transfer protein	0.412801	0.049576
Rv0333	Rv0333	hypothetical protein	0.466037	0.0496404
Rv1341	Rv1341	non-canonical purine NTP pyrophosphatase	0.420973	0.0499455
Rv3657c	Rv3657c	membrane protein	0.961211	0.0501577
purM	Rv0809	phosphoribosylformylglycinamidine cyclo-ligase PurM	0.330618	0.0503043
PE_PGRS42	Rv2487c	PE-PGRS family protein PE_PGRS42	0.814261	0.0503109
Rv2954c	Rv2954c	hypothetical protein	0.344917	0.0504109
Rv1716	Rv1716	hypothetical protein	0.523709	0.0506623
pks9	Rv1664	polyketide synthase	0.42958	0.0508317
Rv2179c	Rv2179c	3'-5' exoribonuclease	0.596422	0.0510857
MT3456.1	MT3456.1	transposase, degenerate	0.580905	0.0511612
Rv2017	Rv2017	transcriptional regulator	0.468248	0.0511835
Rv1719	Rv1719	transcriptional regulator	0.648609	0.051199
cyp141	Rv3121	cytochrome P450 Cyp141	0.350215	0.0513056
glpX	Rv1099c	fructose 1,6-bisphosphatase	0.377278	0.0517518
Rv1268c	Rv1268c	hypothetical protein	0.684585	0.0518
Rv2913c	Rv2913c	D-amino acid aminohydrolase	0.391039	0.0518685
Rv3830c	Rv3830c	TetR family transcriptional regulator	0.950155	0.0519252
mtr	Rv2855	mycothione reductase	0.334208	0.0526992
Rv0883c	Rv0883c	hypothetical protein	0.389629	0.0527432
cyp128	Rv2268c	cytochrome P450 Cyp128	0.529965	0.0528744
Rv2018	Rv2018	hypothetical protein	0.389246	0.0532797
mgtA	Rv0557	GDP-mannose-dependent alpha-mannosyltransferase	0.372445	0.0535237
Rv2802c	Rv2802c	arginine/hypothetical protein	0.501756	0.0538587
echA8	Rv1070c	enoyl-CoA hydratase EchA8	0.360646	0.0541428
MT0450	MT0450	hypothetical protein	0.908274	0.0542305
Rv2979c	Rv2979c	resolvase	0.420175	0.0543152
MT3103	MT3103	hypothetical protein	1.50905	0.0544326
rsfA	Rv1365c	anti-sigma-F factor antagonist RsfA	0.523678	0.0548959
MT2541	MT2541	hypothetical protein	0.730637	0.0549475
Rv0048c	Rv0048c	membrane protein	0.424064	0.0549973
recD	Rv0629c	exonuclease V subunit alpha RecD	0.438787	0.0550348
prrB	Rv0902c	two component sensor histidine kinase PrrB	0.313978	0.0551983
Rv0874c	Rv0874c	hypothetical protein	0.54128	0.0554853
Rv1931c	Rv1931c	transcriptional regulator	0.531933	0.0556895
PPE55	Rv3347c	PPE family protein PPE55	0.30068	0.0557381
cysK1	Rv2334	O-acetylserine sulfhydrylase	0.279342	0.05592
Rv1922	Rv1922	lipoprotein	0.41836	0.0561464
bioD	Rv1570	ATP-dependent dethiobiotin synthetase BioD	0.663857	0.0563732
Rv0034	Rv0034	hypothetical protein	0.621969	0.0564596
Rv0374c	Rv0374c	carbon monoxyde dehydrogenase small subunit	0.758473	0.0566105
Rv0999	Rv0999	hypothetical protein	0.416406	0.0567854
Rv1817	Rv1817	flavoprotein	0.431067	0.0574324
Rv2529	Rv2529	hypothetical protein	0.769474	0.0574864
Rv1697	Rv1697	hypothetical protein	0.266415	0.057688
Rv0370c	Rv0370c	oxidoreductase	0.67766	0.0578175
Rv2958c	Rv2958c	PGL/p-HBAD biosynthesis glycosyltransferase	0.400176	0.0584154
glcB	Rv1837c	malate synthase	0.260101	0.0585065
sugB	Rv1237	sugar ABC transporter permease SugB	0.36535	0.0587336
Rv2019	Rv2019	hypothetical protein	0.527595	0.0587457
Rv0763c	Rv0763c	ferredoxin	0.650136	0.0587543
iscS	Rv3025c	cysteine desulfurase	0.326958	0.0588196
Rv3338	Rv3338	conserved hypothetical protein	0.378568	0.059125
lipT	Rv2045c	carboxylesterase LipT	0.307086	0.0591689
Rv1573	Rv1573	phage protein	0.99688	0.0592326
mcr10	Rvnc0008	putative small regulatory RNA	0.681796	0.059451
Rv0177	Rv0177	Mce associated protein	0.289645	0.059536
PPE65	Rv3621c	PPE family protein PPE65	0.644789	0.0596968
Rv1491c	Rv1491c	TVP38/TMEM64 family membrane protein	0.342895	0.0601326
cysD	Rv1285	sulfate adenylyltransferase subunit 2	0.377278	0.0602384
tcrY	Rv3764c	two component sensor kinase TcrY	0.390543	0.0602621
Rv1571	Rv1571	hypothetical protein	0.737434	0.0602943
ppnK	Rv1695	inorganic polyphosphate/ATP-NAD kinase	0.311573	0.06083
PPE9	Rv0388c	PPE family protein	0.665297	0.0611611
fdhF	Rv2900c	formate dehydrogenase subunit alpha FdhF	0.281676	0.0612316
pstP	Rv0018c	phosphoserine/threonine phosphatase PstP	0.327248	0.0616078
Rv2180c	Rv2180c	integral membrane protein	0.500962	0.0616377
murG	Rv2153c	UDP-N-acetylglucosamine--N-acetylmuramyl- (pentapeptide)	0.584873	0.0628384
Rv2264c	Rv2264c	hypothetical protein	0.449871	0.0633013
tatB	Rv1224	Sec-independent protein translocase protein TatB	0.320186	0.0633424
vapB11	Rv1560	antitoxin VapB11	0.575882	0.0635119
Rv3510c	Rv3510c	hypothetical protein	0.425688	0.0637001
MT2958.1	MT2958.1	hypothetical protein	0.602431	0.0638049
moxR3	Rv3164c	methanol dehydrogenase transcriptional regulator MoxR	0.419824	0.0639232
Rv3115	Rv3115	transposase	0.845409	0.0642786
Rv2683	Rv2683	hypothetical protein	0.393961	0.0643961
mrr	Rv2528c	restriction system protein	0.66022	0.0647955
MT1560.1	MT1560.1	hypothetical protein	0.715623	0.0648048
citE	Rv2498c	citrate (pro-3S)-lyase subunit beta	0.37579	0.0657703
Rv0556	Rv0556	transmembrane protein	0.328299	0.0663781
glpD1	Rv2249c	glycerol-3-phosphate dehydrogenase	0.455989	0.0664386
Rv0318c	Rv0318c	integral membrane protein	0.482044	0.066492
eccC2	Rv3894c	ESX-2 type VII secretion system protein EccC	0.277055	0.066644
mmpS1	Rv0403c	membrane protein MmpS1	0.631496	0.0668212
Rv3542c	Rv3542c	hypothetical protein	0.394805	0.0672826
tesB2	Rv2605c	acyl-CoA thioesterase TesB	0.304938	0.0677497
recC	Rv0631c	exonuclease V subunit gamma RecC	0.44484	0.0685245
Rv3202c	Rv3202c	ATP-dependent DNA helicase	0.431333	0.0685555
fgd2	Rv0132c	F420-dependent glucose-6-phosphate dehydrogenase	0.50273	0.0689445
pta	Rv0408	phosphate acetyltransferase	0.291143	0.0694539
amiB2	Rv1263	amidase AmiB	0.443263	0.0696746
Rv2253	Rv2253	hypothetical protein	0.644565	0.070385
Rv2143	Rv2143	hypothetical protein	0.411458	0.0708781
mmpS3	Rv2198c	membrane protein MmpS3	0.292587	0.0715307
murA	Rv1315	UDP-N-acetylglucosamine 1-carboxyvinyltransferase	0.323289	0.0716336
Rv0330c	Rv0330c	hypothetical protein	0.759178	0.0717619
MT1077	MT1077	hypothetical protein	1.04001	0.0720046
Rv0381c	Rv0381c	hypothetical protein	0.449205	0.0724305
kdpB	Rv1030	potassium-transporting ATPase subunit B	0.358586	0.072655
Rv3630	Rv3630	integral membrane protein	0.401972	0.0727017
Rv2177c	Rv2177c	transposase	0.440339	0.0727789
PE_PGRS22	Rv1091	PE-PGRS family protein PE_PGRS22	0.588413	0.0728676
Rv0537c	Rv0537c	integral membrane protein	0.357108	0.0731939
Rv1106c	Rv1106c	3 beta-hydroxysteroid dehydrogenase/delta 5-->4-isomerase	0.31608	0.0734147
Rv0196	Rv0196	HTH-type transcriptional regulator	0.774151	0.0734242
agpS	Rv3107c	alkyldihydroxyacetonephosphate synthase	0.347013	0.0741198
Rv3845	Rv3845	hypothetical protein	0.659619	0.0741394
Rv2578c	Rv2578c	hypothetical protein	0.473685	0.0741432
trxB1	Rv1471	thioredoxin	0.411459	0.0747822
Rv2161c	Rv2161c	hypothetical protein	0.484373	0.074784
priA	Rv1402	primosomal protein N'	0.531351	0.0751864
vapB45	Rv3181c	antitoxin VapB45	0.572202	0.075477
rocA	Rv1187	pyrroline-5-carboxylate dehydrogenase RocA	0.334636	0.0757781
Rv2859c	Rv2859c	glutamine amidotransferase	0.332997	0.0758171
ribF	Rv2786c	bifunctional riboflavin kinase /FMN adenylyltransferase	0.306396	0.0759086
clpC2	Rv2667	ATP-dependent protease ATP-binding subunit ClpC	0.729319	0.0760482
PPE64	Rv3558	PPE family protein PPE64	0.438926	0.0762518
Rv1667c	Rv1667c	macrolide-transport ATP-binding protein ABC transporter	0.423092	0.0769199
Rv2337c	Rv2337c	hypothetical protein	0.405082	0.0772922
moeA1	Rv0994	molybdopterin molybdenumtransferase 1	0.369578	0.0778176
Rv1083	Rv1083	hypothetical protein	0.433532	0.0788424
Rv2255c	Rv2255c	hypothetical protein	0.514682	0.0789419
Rv1870c	Rv1870c	hypothetical protein	0.296357	0.0791806
amiA2	Rv2363	amidase	0.369328	0.0793179
PE1	Rv0151c	PE family protein PE1	0.425311	0.0795038
MT0772.2	MT0772.2	hypothetical protein	1.09032	0.0795923
Rv3394c	Rv3394c	hypothetical protein	0.567187	0.0797114
Rv1723	Rv1723	hydrolase	0.458996	0.0801799
adhE1	Rv0162c	zinc-type alcohol dehydrogenase subunit E	0.60829	0.080508
Rv0584	Rv0584	glycosidase	0.430752	0.0805571
Rv0502	Rv0502	hypothetical protein	0.236214	0.0809627
Rv2395	Rv2395	integral membrane protein	0.285972	0.0811887
PPE14	Rv0915c	PPE family protein PPE14	0.567515	0.0815308
Rv0238	Rv0238	transcriptional regulator	0.302332	0.0820927
Rv0219	Rv0219	transmembrane protein	0.658219	0.0828015
MT0827	MT0827	hypothetical protein	1.6673	0.0828025
Rv2314c	Rv2314c	hypothetical protein	0.327413	0.0830697
Rv3901c	Rv3901c	membrane protein	0.590932	0.0845493
rimJ	Rv0995	ribosomal-protein-alanine acetyltransferase RimJ	0.355567	0.0846907
lprK	Rv0173	Mce family lipoprotein LprK	0.27128	0.0849225
Rv0213c	Rv0213c	methyltransferase	0.41759	0.0853796
Rv2424c	Rv2424c	transposase	0.679736	0.0854912
Rv2306B	Rv2306B	conserved membrane protein	0.657506	0.0857667
phoR	Rv0758	two component system response sensor kinase PhoR	0.284199	0.0860244
Rv0205	Rv0205	transmembrane protein	0.416268	0.0861507
Rv0193c	Rv0193c	hypothetical protein	0.427295	0.0867713
fadE27	Rv3505	acyl-CoA dehydrogenase FadE27	0.344159	0.0869303
argS	Rv1292	arginine--tRNA ligase	0.304836	0.0869596
Rv1318c	Rv1318c	adenylate cyclase	0.478507	0.0872078
Rv1482c	Rv1482c	hypothetical protein	1.02272	0.0872361
PE_PGRS38	Rv2162c	PE-PGRS family protein PE_PGRS38	0.460145	0.0876565
engA	Rv1713	GTPase Der	0.274323	0.0877746
prfA	Rv1299	peptide chain release factor PrfA	0.261144	0.087998
fadE35	Rv3797	acyl-CoA dehydrogenase FadE35	0.327484	0.0880136
Rv0770	Rv0770	oxidoreductase	0.391737	0.0882673
narK3	Rv0261c	nitrate/nitrite transporter	0.637801	0.0882946
pdxH	Rv2607	pyridoxine/pyridoxamine 5'-phosphate oxidase	0.515837	0.0883464
PE2	Rv0152c	PE family protein PE2	0.436246	0.0883845
Rv0263c	Rv0263c	hypothetical protein	0.337252	0.0892953
argA	Rv2747	L-glutamate alpha-N-acetyltranferase	0.444525	0.0893224
Rv1250	Rv1250	MFS-type drug transporter	0.369457	0.0894449
fadD14	Rv1058	fatty-acid--CoA ligase FadD14	0.362759	0.089559
Rv1490	Rv1490	membrane protein	0.549025	0.0899801
vapB14	Rv1952	antitoxin VapB14	0.401435	0.0906274
Rv0725c	Rv0725c	hypothetical protein	0.426137	0.0908525
Rv0955	Rv0955	integral membrane protein	0.318573	0.0911366
pheS	Rv1649	phenylalanine--tRNA ligase subunit alpha	0.335436	0.0920783
Rv1717	Rv1717	hypothetical protein	0.738812	0.0926207
vapB31	Rv0748	antitoxin VapB31	0.717796	0.0930844
Rv0371c	Rv0371c	hypothetical protein	0.726351	0.0933829
metS	Rv1007c	methionine--tRNA ligase	0.288744	0.0934589
Rv1319c	Rv1319c	adenylate cyclase	0.31442	0.093461
Rv3861	Rv3861	hypothetical protein	0.738953	0.0941022
lpqE	Rv3584	lipoprotein LpqE	0.287547	0.0942614
MT1178	MT1178	hypothetical protein	0.365605	0.09434
vapC35	Rv1962c	ribonuclease VapC35	0.391924	0.094638
Rv1455	Rv1455	hypothetical protein	0.555761	0.0948789
PPE15	Rv1039c	PPE family protein PPE15	0.759787	0.0949629
folE	Rv3609c	GTP cyclohydrolase I	0.321672	0.095167
Rv0625c	Rv0625c	transmembrane protein	0.645128	0.0953773
ftsQ	Rv2151c	cell division protein FtsQ	0.302002	0.0960654
nrdZ	Rv0570	vitamin B12-dependent ribonucleoside-diphosphate reductase	0.340384	0.0961451
lysA	Rv1293	diaminopimelate decarboxylase	0.285791	0.0970464
vapC43	Rv2872	ribonuclease VapC43	0.426175	0.0970553
Rv3627c	Rv3627c	hypothetical protein	0.296843	0.0974677
smtB	Rv2358	HTH-type transcriptional regulator SmtB	0.444071	0.0978417
pyrF	Rv1385	orotidine 5'-phosphate decarboxylase	0.358775	0.0978653
Rv3751	Rv3751	integrase	1.13375	0.0978897
frdC	Rv1554	fumarate reductase membrane anchor subunit	0.971812	0.0987216
mymT	Rv0186A	metallothionein	0.294507	0.0990621
Rv3732	Rv3732	hypothetical protein	0.299184	0.0991563
rpiB	Rv2465c	ribose-5-phosphate isomerase B	0.32223	0.0996256
vapC39	Rv2530c	ribonuclease VapC39	0.423704	0.100167
vapC14	Rv1953	ribonuclease VapC14	0.380323	0.10157
purN	Rv0956	phosphoribosylglycinamide formyltransferase PurN	0.332283	0.101956
Rv2464c	Rv2464c	DNA glycosylase	0.320549	0.102067
Rv1910c	Rv1910c	hypothetical protein	0.434349	0.102613
Rv0521	Rv0521	methyltransferase/methylase	0.836658	0.103235
Rv1150	Rv1150	transposase	0.424983	0.103352
nei	Rv3297	endonuclease VIII	0.396662	0.103853
Rv2739c	Rv2739c	transferase	0.475546	0.104322
Rv2638	Rv2638	hypothetical protein	0.368411	0.10445
MT0868	MT0868	hypothetical protein	1.17341	0.104747
PE_PGRS52	Rv3388	PE-PGRS family protein PE_PGRS52	0.616441	0.104832
Rv0324	Rv0324	transcriptional regulator	0.621633	0.105445
lprN	Rv3495c	Mce family lipoprotein LprN	0.263231	0.105648
pcnA	Rv3907c	poly(A) polymerase PcnA	0.286791	0.105673
Rv1773c	Rv1773c	transcriptional regulator	0.65842	0.105792
MT0472.1	MT0472.1	hypothetical protein	1.07662	0.105941
TB22.2	Rv3036c	hypothetical protein	0.366543	0.10597
Rv2857c	Rv2857c	short-chain type dehydrogenase/reductase	0.304777	0.106031
Rv3787c	Rv3787c	S-adenosyl-L-methionine-dependent methyltransferase	0.531782	0.106172
Rv2560	Rv2560	hypothetical protein	0.351666	0.106789
Rv3655c	Rv3655c	hypothetical protein	0.694915	0.106919
Rv3304	Rv3304	hypothetical protein	0.440704	0.10699
Rv3521	Rv3521	hypothetical protein	0.400195	0.107499
Rv0148	Rv0148	short-chain type dehydrogenase/reductase	0.262242	0.108152
Rv1891	Rv1891	hypothetical protein	0.277521	0.108414
Rv0075	Rv0075	aminotransferase	0.292405	0.108581
Rv1115	Rv1115	hypothetical protein	0.491562	0.108697
Rv0539	Rv0539	dolichyl-phosphate sugar synthase	0.473287	0.110129
Rv1828	Rv1828	HTH-type transcriptional regulator	0.250549	0.110344
Rv3480c	Rv3480c	diacyglycerol O-acyltransferase	0.278136	0.110387
galE3	Rv0536	UDP-glucose 4-epimerase GalE	0.457483	0.11054
cysE	Rv2335	serine acetyltransferase	0.271508	0.111125
Rv1087A	Rv1087A	conserved hypothetical protein	1.03201	0.111843
fadD30	Rv0404	long-chain-fatty-acid--AMP ligase FadD30	0.313881	0.112852
Rv2181	Rv2181	alpha-(1-2)-phosphatidylinositol mannoside mannosyltransferase	0.255901	0.112955
PE_PGRS27	Rv1450c	PE-PGRS family protein PE_PGRS27	0.576204	0.112995
polA	Rv1629	DNA polymerase I	0.238072	0.113028
Rv2854	Rv2854	hypothetical protein	0.358267	0.113269
PPE10	Rv0442c	PPE family protein PPE10	0.350897	0.11415
mmpL2	Rv0507	transmembrane transport protein MmpL2	0.287957	0.11532
PE_PGRS37	Rv2126c	PE-PGRS family protein PE_PGRS37	0.613779	0.115335
Rv0385	Rv0385	monooxygenase	0.372475	0.115407
Rv0762c	Rv0762c	hypothetical protein	0.390128	0.115413
smpB	Rv3100c	SsrA-binding protein	0.357194	0.115446
Rv2972c	Rv2972c	hypothetical protein	0.52463	0.1155
tlyA	Rv1694	16S/23S rRNA (cytidine-2'-O)-methyltransferase TlyA	0.283996	0.116616
vapC8	Rv0665	ribonuclease VapC8	0.556649	0.116852
mftD	Rv0694	mycofactocin system heme/flavin oxidoreductase MftD	0.258022	0.117612
MT3962	MT3962	hypothetical protein	0.438921	0.118446
MT2637.1	MT2637.1	hypothetical protein	0.918608	0.119067
Rv3604c	Rv3604c	transmembrane protein	0.278504	0.120679
Rv0807	Rv0807	hypothetical protein	0.432042	0.121576
MT1367.1	MT1367.1	hypothetical protein	1.85446	0.12261
speE	Rv2601	spermidine synthase	0.337218	0.122625
lprC	Rv1275	lipoprotein LprC	0.304872	0.122828
Rv1812c	Rv1812c	dehydrogenase	0.277698	0.123384
Rv1287	Rv1287	HTH-type transcriptional regulator	0.386736	0.123435
Rv2662	Rv2662	hypothetical protein	0.77453	0.123533
MT0525	MT0525	hypothetical protein	0.687268	0.124905
virS	Rv3082c	HTH-type transcriptional regulator VirS	0.458266	0.124933
MT2518.1	MT2518.1	hypothetical protein	0.584601	0.125622
Rv2843	Rv2843	hypothetical protein	0.378311	0.125653
dxs2	Rv3379c	1-deoxy-D-xylulose 5-phosphate synthase	0.577658	0.125748
cstA	Rv3063	carbon starvation protein A	0.322261	0.125879
ilvB2	Rv3470c	acetolactate synthase large subunit	0.452883	0.125933
MT3412	MT3412	hypothetical protein	0.440389	0.126443
Rv1668c	Rv1668c	macrolide-transport ATP-binding protein ABC transporter	0.292579	0.126468
Rv2164c	Rv2164c	hypothetical protein	0.38935	0.127202
pks5	Rv1527c	polyketide synthase	0.274192	0.127348
deoC	Rv0478	deoxyribose-phosphate aldolase	0.29847	0.127773
Rv0331	Rv0331	dehydrogenase/reductase	0.391533	0.12813
Rv0790c	Rv0790c	hypothetical protein	0.355909	0.128191
Rv0882	Rv0882	transmembrane protein	0.704263	0.12861
hsaG	Rv3535c	acetaldehyde dehydrogenase	0.34446	0.128732
Rv1216c	Rv1216c	integral membrane protein	0.341161	0.128981
Rv3437	Rv3437	transmembrane protein	0.321809	0.129821
Rv0078	Rv0078	transcriptional regulator	0.494175	0.129876
hisB	Rv1601	imidazole glycerol-phosphate dehydratase	0.304607	0.130323
MT2547.2	MT2547.2	hypothetical protein	1.21831	0.130342
Rv0433	Rv0433	carboxylate-amine ligase	0.240128	0.130385
Rv0576	Rv0576	transcriptional regulator	0.242784	0.130398
PE25	Rv2431c	PE family protein PE25	0.344771	0.13221
Rv1941	Rv1941	short-chain type dehydrogenase/reductase	0.4305	0.132494
AS1890	AS1890	putative small regulatory RNA	0.935396	0.133999
Rv0540	Rv0540	hypothetical protein	0.49588	0.134435
PEP0077	PEP0077	Small peptide in vicinity of Rv0581	0.672031	0.134667
Rv3401	Rv3401	glycosyl hydrolase	0.221915	0.134736
Rv2324	Rv2324	AsnC family transcriptional regulator	0.490839	0.135087
glyS	Rv2357c	glycine--tRNA ligase	0.268455	0.135206
Rv0547c	Rv0547c	oxidoreductase	0.345097	0.135434
MT3573.10	MT3573.10	hypothetical protein	1.11931	0.13579
Rv3656c	Rv3656c	hypothetical protein	0.637166	0.135924
Rv1421	Rv1421	hypothetical protein	0.27486	0.137503
Rv1867	Rv1867	hypothetical protein	0.313201	0.138041
MT0910.2	MT0910.2	hypothetical protein	0.974212	0.138396
Rv3166c	Rv3166c	hypothetical protein	0.359305	0.139144
Rv2619c	Rv2619c	hypothetical protein	0.351743	0.139862
mce3R	Rv1963c	transcriptional repressor Mce3R	0.349458	0.139959
PE_PGRS36	Rv2098c	PE-PGRS family protein	0.55397	0.140051
Rv2687c	Rv2687c	antibiotic ABC transporter permease	0.356822	0.140308
fabD2	Rv0649	malonyl CoA-acyl carrier protein transacylase	0.882226	0.142097
MT0130	MT0130	hypothetical protein	1.05862	0.144014
Rv3269	Rv3269	hypothetical protein	0.397197	0.144055
Rv1897c	Rv1897c	D-tyrosyl-tRNA(Tyr) deacylase	0.434338	0.144166
PE_PGRS19	Rv1067c	PE-PGRS family protein PE_PGRS19	0.492446	0.144378
Rv0082	Rv0082	oxidoreductase	0.269254	0.144512
uspA	Rv2316	sugar ABC transporter permease UspA	0.602846	0.14463
Rv2672	Rv2672	protease	0.263022	0.145484
moeW	Rv2338c	molybdopterin biosynthesis protein MoeW	0.305615	0.145656
apt	Rv2584c	adenine phosphoribosyltransferase	0.284463	0.146377
Rv2952	Rv2952	phthiotriol/phenolphthiotriol dimycocerosates methyltransferase	0.258316	0.14689
nth	Rv3674c	endonuclease III	0.285152	0.146907
gltB	Rv3859c	glutamate synthase large subunit	0.206137	0.146915
Rv0480c	Rv0480c	amidohydrolase	0.312827	0.147074
Rv2000	Rv2000	hypothetical protein	0.321669	0.14726
dfrA	Rv2763c	dihydrofolate reductase	0.326977	0.147325
mtn	Rv0091	bifunctional 5'-methylthioadenosine nucleosidase	0.358994	0.147609
opcA	Rv1446c	OXPP cycle protein OpcA	0.250932	0.147654
Rv2004c	Rv2004c	hypothetical protein	0.281969	0.147659
rpfB	Rv1009	resuscitation-promoting factor RpfB	0.26947	0.148544
MT2068	MT2068	hypothetical protein	0.645554	0.148759
bglS	Rv0186	beta-glucosidase BglS	0.235726	0.14889
Rv1226c	Rv1226c	transmembrane protein	0.342103	0.149151
Rv2635	Rv2635	hypothetical protein	1.82752	0.14962
ribA1	Rv1940	riboflavin biosynthesis protein RibA	0.444301	0.149678
Rv0508	Rv0508	hypothetical protein	0.421811	0.150342
nanT	Rv1902c	sialic acid-transport integral membrane protein NanT	0.344247	0.15054
PE36	Rv3893c	PE family protein PE36	0.42028	0.151106
panB	Rv2225	3-methyl-2-oxobutanoate hydroxymethyltransferase	0.267032	0.152446
Rv1707	Rv1707	transmembrane protein	0.23902	0.152534
Rv3679	Rv3679	anion transporter ATPase	0.247715	0.152595
PE_PGRS3	Rv0278c	PE-PGRS family protein PE_PGRS3	0.420904	0.152937
Rv0036c	Rv0036c	hypothetical protein	0.252274	0.15358
stp	Rv2333c	multidrug resistance protein	0.317808	0.153581
Rv1227c	Rv1227c	transmembrane protein	0.352051	0.153653
Rv0430	Rv0430	hypothetical protein	0.300541	0.154201
Rv2052c	Rv2052c	hypothetical protein	0.291237	0.155374
purK	Rv3276c	N5-carboxyaminoimidazole ribonucleotide synthase	0.263654	0.155568
Rv2654c	Rv2654c	antitoxin	1.27157	0.156246
Rv3395A	Rv3395A	membrane protein	0.705489	0.157687
Rv3899c	Rv3899c	hypothetical protein	0.365605	0.158906
dhaA	Rv2579	haloalkane dehalogenase	0.289057	0.158943
Rv2134c	Rv2134c	hypothetical protein	0.282548	0.15931
Rv1726	Rv1726	oxidoreductase	0.754041	0.16008
Rv3091	Rv3091	hypothetical protein	0.292484	0.160437
Rv3728	Rv3728	membrane protein	0.382171	0.160972
PE_PGRS18	Rv0980c	PE-PGRS family protein PE_PGRS18	0.522595	0.160979
Rv3114	Rv3114	hypothetical protein	0.759001	0.16129
rimP	Rv2842c	ribosome maturation factor RimP	0.299543	0.16191
Rv1639c	Rv1639c	hypothetical protein	0.217974	0.16223
Rv1489A	Rv1489A	hypothetical protein	0.32682	0.162611
thiL	Rv2977c	thiamine-monophosphate kinase	0.312305	0.163323
MT2565	MT2565	hypothetical protein	1.12934	0.164082
rplM	Rv3443c	50S ribosomal protein L13	0.226128	0.164854
Rv1972	Rv1972	Mce associated membrane protein	0.661638	0.166076
gca	Rv0112	GDP-mannose 4,6-dehydratase	0.305985	0.166077
PE_PGRS43	Rv2490c	PE-PGRS family protein PE_PGRS43	0.505943	0.166416
Rv2191	Rv2191	hypothetical protein	0.37595	0.16681
MT1040.1	MT1040.1	hypothetical protein	0.574074	0.166927
PE_PGRS2	Rv0124	PE-PGRS family protein PE_PGRS2	0.860927	0.167644
Rv0633c	Rv0633c	hypothetical protein	0.287562	0.167838
MT0806	MT0806	hypothetical protein	0.57682	0.167905
manA	Rv3255c	mannose-6-phosphate isomerase	0.225609	0.168802
Rv2250c	Rv2250c	HTH-type transcriptional regulator	0.481178	0.169502
moaD2	Rv0868c	cyclic pyranopterin monophosphate synthase	0.291023	0.169633
Rv0221	Rv0221	diacyglycerol O-acyltransferase	0.249999	0.169985
Rv1685c	Rv1685c	hypothetical protein	0.378621	0.170352
idi	Rv1745c	isopentenyl-diphosphate delta-isomerase	0.591416	0.170674
Rv3359	Rv3359	oxidoreductase	0.4166	0.172455
trpA	Rv1613	tryptophan synthase subunit alpha	0.212571	0.172537
Rv2620c	Rv2620c	transmembrane protein	0.419189	0.173065
MT3580.1	MT3580.1	hypothetical protein	1.36402	0.173942
PE_PGRS26	Rv1441c	PE-PGRS family protein PE_PGRS26	0.330111	0.174127
MT2941	MT2941	hypothetical protein	0.845582	0.174292
mez	Rv2332	malate oxidoreductase	0.288304	0.175057
folB	Rv3607c	dihydroneopterin aldolase	0.30008	0.175169
cas6	Rv2824c	CRISPR-associated endoribonuclease Cas6	0.361348	0.17724
PPE27	Rv1790	PPE family protein PPE27	0.43349	0.177688
narK1	Rv2329c	nitrate/nitrite transporter	0.239399	0.177812
Rv1118c	Rv1118c	hypothetical protein	0.345494	0.178136
Rv2437	Rv2437	transmembrane protein	0.789595	0.178672
Rv1220c	Rv1220c	methyltransferase	0.302566	0.179213
arsB2	Rv3578	arsenic transport integral membrane protein ArsB	0.393242	0.179389
TB18.6	Rv2140c	hypothetical protein	0.264493	0.180425
Rv1135A	Rv1135A	acetyl-CoA acetyltransferase	1.5429	0.181771
Rv3268	Rv3268	hypothetical protein	0.234635	0.182496
amiC	Rv2888c	amidase AmiC	0.222528	0.183327
Rv1576c	Rv1576c	phage capsid protein	0.293569	0.184243
PE12	Rv1172c	PE family protein PE12	0.206993	0.184631
tatD	Rv1008	deoxyribonuclease TatD	0.449785	0.185057
Rv3196	Rv3196	hypothetical protein	0.680578	0.185721
MT0768.1	MT0768.1	hypothetical protein	0.821102	0.186084
cysT	Rv2399c	sulfate ABC transporter permease CysT	0.356567	0.186319
aftC	Rv2673	alpha-(1->3)-arabinofuranosyltransferase	0.272744	0.186388
galE1	Rv3634c	UDP-glucose 4-epimerase	0.265449	0.187397
Rv2512c	Rv2512c	insertion sequence element IS1081 transposase	0.613039	0.187426
kdtB	Rv2965c	phosphopantetheine adenylyltransferase	0.320755	0.187624
lppX	Rv2945c	lipoprotein LppX	0.237197	0.188424
MT2710	MT2710	hypothetical protein	0.566606	0.188431
Rv3848	Rv3848	transmembrane protein	0.276798	0.188607
MT2924	MT2924	hypothetical protein	0.620535	0.189142
Rv1002c	Rv1002c	dolichyl-phosphate-mannose--protein mannosyltransferase	0.238705	0.18923
fadE4	Rv0231	acyl-CoA dehydrogenase FadE4	0.245925	0.189293
Rv1003	Rv1003	rRNA small subunit methyltransferase I	0.335642	0.1899
MT0761	MT0761	hypothetical protein	0.867743	0.193291
nrp	Rv0101	peptide synthetase Nrp	0.231366	0.193294
fadE17	Rv1934c	acyl-CoA dehydrogenase FadE17	0.478218	0.194151
Rv1873	Rv1873	hypothetical protein	0.787496	0.194334
Rv1205	Rv1205	hypothetical protein	0.305069	0.194755
Rv2026c	Rv2026c	universal stress protein	0.331088	0.195188
metH	Rv2124c	methionine synthase	0.185232	0.195206
Rv0439c	Rv0439c	dehydrogenase/reductase	0.252459	0.197463
egtD	Rv3701c	histidine-specific methyltransferase EtgD	0.240755	0.19765
Rv1188	Rv1188	proline dehydrogenase	0.377445	0.198478
lppM	Rv2171	lipoprotein LppM	0.301816	0.200105
Rv0851c	Rv0851c	short-chain type dehydrogenase/reductase	0.323965	0.200394
MT0291.2	MT0291.2	hypothetical protein	0.748183	0.2008
MT0943	MT0943	hypothetical protein	0.736747	0.201507
Rv1462	Rv1462	hypothetical protein	0.229216	0.202699
Rv3638	Rv3638	transposase	0.837199	0.202736
Rv3611	Rv3611	hypothetical arginine and proline rich protein	0.502423	0.20289
Rv0192	Rv0192	hypothetical protein	0.271111	0.203329
lipM	Rv2284	esterase LipM	0.273956	0.203387
MT3573.11	MT3573.11	hypothetical protein	0.356779	0.205428
Rv0653c	Rv0653c	transcriptional regulator	0.447718	0.206052
Rv1510	Rv1510	hypothetical protein	0.303007	0.207521
Rv3817	Rv3817	phosphotransferase	0.418532	0.208072
Rv2813	Rv2813	hypothetical protein	0.8444	0.208604
Rv1634	Rv1634	multidrug-efflux transporter	0.234553	0.209009
Rv0372c	Rv0372c	hypothetical protein	0.562615	0.209953
Rv3707c	Rv3707c	hypothetical protein	0.275504	0.210483
Rv1531	Rv1531	hypothetical protein	0.330812	0.210525
Rv1200	Rv1200	integral membrane transport protein	0.211462	0.211003
Rv3819	Rv3819	hypothetical protein	0.307252	0.211096
Rv0514	Rv0514	transmembrane protein	0.322489	0.211488
esxF	Rv3905c	ESAT-6 like protein EsxF	0.533766	0.212161
Rv0614	Rv0614	hypothetical protein	0.529007	0.212229
Rv0963c	Rv0963c	hypothetical protein	0.621981	0.212633
Rv0421c	Rv0421c	hypothetical protein	0.26073	0.212858
Rv1393c	Rv1393c	monoxygenase	0.222661	0.214048
PE3	Rv0159c	PE family protein PE3	0.38228	0.215022
hsaD	Rv3569c	4,5:9,10-diseco-3-hydroxy-5,9, 17-trioxoandrosta-1(10),2-diene-4-oate hydrolase	0.218939	0.215293
Rv0784	Rv0784	hypothetical protein	0.315513	0.21655
Rv1137c	Rv1137c	hypothetical protein	0.52595	0.216587
Rv0349	Rv0349	hypothetical protein	0.272908	0.216908
nadB	Rv1595	L-aspartate oxidase	0.242241	0.21719
vapC32	Rv1114	ribonuclease VapC32	0.390589	0.219181
vapB39	Rv2530A	antitoxin VapB39	0.371294	0.220346
vapC42	Rv2759c	ribonuclease VapC42	0.394776	0.220566
glgC	Rv1213	glucose-1-phosphate adenylyltransferase	0.235554	0.220977
Rv3087	Rv3087	diacyglycerol O-acyltransferase	0.236552	0.223531
Rv0976c	Rv0976c	hypothetical protein	0.261249	0.223949
Rv1591	Rv1591	transmembrane protein	0.23656	0.225064
Rv2686c	Rv2686c	antibiotic ABC transporter permease	0.337916	0.225733
MT0910.3	MT0910.3	hypothetical protein	1.16871	0.226069
Rv3594	Rv3594	hypothetical protein	0.281731	0.227168
xthA	Rv0427c	exodeoxyribonuclease III protein XthA	0.255446	0.227386
udgA	Rv0322	UDP-glucose 6-dehydrogenase UdgA	0.444706	0.228042
mbtL	Rv1344	acyl carrier protein MbtL	0.386979	0.228313
Rv1371	Rv1371	membrane protein	0.657982	0.228716
PE_PGRS1	Rv0109	PE-PGRS family protein PE_PGRS1	0.319761	0.229132
Rv1047	Rv1047	transposase	0.580577	0.230672
Rv3237c	Rv3237c	hypothetical protein	0.247444	0.230791
Rv2670c	Rv2670c	hypothetical protein	0.342747	0.232309
Rv3807c	Rv3807c	decaprenylphosphoryl-5-phosphoribose phosphatase	0.244199	0.232408
fadE6	Rv0271c	acyl-CoA dehydrogenase FadE6	0.191914	0.23256
che1	Rv2393	ferrochelatase	0.219142	0.234576
pcd	Rv3293	piperideine-6-carboxylic acid dehydrogenase	0.252863	0.234891
cut5b	Rv3724B	cutinase cut5b	0.264959	0.235306
lpqD	Rv3390	lipoprotein LpqD	0.249627	0.23638
glfT2	Rv3808c	galactofuranosyl transferase GlfT	0.196253	0.237381
Rv3831	Rv3831	hypothetical protein	0.379918	0.237493
glnE	Rv2221c	glutamate-ammonia-ligase adenylyltransferase	0.19853	0.23797
Rv3654c	Rv3654c	hypothetical protein	0.561099	0.238332
Rv2254c	Rv2254c	integral membrane protein	0.358882	0.241421
MT3149.1	MT3149.1	hypothetical protein	0.779627	0.241537
ponA1	Rv0050	bifunctional penicillin-insensitive transglycosylase/penicillin-sensitive transpeptidase	0.1961	0.242109
Rv3361c	Rv3361c	hypothetical protein	0.273243	0.242234
PE_PGRS6	Rv0532	PE-PGRS family protein PE_PGRS6	0.364664	0.242741
ansP1	Rv2127	L-asparagine permease	0.201488	0.243308
PE_PGRS17	Rv0978c	PE-PGRS family protein PE_PGRS17	0.629125	0.243463
Rv0059	Rv0059	hypothetical protein	0.251674	0.244168
lpqN	Rv0583c	lipoprotein LpqN	0.295148	0.244844
mce1C	Rv0171	Mce family protein Mce1C	0.190854	0.245014
PE_PGRS53	Rv3507	PE-PGRS family protein PE_PGRS53	0.320519	0.24578
rslA	Rv0736	anti-sigma-L factor RslA	0.346937	0.246954
Rv3201c	Rv3201c	ATP-dependent DNA helicase	0.262373	0.247137
Rv2489c	Rv2489c	hypothetical protein	0.6517	0.247514
Rv0030	Rv0030	hypothetical protein	0.321347	0.248328
menC	Rv0553	muconate cycloisomerase	0.335717	0.248737
ephE	Rv3670	epoxide hydrolase EphE	0.284254	0.249328
Rv1059	Rv1059	hypothetical protein	0.26363	0.250225
PPE48	Rv3022c	PPE family protein	1.07259	0.250345
galU	Rv0993	UTP--glucose-1-phosphate uridylyltransferase	0.236998	0.250739
mftB	Rv0692	mycofactocin system protein MftB	0.235323	0.250829
MT0903	MT0903	hypothetical protein	0.748613	0.252819
MT2668	MT2668	hypothetical protein	1.5179	0.253406
ribC	Rv1412	riboflavin synthase	0.275206	0.254423
wag22	Rv1759c	PE-PGRS family protein Wag22	0.369797	0.255847
pknJ	Rv2088	transmembrane serine/threonine-protein kinase PknJ	0.252009	0.256029
Rv1739c	Rv1739c	sulfate ABC transporter permease	0.339229	0.257245
Rv0813c	Rv0813c	hypothetical protein	0.24046	0.259405
PPE16	Rv1135c	PPE family protein PPE16	0.304594	0.259673
betP	Rv0917	glycine betaine transport integral membrane protein BetP	0.255257	0.260047
Rv3828c	Rv3828c	resolvase	0.295198	0.260261
Rv3368c	Rv3368c	oxidoreductase	0.320833	0.260272
ilvE	Rv2210c	branched-chain amino acid aminotransferase	0.198127	0.260577
PPE26	Rv1789	PPE family protein PPE26	0.235576	0.26399
dnaE1	Rv1547	DNA polymerase III subunit alpha	0.177763	0.264039
Rv1465	Rv1465	nitrogen fixation related protein	0.221332	0.264364
vapC26	Rv0582	ribonuclease VapC26	0.268784	0.265331
Rv3104c	Rv3104c	transmembrane protein	0.213213	0.267162
Rv2432c	Rv2432c	hypothetical protein	0.458131	0.267879
thiG	Rv0417	thiazole synthase	0.279266	0.269034
Rv3236c	Rv3236c	integral membrane transport protein	0.218708	0.269297
Rv2306A	Rv2306A	conserved membrane protein	0.326123	0.26963
moeX	Rv1681	molybdopterin biosynthesis protein MoeX	0.224886	0.269822
Rv0366c	Rv0366c	hypothetical protein	0.316576	0.270097
mcr5	Rvnc0012	fragment of putative small regulatory RNA	1.01509	0.270493
Rv2603c	Rv2603c	transcriptional regulator	0.207846	0.273102
MT3952	MT3952	hypothetical protein	1.2107	0.273892
mce3D	Rv1969	Mce family protein Mce3D	0.346298	0.274013
purC	Rv0780	phosphoribosylaminoimidazole-succinocarboxamide synthase	0.274745	0.274291
MT0431	MT0431	hypothetical protein	0.61157	0.276675
MT3313	MT3313	hypothetical protein	0.563656	0.277223
Rv2632c	Rv2632c	hypothetical protein	0.214741	0.277329
MT2944	MT2944	hypothetical protein	0.568209	0.277837
PPE39	Rv2353c	PPE family protein PPE39	0.785046	0.277926
Rv0398c	Rv0398c	hypothetical protein	0.298282	0.27913
mcr16	Rvnc0013	putative small regulatory RNA	1.17768	0.279361
omt	Rv1153c	O-methyltransferase	0.245774	0.27959
Rv1995	Rv1995	hypothetical protein	0.469064	0.280509
Rv0836c	Rv0836c	hypothetical protein	0.57489	0.281182
cpsY	Rv0806c	exopolysaccharide phosphotransferase CpsY	0.237402	0.281189
Rv0356c	Rv0356c	hypothetical protein	0.28921	0.2818
mihF	Rv1388	integration host factor MihF	0.183838	0.282021
mycP4	Rv3449	membrane-anchored mycosin	0.484413	0.282126
TB15.3	Rv1636	iron-regulated universal stress protein	0.208608	0.283549
Rv1498c	Rv1498c	methyltransferase	0.239537	0.284188
galTa	Rv0618	galactose-1-phosphate uridylyltransferase galTa	0.342611	0.28525
lprB	Rv1274	lipoprotein LprB	0.194962	0.286786
MT2015	MT2015	hypothetical protein	0.507323	0.287574
fadE21	Rv2789c	acyl-CoA dehydrogenase FadE21	0.19189	0.288115
Rv0448c	Rv0448c	hypothetical protein	0.58177	0.288479
Rv2743c	Rv2743c	hypothetical protein	0.213284	0.291253
Rv1049	Rv1049	transcriptional repressor	0.447581	0.292827
purT	Rv0389	phosphoribosylglycinamide formyltransferase PurT	0.234727	0.292848
MT2370.1	MT2370.1	hypothetical protein	0.850153	0.293585
Rv1575	Rv1575	phage protein	0.594777	0.293795
TB7.3	Rv3221c	hypothetical protein	0.258996	0.29464
Rv3684	Rv3684	lyase	0.207871	0.294791
Rv0138	Rv0138	hypothetical protein	0.289156	0.296994
Rv3847	Rv3847	hypothetical protein	0.2142	0.299339
Rv2642	Rv2642	ArsR family transcriptional regulator	0.260025	0.302488
vapC5	Rv0627	ribonuclease VapC5	0.238074	0.303272
MT1401	MT1401	hypothetical protein	1.16683	0.304772
Rv2082	Rv2082	hypothetical protein	0.195202	0.304821
MT2363	MT2363	hypothetical protein	0.330928	0.305205
MT0726	MT0726	hypothetical protein	0.661469	0.305237
lipW	Rv0217c	esterase LipW	0.256358	0.305238
ribG	Rv1409	bifunctional riboflavin biosynthesis diaminohydroxyphosphoribosylaminopyrimidine	0.224629	0.305307
MT3378	MT3378	hypothetical protein	0.54306	0.305414
Rv3658c	Rv3658c	transmembrane protein	0.339578	0.305508
Rv0574c	Rv0574c	hypothetical protein	0.325929	0.306392
atsB	Rv3299c	arylsulfatase AtsB	0.179675	0.306448
Rv2085	Rv2085	hypothetical protein	0.249159	0.308015
MT3921	MT3921	hypothetical protein	0.473723	0.308152
Rv2880c	Rv2880c	conserved hypothetical protein	0.202017	0.308345
recF	Rv0003	DNA replication/repair protein RecF	0.212022	0.308468
MT3013	MT3013	hypothetical protein	0.821465	0.308766
Rv0741	Rv0741	transposase	0.240761	0.309834
echA12	Rv1472	enoyl-CoA hydratase EchA12	0.199355	0.310342
phoT	Rv0820	phosphate ABC transporter ATP-binding protein PhoT	0.213979	0.311003
Rv0911	Rv0911	hypothetical protein	0.216711	0.315168
Rv0133	Rv0133	GCN5-like N-acetyltransferase	0.21885	0.315991
Rv3643	Rv3643	hypothetical protein	1.25892	0.316676
vapB26	Rv0581	antitoxin VapB26	0.2709	0.318615
Rv1134	Rv1134	hypothetical protein	0.603607	0.319046
Rv3243c	Rv3243c	hypothetical protein	0.230908	0.319123
Rv1199c	Rv1199c	insertion sequence element IS1081 transposase	0.484688	0.320342
Rv3786c	Rv3786c	hypothetical protein	0.220275	0.321383
ctpV	Rv0969	copper-exporting ATPase	0.188603	0.322688
Rv2536	Rv2536	transmembrane protein	0.191753	0.323586
Rv1422	Rv1422	hypothetical protein	0.205001	0.326113
Rv3254	Rv3254	hypothetical protein	0.206186	0.326833
Rv0458	Rv0458	aldehyde dehydrogenase	0.178942	0.327501
Rv3256c	Rv3256c	hypothetical protein	0.244033	0.327801
Rv3749c	Rv3749c	hypothetical protein	0.203009	0.329146
lipO	Rv1426c	esterase LipO	0.192736	0.329644
dapC	Rv0858c	N-succinyldiaminopimelate aminotransferase DapC	0.218969	0.329801
Rv0359	Rv0359	zinc metalloprotease	0.292575	0.33047
Rv2508c	Rv2508c	integral membrane protein	0.238931	0.330834
Rv0268c	Rv0268c	hypothetical protein	0.195215	0.331309
rfbE	Rv3781	O-antigen/lipopolysaccharide ABC transporter ATP-binding protein RfbE	0.204045	0.331845
ligB	Rv3062	DNA ligase	0.228279	0.332586
Rv1062	Rv1062	hypothetical protein	0.247985	0.332604
PE_PGRS29	Rv1468c	PE-PGRS family protein PE_PGRS29	0.270978	0.33334
Rv2003c	Rv2003c	hypothetical protein	0.269168	0.333392
MT0603	MT0603	hypothetical protein	0.536523	0.333584
pks15	Rv2947c	polyketide synthase	0.199274	0.334481
ppk1	Rv2984	polyphosphate kinase	0.177918	0.334515
moeY	Rv1355c	molybdopterin biosynthesis protein MoeY	0.27206	0.334855
MTS2975	MTS2975	putative small regulatory RNA	0.321928	0.335064
Rv0792c	Rv0792c	transcriptional regulator	0.252693	0.336392
Rv3788	Rv3788	hypothetical protein	0.237564	0.337077
fadE25	Rv3274c	acyl-CoA dehydrogenase FadE25	0.176927	0.337963
pyrR	Rv1379	bifunctional pyrimidine operon regulatory protein/uracil phosphoribosyltransferase	0.202431	0.340876
gmdA	Rv1511	GDP-D-mannose dehydratase GmdA	0.185457	0.34127
MT0762.1	MT0762.1	hypothetical protein	0.681292	0.343783
Rv3037c	Rv3037c	S-adenosylmethionine-dependent methyltransferase	0.244254	0.343851
Rv2310	Rv2310	excisionase	0.793593	0.345374
Rv0513	Rv0513	transmembrane protein	0.186462	0.34751
Rv1410c	Rv1410c	aminoglycosides/tetracycline-transport integral membrane protein	0.166022	0.347675
Rv1524	Rv1524	glycosyltransferase	0.207357	0.349643
mazE9	Rv2801A	antitoxin MazE9	0.352628	0.349988
Rv2961	Rv2961	transposase	0.535201	0.351512
MT0937	MT0937	hypothetical protein	0.245117	0.3518
vapC24	Rv0240	ribonuclease VapC24	0.250236	0.352905
MT3449.1	MT3449.1	hypothetical protein	0.548949	0.353347
cut5a	Rv3724A	cutinase precursor cut5a	0.256589	0.353405
Rv3337	Rv3337	conserved hypothetical protein	0.27362	0.354838
Rv0964c	Rv0964c	hypothetical protein	0.314194	0.358467
Rv3719	Rv3719	hypothetical protein	0.177876	0.358543
kstD	Rv3537	3-oxosteroid 1-dehydrogenase	0.190907	0.36011
xseA	Rv1108c	exodeoxyribonuclease VII large subunit	0.183159	0.361198
ctpE	Rv0908	metal cation transporter ATPase E	0.182618	0.361795
Rv1949c	Rv1949c	conserved hypothetical protein	0.310647	0.362954
PPE42	Rv2608	PPE family protein PPE42	0.1844	0.363588
Rv2077A	Rv2077A	hypothetical protein	0.410689	0.363871
cobO	Rv2849c	cob(I)alamin adenosyltransferase	0.19477	0.364353
Rv0597c	Rv0597c	hypothetical protein	0.186227	0.369063
MT3954	MT3954	hypothetical protein	0.782389	0.371987
Rv2283	Rv2283	hypothetical protein	0.656459	0.372427
mazF1	Rv0456A	toxin MazF1	0.540254	0.373269
lgt	Rv1614	prolipoprotein diacylglyceryl transferase	0.164993	0.373725
PPE37	Rv2123	PPE family protein PPE37	0.452972	0.374641
mrp	Rv1229c	multiple resistance/pH adaptation protein	0.164184	0.375094
PE_PGRS33	Rv1818c	PE-PGRS family protein PE_PGRS33	0.198606	0.377373
PE24	Rv2408	PE family protein PE24	0.533205	0.379985
MT2316	MT2316	hypothetical protein	0.682243	0.380283
lipV	Rv3203	lipase LipV	0.243133	0.38092
Rv1035c	Rv1035c	transposase	0.383208	0.381379
lipP	Rv2463	esterase/lipase LipP	0.338741	0.381747
lprP	Rv0962c	lipoprotein LprP	0.58657	0.38192
Rv2304c	Rv2304c	hypothetical protein	0.339363	0.382259
MT2361.1	MT2361.1	hypothetical protein	0.719864	0.382552
hisC2	Rv3772	histidinol-phosphate aminotransferase	0.196023	0.382625
MT1497.2	MT1497.2	hypothetical protein	0.752425	0.383437
Rv0520	Rv0520	methyltransferase/methylase	0.428063	0.383894
serS	Rv3834c	serine--tRNA ligase	0.226897	0.384516
mazF9	Rv2801c	mRNA interferase MazF9	0.309592	0.386075
Rv3541c	Rv3541c	hypothetical protein	0.285229	0.386948
lipG	Rv0646c	lipase/esterase LipG	0.185804	0.387496
pflA	Rv3138	pyruvate formate lyase activating protein PflA	0.204818	0.388606
mca	Rv1082	mycothiol S-conjugate amidase	0.185879	0.38877
dapD	Rv1201c	2,3,4,5-tetrahydropyridine-2,6-dicarboxylate N-succinyltransferase	0.172221	0.39124
Rv0739	Rv0739	hypothetical protein	0.257566	0.391401
Rv1825	Rv1825	hypothetical protein	0.176682	0.392259
sugC	Rv1238	sugar ABC transporter ATP-binding protein SugC	0.176151	0.394508
MT3052.2	MT3052.2	ribosomal protein L28	0.192136	0.395302
MT3958	MT3958	hypothetical protein	0.682245	0.395527
Rv3903c	Rv3903c	hypothetical protein	0.204341	0.39672
Rv1888A	Rv1888A	conserved hypothetical protein	0.421791	0.397371
Rv3242c	Rv3242c	hypothetical protein	0.277305	0.39808
pntAb	Rv0156	NAD(P) transhydrogenase subunit alpha PntAb	0.214771	0.398116
Rv0666	Rv0666	membrane protein	0.519452	0.398882
vapC18	Rv2546	ribonuclease VapC18	0.536668	0.399757
Rv3195	Rv3195	hypothetical protein	0.235407	0.401642
Rv1556	Rv1556	HTH-type transcriptional regulator	0.235402	0.403248
Rv2438A	Rv2438A	hypothetical protein	0.899	0.404302
Rv2319c	Rv2319c	universal stress protein	0.282492	0.404343
PE_PGRS28	Rv1452c	PE-PGRS family protein PE_PGRS28	0.30895	0.406491
Rv2014	Rv2014	transposase	0.644346	0.406956
MT1760	MT1760	hypothetical protein	0.598976	0.408155
pepR	Rv2782c	zinc protease	0.166114	0.410036
Rv1574	Rv1574	phage protein	0.405136	0.410399
Rv1509	Rv1509	hypothetical protein	0.220106	0.412717
vapB1	Rv0064A	antitoxin VapB1	0.311705	0.41308
pyrE	Rv0382c	orotate phosphoribosyltransferase	0.178706	0.413915
alr	Rv3423c	alanine racemase	0.179401	0.413936
MT2371	MT2371	hypothetical protein	1.01637	0.415743
Rv1835c	Rv1835c	serine esterase	0.173967	0.415923
Rv0837c	Rv0837c	hypothetical protein	0.31651	0.415972
MT3145.1	MT3145.1	hypothetical protein	0.839273	0.416946
dnaJ1	Rv0352	chaperone protein DnaJ	0.146515	0.418472
mce2F	Rv0594	Mce family protein Mce2F	0.230744	0.419211
Rv0712	Rv0712	hypothetical protein	0.183196	0.419511
mbtA	Rv2384	bifunctional salicyl-AMP ligase/salicyl-S-ArCP synthetase	0.272211	0.419524
Rv3471c	Rv3471c	hypothetical protein	0.644988	0.420554
MT2015.1	MT2015.1	hypothetical protein	0.465754	0.42155
Rv2013	Rv2013	transposase	0.857985	0.421769
eccA1	Rv3868	ESX-1 secretion system protein EccA1	0.149831	0.421999
dapB	Rv2773c	4-hydroxy-tetrahydrodipicolinate reductase	0.166902	0.423421
folD	Rv3356c	bifunctional methylenetetrahydrofolate dehydrogenase/methenyltetrahydrofolate cyclohydrolase	0.18138	0.423471
AS1726	AS1726	putative small regulatory RNA	0.533742	0.424256
MT1264.1	MT1264.1	hypothetical protein	0.582452	0.424616
Rv3454	Rv3454	conserved membrane protein	0.386577	0.425804
PE_PGRS39	Rv2340c	PE-PGRS family protein PE_PGRS39	0.175177	0.426758
MT2438	MT2438	hypothetical protein	0.46329	0.426761
accA2	Rv0973c	acetyl-/propionyl-CoA carboxylase subunit alpha	0.176013	0.427154
echA17	Rv3039c	enoyl-CoA hydratase EchA17	0.180948	0.43108
PE21	Rv2099c	PE family protein	0.384586	0.431665
Rv3076	Rv3076	hypothetical protein	0.20574	0.434769
MT1096.2	MT1096.2	hypothetical protein	0.81229	0.435734
vapC40	Rv2596	ribonuclease VapC40	0.197638	0.435897
MT0383	MT0383	hypothetical protein	0.498022	0.436273
Rv0076c	Rv0076c	membrane protein	0.233627	0.43647
MT1650	MT1650	hypothetical protein	0.38926	0.437593
idsB	Rv3383c	polyprenyl synthetase IdsB	0.214979	0.438134
PE_PGRS40	Rv2371	PE-PGRS family protein PE_PGRS40	0.42389	0.438285
Rv0603	Rv0603	hypothetical protein	0.507975	0.438925
Rv1473A	Rv1473A	transcriptional regulator	0.301124	0.440482
vapB38	Rv2493	antitoxin VapB38	0.219413	0.440859
Rv3649	Rv3649	helicase	0.207653	0.440956
Rv0926c	Rv0926c	hypothetical protein	0.176436	0.444317
MT1285	MT1285	hypothetical protein	0.841572	0.444708
PE27A	Rv3018A	PE family protein	0.567948	0.445799
PPE5	Rv0304c	PPE family protein PPE5	0.166631	0.446869
thiE	Rv0414c	thiamine-phosphate synthase	0.252677	0.448508
vapC46	Rv3384c	ribonuclease VapC46	0.234789	0.449799
MT3510.1	MT3510.1	hypothetical protein	0.376682	0.449992
Rv1480	Rv1480	hypothetical protein	0.153376	0.450372
Rv2749	Rv2749	hypothetical protein	0.188993	0.45075
Rv3572	Rv3572	hypothetical protein	0.167858	0.450793
Rv3095	Rv3095	HTH-type transcriptional regulator	0.209304	0.451027
Rv3364c	Rv3364c	hypothetical protein	0.181632	0.451235
MT1822	MT1822	hypothetical protein	0.601009	0.451997
devB	Rv1445c	6-phosphogluconolactonase	0.16663	0.45233
fadE33	Rv3564	acyl-CoA dehydrogenase FadE33	0.209391	0.452423
dnaE2	Rv3370c	error-prone DNA polymerase	0.183965	0.453227
Rv3342	Rv3342	methyltransferase	0.168634	0.453631
Rv1333	Rv1333	hydrolase	0.162009	0.454384
Rv3165c	Rv3165c	hypothetical protein	0.231151	0.456233
MT2593.2	MT2593.2	hypothetical protein	0.314137	0.45712
Rv3167c	Rv3167c	TetR family transcriptional regulator	0.387368	0.457338
tcrA	Rv0602c	two component DNA binding transcriptional regulator TcrA	0.416753	0.457401
moxR2	Rv3692	methanol dehydrogenase transcriptional regulator MoxR	0.162765	0.458966
PE_PGRS15	Rv0872c	PE-PGRS family protein PE_PGRS15	0.155633	0.45923
MT3436	MT3436	hypothetical protein	0.67953	0.460124
arsA	Rv2684	arsenic-transport integral membrane protein ArsA	0.160045	0.464148
bioB	Rv1589	biotin synthetase	0.149904	0.464618
Rv1395	Rv1395	HTH-type transcriptional regulator	0.220702	0.464953
frdD	Rv1555	fumarate reductase membrane anchor subunit	0.409586	0.466835
Rv2008c	Rv2008c	hypothetical protein	0.277076	0.46699
MT0291.4	MT0291.4	hypothetical protein	0.200207	0.467095
PE14	Rv1214c	PE family protein PE14	0.288082	0.467222
rimI	Rv3420c	ribosomal-protein-alanine acetyltransferase RimI	0.158684	0.467549
lpqI	Rv0237	lipoprotein LpqI	0.16367	0.46785
MT3744	MT3744	hypothetical protein	0.560071	0.468462
Rv1581c	Rv1581c	phage protein	0.399969	0.469317
MT1978	MT1978	hypothetical protein	1.04022	0.469864
Rv1998c	Rv1998c	hypothetical protein	0.212353	0.471101
Rv0431	Rv0431	tuberculin-like peptide	0.173162	0.473698
Rv0613c	Rv0613c	hypothetical protein	0.157075	0.474038
MT0973	MT0973	hypothetical protein	0.414973	0.474367
cobU	Rv0254c	bifunctional cobinamide kinase/cobinamide phosphate guanylyltransferase	0.254986	0.474668
Rv0236A	Rv0236A	hypothetical protein	0.17771	0.474861
Rv0600c	Rv0600c	two component sensor kinase HK1	0.516876	0.47553
Rv1637c	Rv1637c	hypothetical protein	0.16859	0.477662
lytB2	Rv1110	4-hydroxy-3-methylbut-2-enyl diphosphate reductase	0.151554	0.478081
mgtE	Rv0362	Mg2+ transport transmembrane protein MgtE	0.198075	0.47968
mpr12	Rvnc0016	fragment of putative small regulatory RNA	0.250362	0.480738
PE_PGRS23	Rv1243c	PE-PGRS family protein PE_PGRS23	0.247754	0.482638
Rv2038c	Rv2038c	sugar ABC transporter ATP-binding protein	0.216554	0.484485
MTS0194	MTS0194	small intergenic RNA	0.180078	0.484945
mmpL7	Rv2942	transmembrane transport protein MmpL7	0.134573	0.485722
MT3041.1	MT3041.1	hypothetical protein	0.312622	0.486937
Rv0841	Rv0841	transmembrane protein	0.566988	0.488527
Rv3415c	Rv3415c	hypothetical protein	0.240321	0.489159
pafC	Rv2095c	proteasome accessory factor C	0.153328	0.490438
Rv3363c	Rv3363c	hypothetical protein	0.185958	0.4907
PPE46	Rv3018c	PPE family protein PPE46	0.264041	0.490973
MT2480	MT2480	hypothetical protein	0.413237	0.491677
serA1	Rv2996c	D-3-phosphoglycerate dehydrogenase	0.149458	0.494959
MT1742	MT1742	hypothetical protein	0.562085	0.496291
guaB1	Rv1843c	inosine-5'-monophosphate dehydrogenase	0.143762	0.496941
fadD15	Rv2187	long-chain-fatty-acid--CoA ligase FadD15	0.145166	0.497432
Rv0051	Rv0051	transmembrane protein	0.15263	0.497463
Rv0826	Rv0826	hypothetical protein	0.232925	0.497786
mazF5	Rv1942c	toxin MazF5	0.207338	0.498572
PE4	Rv0160c	PE family protein PE4	0.298018	0.499733
Rv1535	Rv1535	hypothetical protein	0.14703	0.499999
uspC	Rv2318	sugar ABC transporter substrate-binding lipoprotein UspC	0.204602	0.501969
Rv1678	Rv1678	integral membrane protein	0.150834	0.50207
Rv0192A	Rv0192A	conserved secreted protein	0.133179	0.502391
F6	Rvnc0003	putative small regulatory RNA	0.246519	0.50272
Rv2551c	Rv2551c	hypothetical protein	0.227867	0.506533
rmlC	Rv3465	dTDP-4-dehydrorhamnose 3,5-epimerase	0.154271	0.507034
MT3573.16	MT3573.16	hypothetical protein	0.479633	0.507098
Rv1944c	Rv1944c	hypothetical protein	0.206506	0.507256
Rv3000	Rv3000	transmembrane protein	0.266359	0.508779
Rv3552	Rv3552	CoA-transferase subunit beta	0.191558	0.508975
fadD34	Rv0035	fatty-acid--CoA ligase FadD34	0.165954	0.509801
MT2514	MT2514	hypothetical protein	0.822484	0.510328
MT1556.1	MT1556.1	hypothetical protein	0.670805	0.512659
metK	Rv1392	S-adenosylmethionine synthetase	0.13264	0.513885
MT2934	MT2934	hypothetical protein	0.215132	0.51503
MT4019	MT4019	hypothetical protein	0.584191	0.516312
fucA	Rv0727c	L-fuculose phosphate aldolase FucA	0.273549	0.516886
eccB4	Rv3450c	ESX-4 secretion system protein EccB4	0.202717	0.517145
PPE21	Rv1548c	PPE family protein PPE21	0.175738	0.517171
Rv1191	Rv1191	hypothetical protein	0.17926	0.518856
Rv0376c	Rv0376c	hypothetical protein	0.19344	0.519989
MT3269	MT3269	hypothetical protein	0.675512	0.522971
Rv0561c	Rv0561c	oxidoreductase	0.172628	0.524034
topA	Rv3646c	DNA topoisomerase I	0.130302	0.524536
Rv2307A	Rv2307A	hypothetical protein	0.460357	0.528827
lpqO	Rv0604	lipoprotein LpqO	0.171843	0.529325
Rv0921	Rv0921	resolvase	0.176107	0.529745
ceoB	Rv2691	TRK system potassium uptake protein CeoB	0.154765	0.529967
Rv2041c	Rv2041c	sugar ABC transporter substrate-binding lipoprotein	0.175544	0.530179
PE31	Rv3477	PE family protein PE31	0.137164	0.533299
narG	Rv1161	nitrate reductase subunit alpha	0.13489	0.533365
fprA	Rv3106	NADPH-ferredoxin reductase FprA	0.165391	0.5343
Rv3278c	Rv3278c	transmembrane protein	0.229979	0.535055
MT1839.1	MT1839.1	hypothetical protein	0.4643	0.535323
accD4	Rv3799c	propionyl-CoA carboxylase subunit beta AccD	0.132278	0.535484
Rv2434c	Rv2434c	transmembrane protein	0.183371	0.537582
Rv3259	Rv3259	hypothetical protein	0.222787	0.538136
Rv0135c	Rv0135c	transcriptional regulator	0.15302	0.539021
hisF	Rv1605	imidazole glycerol phosphate synthase subunit HisF	0.147686	0.540517
Rv3605c	Rv3605c	hypothetical protein	0.167527	0.541117
vapC34	Rv1741	ribonuclease VapC34	0.212092	0.54288
leuB	Rv2995c	3-isopropylmalate dehydrogenase	0.140766	0.543777
glpQ1	Rv3842c	glycerophosphoryl diester phosphodiesterase	0.135529	0.545294
cysG	Rv2847c	multifunctional uroporphyrin-III C-methyltransferase/precorrin-2 oxidase/ferrochelatase	0.149264	0.546546
sodC	Rv0432	superoxide dismutase	0.140973	0.547152
hrcA	Rv2374c	heat-inducible transcription repressor HrcA	0.133365	0.547544
PE_PGRS54	Rv3508	PE-PGRS family protein PE_PGRS54	0.104615	0.548248
Rv0307c	Rv0307c	hypothetical protein	0.194389	0.550771
Rv1357c	Rv1357c	hypothetical protein	0.430322	0.551629
Rv2688c	Rv2688c	antibiotic ABC transporter ATP-binding protein	0.147501	0.552255
Rv3386	Rv3386	transposase	0.245207	0.553718
Rv3671c	Rv3671c	serine protease	0.139537	0.554077
ubiA	Rv3806c	decaprenyl-phosphate phosphoribosyltransferase	0.142427	0.554095
Rv1930c	Rv1930c	hypothetical protein	0.297314	0.555423
Rv2762c	Rv2762c	hypothetical protein	0.163577	0.557027
Rv3446c	Rv3446c	hypothetical protein	0.313891	0.557658
Rv1513	Rv1513	hypothetical protein	0.150299	0.557699
Rv0658c	Rv0658c	integral membrane protein	0.181919	0.557854
PE_PGRS9	Rv0746	PE-PGRS family protein PE_PGRS9	0.142209	0.55817
eccE2	Rv3885c	ESX-2 secretion system protein EccE	0.141085	0.559917
fadD4	Rv0214	fatty-acid--CoA ligase FadD4	0.175725	0.560369
Rv1154c	Rv1154c	hypothetical protein	0.161961	0.56989
thiX	Rv0816c	thioredoxin ThiX	0.261593	0.570612
lpdC	Rv0462	dihydrolipoamide dehydrogenase	0.125085	0.571962
Rv2078	Rv2078	hypothetical protein	0.303892	0.573085
Rv2963	Rv2963	integral membrane protein	0.157986	0.573467
vapB42	Rv2760c	antitoxin VapB42	0.251942	0.574294
udgB	Rv1259	uracil DNA glycosylase	0.192362	0.574432
MT3876.1	MT3876.1	hypothetical protein	0.238454	0.575312
Rv2040c	Rv2040c	sugar ABC transporter permease	0.174082	0.575832
sdhD	Rv3317	succinate dehydrogenase hydrophobic membrane anchor subunit	0.161828	0.57654
Rv3294c	Rv3294c	hypothetical protein	0.419579	0.57887
lpqU	Rv1022	lipoprotein LpqU	0.153118	0.579142
Rv0007	Rv0007	membrane protein	0.135946	0.579935
phoY1	Rv3301c	phosphate transport system transcriptional regulator PhoY	0.145385	0.584197
Rv0260c	Rv0260c	transcriptional regulator	0.279064	0.5848
Rv1913	Rv1913	hypothetical protein	0.192627	0.585755
MT2554.2	MT2554.2	hypothetical protein	0.261872	0.586406
mce4C	Rv3497c	Mce family protein Mce4C	0.129785	0.58677
Rv2716	Rv2716	hypothetical protein	0.137089	0.587155
PPE34	Rv1917c	PPE family protein PPE34	0.172574	0.588446
otsB2	Rv3372	trehalose 6-phosphate phosphatase	0.144736	0.589285
Rv0071	Rv0071	maturase	0.269622	0.58969
Rv2401A	Rv2401A	membrane protein	0.248583	0.589974
hemZ	Rv1485	ferrochelatase	0.144384	0.590929
Rv0142	Rv0142	hypothetical protein	0.186705	0.591367
rphA	Rv1340	ribonuclease PH	0.130788	0.594883
MT3449.2	MT3449.2	hypothetical protein	0.326692	0.595126
Rv1893	Rv1893	hypothetical protein	0.14161	0.599919
phyA	Rv3397c	phytoene synthase	0.220925	0.601058
Rv2452c	Rv2452c	hypothetical protein	0.229932	0.602142
MT2721	MT2721	hypothetical protein	0.191406	0.602682
[truncated: 2,500 more rows]

## Sheet: mtrA2.ATc+.Mtb.DOWN
GENE_NAME	GENE_ID	PRODUCT	LOG2FOLD	AVG_PVALUE
mtrA	Rv3246c	two component DNA-binding response regulator MtrA	-4.62826	2.26834e-26
ripB	Rv1478	peptidoglycan endopeptidase RipB	-3.37706	1.07423e-19
Rv3406	Rv3406	dioxygenase	-3.69493	1.00215e-17
mtc28	Rv0040c	hypothetical protein	-3.08938	2.17029e-17
ripA	Rv1477	peptidoglycan endopeptidase RipA	-2.51758	2.82318e-17
Rv1779c	Rv1779c	integral membrane protein	-2.58315	1.26179e-16
rpfC	Rv1884c	resuscitation-promoting factor RpfC	-2.87262	1.02415e-14
xerC	Rv2894c	tyrosine recombinase XerC	-2.81421	2.50601e-14
Rv1057	Rv1057	hypothetical protein	-2.62833	9.38016e-14
Rv1733c	Rv1733c	transmembrane protein	-2.09764	7.19662e-13
Rv2629	Rv2629	hypothetical protein	-2.01143	8.71007e-13
fadE22	Rv3061c	acyl-CoA dehydrogenase FadE22	-1.71541	9.96046e-13
Rv1566c	Rv1566c	hypothetical protein	-2.42483	4.49886e-12
Rv3678A	Rv3678A	hypothetical protein	-1.92343	5.72169e-12
fdxA	Rv2007c	ferredoxin	-2.19322	2.83786e-11
Rv3212	Rv3212	hypothetical protein	-1.43069	1.48644e-10
Rv0080	Rv0080	hypothetical protein	-2.42793	9.68956e-10
ethR	Rv3855	HTH-type transcriptional repressor EthR	-2.46269	1.62038e-09
sigD	Rv3414c	ECF RNA polymerase sigma factor SigD	-1.99654	1.77732e-09
kmtR	Rv0827c	HTH-type transcriptional regulator KmtR	-2.7345	1.78398e-09
MT3949	MT3949	fragment of putative small regulatory RNA	-2.10759	1.98932e-09
hspX	Rv2031c	alpha-crystallin	-2.59129	1.99791e-09
Rv2030c	Rv2030c	hypothetical protein	-2.82831	2.00326e-09
Rv2327	Rv2327	hypothetical protein	-2.123	2.79775e-09
fadE23	Rv3140	acyl-CoA dehydrogenase FadE23	-1.83141	4.33915e-09
Rv1883c	Rv1883c	hypothetical protein	-2.43838	5.72607e-09
lipU	Rv1076	lipase LipU	-4.62251	1.2079e-08
hrp1	Rv2626c	hypoxic response protein	-2.37039	1.2461e-08
lprQ	Rv0483	lipoprotein LprQ	-1.92529	1.69791e-08
Rv0078B	Rv0078B	hypothetical protein	-1.89517	2.97201e-08
narK2	Rv1737c	nitrate/nitrite transporter	-2.33942	3.43689e-08
ethA	Rv3854c	monooxygenase EthA	-2.13681	3.99111e-08
Rv1158c	Rv1158c	hypothetical protein	-2.63875	4.5507e-08
Rv0810c	Rv0810c	hypothetical protein	-2.17215	5.4202e-08
Rv2054	Rv2054	hypothetical protein	-1.7292	6.12286e-08
fbpC	Rv0129c	diacylglycerol acyltransferase/mycolyltransferase Ag85C	-2.03652	9.9821e-08
vapB25	Rv0277A	hypothetical protein	-1.52824	1.1564e-07
mpt64	Rv1980c	immunogenic protein Mpt64	-2.0829	1.74611e-07
rpsN2	Rv2056c	30S ribosomal protein S14	-2.38147	3.374e-07
MTS1338	MTS1338	small intergenic RNA	-3.12043	4.73258e-07
MT1775	MT1775	hypothetical protein	-3.44598	6.9234e-07
Rv2204c	Rv2204c	hypothetical protein	-1.83922	7.87101e-07
tpx	Rv1932	thiol peroxidase	-2.4452	8.91208e-07
cbs	Rv1077	cystathionine beta-synthase	-1.79219	1.02313e-06
Rv1987	Rv1987	chitinase	-3.30602	1.41189e-06
Rv0575c	Rv0575c	oxidoreductase	-1.94733	1.44223e-06
Rv0580c	Rv0580c	hypothetical protein	-1.53298	1.6852e-06
Rv0485	Rv0485	transcriptional regulator	-1.80772	1.93685e-06
Rv1732c	Rv1732c	hypothetical protein	-1.53443	1.95279e-06
TB31.7	Rv2623	universal stress protein	-3.02038	1.96645e-06
Rv3075c	Rv3075c	hypothetical protein	-1.5453	2.10747e-06
Rv2576c	Rv2576c	membrane protein	-1.69416	2.1459e-06
Rv2627c	Rv2627c	hypothetical protein	-2.73909	2.65838e-06
MT4035.1	MT4035.1	hypothetical protein	-1.63175	2.72375e-06
Rv1738	Rv1738	hypothetical protein	-2.89836	3.52729e-06
rpmB2	Rv2058c	50S ribosomal protein L28	-2.52927	3.7772e-06
cydC	Rv1620c	cytochrome biosyntheisis ABC transporter ATP-binding protein/permease CydC	-1.63822	4.00407e-06
Rv3127	Rv3127	hypothetical protein	-2.54809	4.4187e-06
metC	Rv3340	O-acetylhomoserine sulfhydrylase	-2.34895	5.20053e-06
lprJ	Rv1690	lipoprotein LprJ	-2.42282	5.68701e-06
Rv1882c	Rv1882c	short-chain type dehydrogenase/reductase	-1.62631	6.01916e-06
Rv3131	Rv3131	NAD(P)H nitroreductase	-2.70951	6.58035e-06
Rv0079	Rv0079	hypothetical protein	-2.80176	7.62513e-06
tgs1	Rv3130c	diacyglycerol O-acyltransferase	-2.99952	7.91462e-06
bfrB	Rv3841	bacterioferritin BfrB	-2.53911	8.1282e-06
rne	Rv2444c	ribonuclease E	-1.30741	8.65422e-06
Rv1211	Rv1211	hypothetical protein	-2.13267	9.03189e-06
Rv0383c	Rv0383c	hypothetical protein	-1.2017	9.70996e-06
Rv0831c	Rv0831c	hypothetical protein	-1.6424	9.7592e-06
cya	Rv1625c	adenylyl cyclase	-1.73394	1.10789e-05
gluT	Rvnt11	tRNA-Glu	-2.2637	1.20561e-05
Rv1907c	Rv1907c	hypothetical protein	-1.44967	1.51204e-05
pckA	Rv0211	phosphoenolpyruvate carboxykinase	-2.49908	1.54975e-05
MT1234	MT1234	fragment of putative small regulatory RNA	-1.96727	2.11045e-05
aceE	Rv2241	pyruvate dehydrogenase E1 component	-1.96256	2.11219e-05
Rv3742c	Rv3742c	oxidoreductase	-3.01421	2.17748e-05
MT2779	MT2779	hypothetical protein	-2.38912	2.41371e-05
MT1192	MT1192	hypothetical protein	-2.03033	2.53697e-05
Rv0248c	Rv0248c	succinate dehydrogenase flavoprotein subunit	-1.06296	2.77184e-05
Rv1435c	Rv1435c	hypothetical protein	-3.0737	3.22567e-05
Rv2708c	Rv2708c	hypothetical protein	-1.73215	3.62824e-05
aspT	Rvnt12	tRNA-Asp	-2.16214	3.78671e-05
Rv1178	Rv1178	aminotransferase	-1.74054	3.81891e-05
MTS2255	MTS2255	small intergenic RNA	-1.95605	3.85213e-05
Rv1976c	Rv1976c	hypothetical protein	-1.67879	4.20453e-05
Rv1810	Rv1810	hypothetical protein	-1.97752	4.42923e-05
echA3	Rv0632c	enoyl-CoA hydratase EchA3	-1.27928	4.87803e-05
Rv1815	Rv1815	hypothetical protein	-2.32863	4.96125e-05
fdxC	Rv1177	ferredoxin FdxC	-2.56501	5.18314e-05
cysQ	Rv2131c	3'-phosphoadenosine 5'-phosphate phosphatase	-1.669	6.15722e-05
esxL	Rv1198	ESAT-6 like protein EsxL	-1.85751	7.2306e-05
Rv0312	Rv0312	hypothetical protein	-2.44518	9.39606e-05
Rv2077c	Rv2077c	transmembrane protein	-1.93483	0.000100292
rpfA	Rv0867c	resuscitation-promoting factor RpfA	-1.85562	0.000100538
PE15	Rv1386	PE family protein PE15	-1.98292	0.000103378
atpE	Rv1305	ATP synthase subunit C	-2.36842	0.000107336
Rv0247c	Rv0247c	succinate dehydrogenase iron-sulfur subunit	-1.62634	0.000113508
Rv1261c	Rv1261c	hypothetical protein	-1.56437	0.000118976
Rv2901c	Rv2901c	hypothetical protein	-1.83804	0.000128789
PPE18	Rv1196	PPE family protein PPE18	-1.92384	0.000148618
metV	Rvnt24	tRNA-Met	-2.67568	0.000158006
fhaA	Rv0020c	FHA domain-containing protein FhaA	-1.38644	0.000162904
Rv2271	Rv2271	hypothetical protein	-1.63173	0.000164743
vapC36	Rv1982c	ribonuclease VapC36	-1.37107	0.000166482
pirG	Rv3810	cell surface protein	-2.62521	0.000173655
MT3139.1	MT3139.1	hypothetical protein	-1.73575	0.000173851
Rv1996	Rv1996	universal stress protein	-2.37726	0.000180214
Rv3173c	Rv3173c	TetR/Acr family transcriptional regulator	-2.03342	0.000193472
hbhA	Rv0475	heparin binding hemagglutinin HbhA	-1.53688	0.000198445
ppiA	Rv0009	iron-regulated peptidyl-prolyl cis-trans isomerase PpiA	-1.53031	0.000199532
Rv1322A	Rv1322A	hypothetical protein	-1.6537	0.000199973
Rv3678c	Rv3678c	hypothetical protein	-2.03208	0.000203899
Rv2186c	Rv2186c	hypothetical protein	-1.84772	0.000211858
devR	Rv3133c	two component transcriptional regulator DevR	-1.31172	0.000215115
pfkB	Rv2029c	6-phosphofructokinase PfkB	-2.04316	0.000216535
ilvC	Rv3001c	ketol-acid reductoisomerase	-1.26917	0.000218946
lipM	Rv2284	esterase LipM	-1.69108	0.000224858
glnB	Rv2919c	nitrogen regulatory protein P-II	-1.92705	0.000226089
PPE3	Rv0280	PPE family protein PPE3	-2.31564	0.00024179
Rv0634A	Rv0634A	hypothetical protein	-1.39482	0.00024249
Rv0495c	Rv0495c	hypothetical protein	-1.97512	0.000244845
rpsO	Rv2785c	30S ribosomal protein S15	-2.40969	0.000259682
Rv3161c	Rv3161c	dioxygenase	-2.22218	0.000260711
MT3959	MT3959	hypothetical protein	-1.59113	0.000260776
MT1342	MT1342	hypothetical protein	-2.11848	0.000287176
Rv3134c	Rv3134c	universal stress protein	-1.84549	0.000292998
Rv1159A	Rv1159A	pterin-4-alpha-carbinolamine dehydratase	-1.82216	0.000298291
metE	Rv1133c	5-methyltetrahydropteroyltriglutamate-- homocysteine methyltransferase	-2.08692	0.000313876
atpF	Rv1306	ATP synthase subunit B	-2.21698	0.000321354
carD	Rv3583c	RNA polymerase-binding transcription factor CarD	-2.26172	0.000334074
Rv0863	Rv0863	hypothetical protein	-1.77682	0.000335167
ephG	Rv2740	epoxide hydrolase	-1.83654	0.000337633
Rv1592c	Rv1592c	hypothetical protein	-1.64709	0.000339614
Rv1156	Rv1156	hypothetical protein	-2.0737	0.000373155
mymA	Rv3083	FAD-containing monooxygenase MymA	-1.45908	0.000380933
echA10	Rv1142c	enoyl-CoA hydratase EchA10	-1.46706	0.000392634
mutA	Rv1492	methylmalonyl-CoA mutase small subunit	-1.86216	0.000395708
Rv3222c	Rv3222c	hypothetical protein	-1.17022	0.000434094
Rv1578c	Rv1578c	phage protein	-1.93734	0.000465213
secE1	Rv0638	preprotein translocase SecE	-1.96967	0.000481598
Rv3780	Rv3780	hypothetical protein	-1.16757	0.000495078
rpsK	Rv3459c	30S ribosomal protein S11	-1.33961	0.000502472
Rv2556c	Rv2556c	hypothetical protein	-2.27155	0.000508407
gnd2	Rv1122	6-phosphogluconate dehydrogenase	-1.16978	0.000513421
Rv0794c	Rv0794c	oxidoreductase	-1.28098	0.000518143
PPE20	Rv1387	PPE family protein PPE20	-2.05916	0.00052323
lspA	Rv1539	lipoprotein signal peptidase	-1.48409	0.000525218
desA2	Rv1094	acyl-ACP desaturase DesA	-2.15815	0.000525593
clpP2	Rv2460c	ATP-dependent CLP protease proteolytic subunit 2	-1.30172	0.000537379
Rv2696c	Rv2696c	hypothetical protein	-1.29786	0.000546531
mtrB	Rv3245c	two component sensory histidine kinase MtrB	-1.73716	0.000552237
Rv0308	Rv0308	integral membrane protein	-1.41444	0.000593998
ald	Rv2780	L-alanine dehydrogenase	-1.1336	0.000600835
whiB1	Rv3219	transcriptional regulator WhiB1	-1.96424	0.00065691
narX	Rv1736c	nitrate reductase-like protein NarX	-1.94013	0.000662561
rpmG1	Rv2057c	50S ribosomal protein L33	-2.06831	0.000671111
desA1	Rv0824c	acyl-ACP desaturase DesA	-2.04193	0.000683926
Rv1577c	Rv1577c	phage prohead protease	-1.82543	0.00068778
rhlE	Rv3211	ATP-dependent RNA helicase RhlE	-1.92898	0.000699123
cobQ1	Rv0255c	cobyric acid synthase	-1.46836	0.000786939
Rv2808	Rv2808	hypothetical protein	-2.03042	0.000789217
amt	Rv2920c	ammonium transporter integral membrane protein	-1.5646	0.00079952
yajC	Rv2588c	membrane protein secretion factor YajC	-1.61195	0.000807394
accE5	Rv3281	bifunctional protein acetyl-/propionyl-CoAcarboxylase subunit epsilon AccE	-1.13545	0.000830874
Rv2272	Rv2272	transmembrane protein	-1.71175	0.000876976
pup	Rv2111c	ubiquitin-like protein Pup	-1.71511	0.000931682
Rv2219	Rv2219	transmembrane protein	-1.00788	0.000971733
sseA	Rv3283	thiosulfate sulfurtransferase SseA	-2.00883	0.000989899
fdxD	Rv3503c	ferredoxin FdxD	-1.45378	0.000989926
Rv2628	Rv2628	hypothetical protein	-2.43649	0.00100594
Rv1404	Rv1404	transcriptional regulator	-1.54045	0.00101107
atpH	Rv1307	ATP synthase subunit b/delta	-1.8439	0.00101796
echA21	Rv3774	enoyl-CoA hydratase EchA21	-1.59507	0.00102454
vapC22	Rv2829c	ribonuclease VapC22	-1.37343	0.00106994
Rv2630	Rv2630	hypothetical protein	-1.50228	0.00115699
ispD	Rv3582c	2-C-methyl-D-erythritol 4-phosphate cytidylyltransferase	-1.90892	0.00115701
clpP1	Rv2461c	ATP-dependent CLP protease proteolytic subunit 1	-1.63251	0.00118315
Rv2825c	Rv2825c	hypothetical protein	-1.48567	0.00119206
Rv1075c	Rv1075c	hypothetical protein	-1.9145	0.00119239
Rv3489	Rv3489	hypothetical protein	-1.43763	0.00119286
Rv1544	Rv1544	ketoacyl reductase	-1.6281	0.00120264
Rv3096	Rv3096	hypothetical protein	-1.22452	0.00121983
gltA2	Rv0896	citrate synthase 1	-1.61431	0.00123958
fadE24	Rv3139	acyl-CoA dehydrogenase FadE24	-1.77984	0.001286
oxcA	Rv0118c	oxalyl-CoA decarboxylase OxcA	-1.46155	0.00139923
icl1	Rv0467	isocitrate lyase	-1.29854	0.00139972
citA	Rv0889c	citrate synthase 2	-1.77943	0.00140815
trpS	Rv3336c	tryptophan--tRNA ligase	-1.69382	0.00142067
Rv1754c	Rv1754c	hypothetical protein	-1.9845	0.00143365
Rv1157c	Rv1157c	hypothetical protein	-1.12297	0.00144164
Rv2640c	Rv2640c	ArsR family transcriptional regulator	-1.80986	0.001496
mmsA	Rv0753c	methylmalonate-semialdehyde dehydrogenase	-0.920498	0.00150258
Rv1419	Rv1419	hypothetical protein	-1.2828	0.00150754
Rv2809	Rv2809	hypothetical protein	-1.77673	0.00153486
gap	Rv1436	glyceraldehyde 3-phosphate dehydrogenase	-1.73019	0.00154047
fadD2	Rv0270	fatty-acid--CoA ligase FadD2	-1.02296	0.00155946
ahpC	Rv2428	alkyl hydroperoxide reductase subunit AhpC	-1.89957	0.0015666
rpsM	Rv3460c	30S ribosomal protein S13	-1.46188	0.00157639
fadD31	Rv1925	fatty-acid--CoA ligase FadD31	-1.64273	0.00160094
esxA	Rv3875	ESAT-6 protein EsxA	-1.72154	0.00160991
vapB10	Rv1398c	antitoxin VapB10	-1.92581	0.00162051
fadE7	Rv0400c	acyl-CoA dehydrogenase FadE7	-1.73828	0.00162256
MT2367.1	MT2367.1	hypothetical protein	-1.68543	0.00166554
atpA	Rv1308	ATP synthase subunit alpha	-1.83403	0.00169686
parD2	Rv2142A	antitoxin ParD2	-1.62267	0.00172262
Rv1042c	Rv1042c	IS2-like transposase	-1.5757	0.00172309
Rv3230c	Rv3230c	stearoyl-CoA 9-desaturase electron transfer protein	-1.55877	0.0017637
Rv1233c	Rv1233c	hypothetical protein	-1.10484	0.00176799
mmr	Rv3065	multidrug resistance protein Mmr	-2.03981	0.00177092
Rv3735	Rv3735	hypothetical protein	-1.53545	0.00177957
katG	Rv1908c	catalase-peroxidase	-1.76069	0.00180988
atpD	Rv1310	ATP synthase subunit beta	-1.85001	0.00183876
Rv2664	Rv2664	hypothetical protein	-1.85422	0.0018392
alkB	Rv3252c	transmembrane alkane 1-monooxygenase AlkB	-1.64112	0.00184694
esxB	Rv3874	ESAT-6-like protein EsxB	-1.83805	0.00188083
MT4026.1	MT4026.1	hypothetical protein	-1.61471	0.00188871
arcA	Rv1001	arginine deiminase	-1.11371	0.00194099
Rv3647c	Rv3647c	hypothetical protein	-1.78105	0.00195931
sseC2	Rv0814c	hypothetical protein	-1.91828	0.00196121
mscR	Rv2259	S-nitrosomycothiol reductase MscR	-1.58282	0.00201281
Rv2927c	Rv2927c	hypothetical protein	-1.61349	0.00201767
ppgK	Rv2702	polyphosphate glucokinase	-1.29649	0.00202394
rpoA	Rv3457c	DNA-directed RNA polymerase subunit alpha	-1.47377	0.00207824
Rv3284	Rv3284	hypothetical protein	-1.49123	0.00211623
espE	Rv3864	ESX-1 secretion-associated protein EspE	-1.12201	0.00212903
ctpD	Rv1469	cobalt/nickel-exporting P-type ATPase	-1.39374	0.00215424
prcA	Rv2109c	proteasome subunit alpha	-1.12372	0.00219422
acg	Rv2032	NAD(P)H nitroreductase	-1.44043	0.00225144
sigH	Rv3223c	ECF RNA polymerase sigma factor SigH	-1.52721	0.0022628
phoH1	Rv2368c	phosphate starvation-inducible protein PhoH	-1.24861	0.00230882
Rv1906c	Rv1906c	hypothetical protein	-1.7356	0.00233914
Rv3412	Rv3412	hypothetical protein	-1.39888	0.00234493
atpC	Rv1311	ATP synthase subunit epsilon	-1.82781	0.00235299
Rv2449c	Rv2449c	trans-acting enoyl reductase	-1.58451	0.00235907
bkdC	Rv2495c	branched-chain keto acid dehydrogenase E2 component	-1.0112	0.00238455
Rv3369	Rv3369	hypothetical protein	-1.54824	0.00239458
Rv2885c	Rv2885c	transposase	-1.11937	0.00239664
mazE2	Rv0660c	antitoxin MazE2	-1.75352	0.0024457
vapB24	Rv0239	antitoxin VapB24	-1.44373	0.00244633
Rv1324	Rv1324	thioredoxin	-1.79464	0.00245838
vapC27	Rv0598c	ribonuclease VapC27	-1.5048	0.00246028
PE_PGRS25	Rv1396c	PE-PGRS family protein PE_PGRS25	-1.67637	0.00246426
qcrA	Rv2195	ubiquinol-cytochrome C reductase rieske iron-sulfur subunit	-1.59692	0.00250129
ndh	Rv1854c	NADH dehydrogenase	-1.14164	0.00254806
clpS	Rv1331	ATP-dependent Clp protease adapter protein ClpS	-1.6541	0.00261327
Rv0455c	Rv0455c	hypothetical protein	-1.8062	0.00262938
Rv1149	Rv1149	transposase	-1.54355	0.0027113
tatA	Rv2094c	Sec-independent protein translocase membrane-bound protein TatA	-1.69737	0.00272426
ctaB	Rv1451	protoheme IX farnesyltransferase	-1.6214	0.00274182
Rv3073c	Rv3073c	hypothetical protein	-1.85784	0.00278968
valU	Rvnt34	tRNA-Val	-2.1123	0.0027974
end	Rv0670	endonuclease IV	-1.51332	0.00280742
Rv1855c	Rv1855c	oxidoreductase	-1.25903	0.00283826
lipL	Rv1497	esterase LipL	-1.18059	0.00283849
rpsD	Rv3458c	30S ribosomal protein S4	-1.51222	0.00288208
cysU	Rvnt33	tRNA-Cys	-2.00323	0.00289972
MT2810	MT2810	hypothetical protein	-1.50285	0.00292286
rpsE	Rv0721	30S ribosomal protein S5	-1.5331	0.0029549
Rv0067c	Rv0067c	transcriptional regulator	-1.76351	0.00302849
infA	Rv3462c	translation initiation factor IF-1	-1.73573	0.00303482
Rv3060c	Rv3060c	GntR family transcriptional regulator	-1.50055	0.00307509
Rv2721c	Rv2721c	hypothetical protein	-1.45245	0.00308694
echA16	Rv2831	enoyl-CoA hydratase EchA16	-1.21912	0.00318536
ctaE	Rv2193	cytochrome C oxidase subunit III	-1.45731	0.00321051
Rv3920c	Rv3920c	hypothetical protein	-1.60159	0.00322891
Rv0394c	Rv0394c	hypothetical protein	-1.27694	0.00331308
trpT	Rvnt08	tRNA-Trp	-1.92363	0.00355941
esxK	Rv1197	ESAT-6 like protein EsxK	-1.53825	0.00360892
rrl	Rvnr02	23S ribosomal RNA	-1.40174	0.00363165
Rv2525c	Rv2525c	hypothetical protein	-1.22818	0.00363471
valT	Rvnt31	tRNA-Val	-1.88625	0.00366262
rsdA	Rv3413c	anti-sigma-D factor RsdA	-0.536433	0.00372087
MT1083.2	MT1083.2	hypothetical protein	-1.55713	0.00373038
rplT	Rv1643	50S ribosomal protein L20	-1.68318	0.00379283
MT1190	MT1190	hypothetical protein	-1.68688	0.00386032
atpG	Rv1309	ATP synthase subunit gamma	-1.60587	0.00388364
moaC2	Rv0864	cyclic pyranopterin monophosphate synthase accessory protein	-1.54126	0.0039876
cyp125	Rv3545c	steroid C26-monooxygenase	-1.10175	0.00403569
gpsI	Rv2783c	bifunctional guanosine pentaphosphate synthetase/polyribonucleotide nucleotidyltransferase	-1.5597	0.0040761
ilvB1	Rv3003c	acetolactate synthase large subunit IlvB	-1.46528	0.00423913
Rv1265	Rv1265	hypothetical protein	-1.24726	0.00424464
Rv0571c	Rv0571c	hypothetical protein	-1.13252	0.00425271
vapB47	Rv3407	antitoxin VapB47	-1.65694	0.00428441
Rv3769	Rv3769	hypothetical protein	-1.37521	0.00435513
mpr5	Rvnc0007	fragment of putative small regulatory RNA	-2.20783	0.00444388
mmpS5	Rv0677c	membrane protein MmpS5	-1.7691	0.00447239
Rv1772	Rv1772	hypothetical protein	-1.4775	0.00447954
Rv1543	Rv1543	oxidoreductase	-1.17603	0.00451166
fadD28	Rv2941	long-chain-fatty-acid--AMP ligase FadD28	-1.59141	0.00455248
Rv3717	Rv3717	hypothetical protein	-1.26776	0.00460462
metA	Rv3341	homoserine O-acetyltransferase	-1.47642	0.00460854
rpmH	Rv3924c	50S ribosomal protein L34	-1.76832	0.0046832
Rv3224	Rv3224	iron-regulated short-chain dehydrogenase/reductase	-0.99827	0.00472481
Rv3502c	Rv3502c	short-chain type dehydrogenase/reductase	-1.47982	0.00476202
rplK	Rv0640	50S ribosomal protein L11	-1.40649	0.00477548
sseB	Rv2291	thiosulfate sulfurtransferase SseB	-1.34793	0.00482326
dop	Rv2112c	pup deamidase/depupylase	-1.3149	0.00487685
Rv2709	Rv2709	transmembrane protein	-1.60568	0.00488524
rpmC	Rv0709	50S ribosomal protein L29	-1.49554	0.00488594
Rv1065	Rv1065	hypothetical protein	-1.44323	0.00496531
acn	Rv1475c	iron-regulated aconitate hydratase	-1.51076	0.00498236
qcrC	Rv2194	ubiquinol-cytochrome C reductase cytochrome subunit C	-1.5661	0.00498783
ahpD	Rv2429	alkyl hydroperoxide reductase AphD	-1.41461	0.00499607
PE13	Rv1195	PE family protein PE13	-1.50985	0.00500852
rpmJ	Rv3461c	50S ribosomal protein L36	-1.62803	0.00504283
aceAa	Rv1915	isocitrate lyase AceAa	-1.38867	0.00515755
rplX	Rv0715	50S ribosomal protein L24	-1.59962	0.00518674
prcB	Rv2110c	proteasome subunit beta	-1.76348	0.00519321
Rv0023	Rv0023	transcriptional regulator	-1.52142	0.00521039
gpm1	Rv0489	2,3-bisphosphoglycerate-dependent phosphoglycerate mutase	-1.58386	0.00523877
ftsY	Rv2921c	signal recognition particle receptor FtsY	-1.54851	0.00532305
serC	Rv0884c	phosphoserine aminotransferase	-1.12455	0.00536554
blaI	Rv1846c	transcriptional repressor BlaI	-1.78732	0.00537616
Rv2956	Rv2956	hypothetical protein	-1.41492	0.00555433
tpi	Rv1438	triosephosphate isomerase	-1.22289	0.00557902
Rv1109c	Rv1109c	hypothetical protein	-1.61103	0.00562293
tsnR	Rv1644	23S rRNA methyltransferase TsnR	-1.77215	0.00563198
lexA	Rv2720	repressor LexA	-0.945112	0.00564118
rplO	Rv0723	50S ribosomal protein L15	-1.5348	0.00565585
lipR	Rv3084	acetyl-hydrolase LipR	-1.31857	0.00566313
Rv1460	Rv1460	transcriptional regulator	-1.61203	0.00568495
Rv3182	Rv3182	hypothetical protein	-1.65822	0.00570504
rpsQ	Rv0710	30S ribosomal protein S17	-1.35464	0.00572885
Rv1262c	Rv1262c	hypothetical protein	-1.33155	0.00576875
Rv1545	Rv1545	hypothetical protein	-1.62008	0.00595192
Rv0229c	Rv0229c	hypothetical protein	-1.19118	0.00596697
Rv0063	Rv0063	oxidoreductase	-1.14017	0.00601631
pgk	Rv1437	phosphoglycerate kinase	-1.43998	0.00605914
rpmE	Rv1298	50S ribosomal protein L31	-1.48577	0.00613126
nrdH	Rv3053c	glutaredoxin electron transport protein NrdH	-1.63346	0.00622319
Rv0299	Rv0299	toxin	-1.39303	0.00622786
Rv0605	Rv0605	resolvase	-1.33274	0.00636844
efpA	Rv2846c	MFS-type transporter EfpA	-1.58397	0.00645249
rplQ	Rv3456c	50S ribosomal protein L17	-1.40778	0.00653132
rpmI	Rv1642	50S ribosomal protein L35	-1.36753	0.00658446
PE_PGRS60	Rv3652	PE-PGRS family-related protein PE_PGRS60	-1.60538	0.00670064
qcrB	Rv2196	ubiquinol-cytochrome C reductase cytochrome subunit B	-1.46813	0.00670945
Rv2923c	Rv2923c	hypothetical protein	-1.44104	0.00678542
Rv1502	Rv1502	hypothetical protein	-1.50803	0.00680715
Rv1540	Rv1540	RNA pseudouridine synthase	-1.0472	0.00699581
Rv1041c	Rv1041c	IS2-like transposase	-1.35455	0.00700284
MT1356	MT1356	hypothetical protein	-1.84704	0.00703951
TB8.4	Rv1174c	low molecular weight T-cell antigen	-1.36836	0.00713612
nusG	Rv0639	transcription termination/antitermination protein NusG	-1.46603	0.00719739
echA6	Rv0905	enoyl-CoA hydratase EchA6	-1.40902	0.00722087
secE2	Rv0379	protein translocase subunit SecE	-1.72112	0.00730164
serB1	Rv0505c	phosphoserine phosphatase SerB	-1.50153	0.00732794
infC	Rv1641	initiation factor IF-3	-1.4391	0.00735155
rnpB	Rvns01	Ribonuclease P RNA	-1.38566	0.0074173
rpoZ	Rv1390	DNA-directed RNA polymerase subunit omega	-1.82052	0.00747815
dlaT	Rv2215	pyruvate dehydrogenase E2 component dihydrolipoamide acyltransferase	-1.36894	0.00748891
cmtR	Rv1994c	HTH-type transcriptional regulator CmtR	-1.42719	0.00757397
Rv3688c	Rv3688c	hypothetical protein	-1.23679	0.00765442
hisD	Rv1599	histidinol dehydrogenase	-1.40601	0.00782691
MTS0824	MTS0824	small intergenic RNA	-1.40009	0.00783056
MTS0643	MTS0643	small intergenic RNA	-1.54017	0.00802191
Rv1919c	Rv1919c	hypothetical protein	-1.63978	0.00817707
vapC28	Rv0609	ribonuclease VapC28	-1.28603	0.00819634
cyp140	Rv1880c	cytochrome P450 Cyp140	-1.04313	0.00820067
fadD9	Rv2590	fatty-acid--CoA ligase FadD9	-1.49126	0.00824514
Rv0476	Rv0476	transmembrane protein	-1.61328	0.00838248
fabG3	Rv2002	20-beta-hydroxysteroid dehydrogenase	-1.0741	0.00845847
fadA	Rv0859	acyltransferase	-1.56364	0.00850382
ltp3	Rv3523	lipid carrier protein	-1.48645	0.00857041
mshA	Rv0486	D-inositol 3-phosphate glycosyltransferase	-1.4544	0.00858701
vapC10	Rv1397c	ribonuclease VapC10	-1.44803	0.00864977
ilvG	Rv1820	acetolactate synthase large subunit IlvG	-1.10009	0.00879589
pepQ	Rv2535c	cytoplasmic peptidase PepQ	-1.5194	0.00884021
fadA5	Rv3546	acetyl-CoA acetyltransferase FadA	-1.07666	0.0088439
rho	Rv1297	transcription termination factor Rho	-1.30834	0.00892042
Rv1155	Rv1155	pyridoxine/pyridoxamine 5'-phosphate oxidase	-1.67566	0.00901629
vapB27	Rv0599c	antitoxin VapB27	-1.27805	0.0090517
Rv2061c	Rv2061c	hypothetical protein	-1.03502	0.009075
lipB	Rv2217	octanoyltransferase	-1.2726	0.00907918
Rv1204c	Rv1204c	hypothetical protein	-1.08547	0.00914009
Rv0898c	Rv0898c	hypothetical protein	-1.23666	0.00916831
Rv1775	Rv1775	hypothetical protein	-1.17332	0.00920491
Rv1894c	Rv1894c	hypothetical protein	-0.805985	0.00924213
esxP	Rv2347c	ESAT-6 like protein EsxP	-1.45724	0.00933175
rpsS	Rv0705	30S ribosomal protein S19	-1.32451	0.00948591
Rv1000c	Rv1000c	hypothetical protein	-1.42804	0.00971184
TB16.3	Rv2185c	hypothetical protein	-1.36717	0.00975219
Rv2446c	Rv2446c	integral membrane protein	-1.59187	0.00977927
Rv0569	Rv0569	hypothetical protein	-1.38886	0.00979095
Rv0245	Rv0245	oxidoreductase	-1.05835	0.00982567
esxG	Rv0287	ESAT-6 like protein EsxG	-1.53212	0.00985044
moxR1	Rv1479	transcriptional regulator MoxR1	-1.50153	0.00994094
mcr19	Rvnc0004	fragment of putative small regulatory RNA	-1.62332	0.0100233
phoP	Rv0757	two component system response transcriptional positive regulator PhoP	-1.16066	0.0100235
Rv1831	Rv1831	hypothetical protein	-1.51024	0.0101808
wag31	Rv2145c	cell wall synthesis protein Wag31	-1.47317	0.0102185
vapB2	Rv0300	antitoxin VapB2	-1.70366	0.0104495
rplB	Rv0704	50S ribosomal protein L2	-1.394	0.0104722
aprA	Rv2395A	acid and phagosome regulated protein AprA	-1.37754	0.0104738
rplP	Rv0708	50S ribosomal protein L16	-1.37449	0.0105794
MT1083.1	MT1083.1	hypothetical protein	-1.63817	0.0106099
nadA	Rv1594	quinolinate synthetase A	-1.51203	0.0106203
Rv1813c	Rv1813c	hypothetical protein	-1.35999	0.010886
rplN	Rv0714	50S ribosomal protein L14	-1.26573	0.0109575
mazF2	Rv0659c	toxin MazF2	-1.32023	0.0111008
Rv1312	Rv1312	hypothetical protein	-1.36498	0.0111222
Rv1019	Rv1019	transcriptional regulator	-1.17055	0.0112064
groEL2	Rv0440	molecular chaperone GroEL	-1.42384	0.0113268
Rv3272	Rv3272	hypothetical protein	-1.2397	0.0114485
MT0968.1	MT0968.1	hypothetical protein	-1.16922	0.0114756
ribA2	Rv1415	bifunctional riboflavin biosynthesis GTP cyclohydrolase II/3,4-dihydroxy-2-butanone 4-phosphate	-1.45635	0.0115477
ligD	Rv0938	multifunctional non-homologous end joining DNA repair protein/ATP dependent DNA ligase LigD	-1.34819	0.0115676
Rv1303	Rv1303	hypothetical protein	-1.27929	0.0117379
fadE5	Rv0244c	acyl-CoA dehydrogenase FadE5	-0.97646	0.0117588
rpsR2	Rv2055c	30S ribosomal protein S18	-1.37589	0.0118293
rnc	Rv2925c	ribonuclease III	-1.46507	0.0118653
moaB2	Rv0984	pterin-4-alpha-carbinolamine dehydratase	-1.11515	0.0118749
MTS1850	MTS1850	small intergenic RNA	-1.31249	0.012107
kshA	Rv3526	3-ketosteroid-9-alpha-hydroxylase oxygenase subunit	-1.43203	0.0122837
vapB9	Rv0959A	antitoxin VapB9	-1.38447	0.0124776
espB	Rv3881c	ESX-1 secretion-associated protein EspB	-1.37476	0.01251
Rv2879c	Rv2879c	conserved hypothetical protein	-1.28934	0.0126114
fixB	Rv3028c	electron transfer flavoprotein subunit alpha	-1.42099	0.0126217
Rv0615	Rv0615	integral membrane protein	-1.55113	0.0126568
lppE	Rv1881c	lipoprotein LppE	-1.23142	0.0126649
Rv2216	Rv2216	epimerase family protein	-1.41586	0.0127906
Rv2280	Rv2280	dehydrogenase	-1.25272	0.0129864
Rv2295	Rv2295	hypothetical protein	-1.07496	0.0131011
mcr7	Rvnc0014	putative small regulatory RN	-1.30318	0.0131325
Rv1209	Rv1209	hypothetical protein	-1.5857	0.0133229
Rv2651c	Rv2651c	prophage protease	-1.41379	0.0135395
ssr	RVnc0046	10Sa RNA	-1.30852	0.0136057
rip3	Rv2625c	zinc metalloprotease Rip3	-1.60656	0.0136335
Rv0876c	Rv0876c	transmembrane protein	-1.00944	0.0137969
ispF	Rv3581c	2C-methyl-D-erythritol 2,4-cyclodiphosphate synthase	-1.44894	0.0138943
echA20	Rv3550	enoyl-CoA hydratase EchA20	-1.46571	0.0140009
argV	Rvnt18	tRNA-Arg	-2.90578	0.0141142
gluU	Rvnt35	tRNA-Glu	-1.7575	0.0141684
vapB22	Rv2830c	antitoxin VapB22	-1.19564	0.0142254
rplV	Rv0706	50S ribosomal protein L22	-1.16228	0.0142841
rpoB	Rv0667	DNA-directed RNA polymerase subunit beta	-1.36643	0.0143302
Rv0424c	Rv0424c	hypothetical protein	-0.955988	0.014395
crgA	Rv0011c	cell division protein CrgA	-1.34461	0.0144767
accA3	Rv3285	bifunctional protein acetyl-/propionyl-CoA carboxylase subunit alpha AccA	-1.23584	0.0144802
Rv2242	Rv2242	hypothetical protein	-0.953558	0.0144854
Rv0818	Rv0818	transcriptional regulator	-1.27831	0.0145456
rpsC	Rv0707	30S ribosomal protein S3	-1.39017	0.0145612
aceAb	Rv1916	isocitrate lyase AceAb	-1.29153	0.0147256
Rv2237A	Rv2237A	hypothetical protein	-1.31285	0.0148328
Rv1628c	Rv1628c	hypothetical protein	-1.43454	0.0148746
Rv1487	Rv1487	hypothetical protein	-1.56697	0.0149445
rpmD	Rv0722	50S ribosomal protein L30	-1.35287	0.0149505
blaR	Rv1845c	sensor-transducer protein BlaR	-1.32472	0.0153804
hemC	Rv0510	porphobilinogen deaminase	-1.44674	0.0154313
tuf	Rv0685	elongation factor Tu	-1.28806	0.0154369
Rv1950c	Rv1950c	hypothetical protein	-1.5441	0.0154771
rmlD	Rv3266c	dTDP-4-dehydrorhamnose reductase	-1.47093	0.0155189
Rv1615	Rv1615	membrane protein	-1.40647	0.0155252
Rv1072	Rv1072	transmembrane protein	-1.45182	0.0155269
Rv0078A	Rv0078A	hypothetical protein	-1.21119	0.0156494
rpsH	Rv0718	30S ribosomal protein S8	-1.46437	0.0156528
adhC	Rv3045	NADP-dependent alcohol dehydrogenase	-0.982822	0.0157204
Rv0309	Rv0309	hypothetical protein	-1.18789	0.0158468
esxO	Rv2346c	ESAT-6 like protein EsxO	-1.05843	0.0158671
vapB36	Rv1982A	antitoxin VapB36	-1.47369	0.0159003
nuoL	Rv3156	NADH-quinone oxidoreductase subunit L	-1.40082	0.0159801
rpmG2	Rv0634B	50S ribosomal protein L33	-1.61254	0.0160049
mpa	Rv2115c	proteasome-associated ATPase	-0.901378	0.0162134
mhuD	Rv3592	heme-degrading monooxygenase	-1.26578	0.0162605
korA	Rv2455c	2-oxoglutarate oxidoreductase subunit KorA	-1.2767	0.0162812
fadB	Rv0860	fatty oxidation protein FadB	-1.3211	0.0164311
Rv3813c	Rv3813c	hypothetical protein	-1.0585	0.0165336
Rv0487	Rv0487	hypothetical protein	-1.38671	0.0165396
sigJ	Rv3328c	ECF RNA polymerase sigma factor SigJ	-1.04838	0.0165828
Rv2309c	Rv2309c	integrase	-1.45715	0.0166355
rpsJ	Rv0700	30S ribosomal protein S10	-1.39715	0.0166529
tig	Rv2462c	trigger factor	-1.07137	0.0166816
cydD	Rv1621c	cytochrome biosyntheisis ABC transporter ATP-binding protein/permease CydD	-1.2916	0.0167271
rplE	Rv0716	50S ribosomal protein L5	-1.35542	0.0167967
acpM	Rv2244	meromycolate extension acyl carrier protein	-1.36422	0.0168261
sppA	Rv0724	protease IV SppA	-1.23543	0.0168602
mprA	Rv0981	two-component response regulator MrpA	-1.27182	0.0169617
ndkA	Rv2445c	nucleoside diphosphate kinase	-1.40531	0.0169763
Rv2645	Rv2645	hypothetical protein	-1.63145	0.0170021
Rv0634c	Rv0634c	glyoxalase II	-1.15101	0.0171531
Rv0275c	Rv0275c	transcriptional regulator	-1.05688	0.0171612
Rv0470A	Rv0470A	hypothetical protein	-1.42944	0.0172209
Rv2144c	Rv2144c	transmembrane protein	-0.950649	0.017254
Rv2926c	Rv2926c	hypothetical protein	-1.37792	0.0172723
Rv0749A	Rv0749A	hypothetical protein	-1.43177	0.0172769
rpsL	Rv0682	30S ribosomal protein S12	-1.39787	0.0173217
pfkA	Rv3010c	6-phosphofructokinase	-1.30799	0.0174257
purQ	Rv0788	phosphoribosylformylglycinamidine synthase	-0.91325	0.0174528
Rv0145	Rv0145	S-adenosylmethionine-dependent methyltransferase	-1.36462	0.0174858
desA3	Rv3229c	stearoyl-CoA 9-desaturase	-1.2881	0.0175094
atpB	Rv1304	ATP synthase subunit A	-1.43903	0.0177032
xseB	Rv1107c	exodeoxyribonuclease VII small subunit	-1.1595	0.0178245
Rv0361	Rv0361	membrane protein	-0.875055	0.0178287
mpt53	Rv2878c	soluble secreted antigen Mpt53	-1.0868	0.0178497
fixA	Rv3029c	electron transfer flavoprotein subunit beta	-1.26268	0.0181371
cpdA	Rv0805	3',5'-cyclic adenosine monophosphate phosphodiesterase CpdA	-0.803653	0.0182532
MTS1082	MTS1082	putative small regulatory RNA	-1.41563	0.0182854
Rv3770B	Rv3770B	transposase	-1.60547	0.0187862
glnA1	Rv2220	glutamine synthetase	-1.20765	0.0188817
rplC	Rv0701	50S ribosomal protein L3	-1.28779	0.0189138
Rv2676c	Rv2676c	hypothetical protein	-1.39797	0.0191474
mkl	Rv0655	ribonucleotide ABC transporter ATP-binding protein	-1.27516	0.0192013
rseA	Rv1222	anti-sigma E factor RseA	-1.37093	0.0193121
Rv2694c	Rv2694c	hypothetical protein	-1.26544	0.0193307
rplU	Rv2442c	50S ribosomal protein L21	-1.20499	0.0193313
Rv0298	Rv0298	antitoxin	-1.07857	0.0199449
icd2	Rv0066c	isocitrate dehydrogenase	-1.01368	0.0202956
Rv1993c	Rv1993c	hypothetical protein	-1.48461	0.0203912
serV	Rvnt41	tRNA-Ser	-1.64256	0.0204068
Rv0311	Rv0311	hypothetical protein	-1.07436	0.020417
rplR	Rv0720	50S ribosomal protein L18	-1.36704	0.0204375
fadA2	Rv0243	acetyl-CoA acetyltransferase FadA	-0.999241	0.0206203
Rv0049	Rv0049	hypothetical protein	-1.19046	0.0207952
Rv3814c	Rv3814c	acyltransferase	-1.17349	0.0208904
moaE1	Rv3119	molybdopterin synthase catalytic subunit 1	-1.15895	0.0210381
pheU	Rvnt13	tRNA-Phe	-1.79518	0.0210597
sucC	Rv0951	succinyl-CoA ligase subunit beta	-1.26179	0.0211405
thrB	Rv1296	homoserine kinase	-1.21322	0.0212557
zmp1	Rv0198c	zinc metalloprotease	-0.949996	0.0213693
Rv0175	Rv0175	Mce associated membrane protein	-1.26593	0.0214268
caeA	Rv2224c	carboxylesterase A	-1.19508	0.0216593
Rv0939	Rv0939	bifunctional 2-hydroxyhepta-2,4-diene-1,7-dioate isomerase/cyclase/dehydrase	-1.0028	0.0217006
MT1717	MT1717	hypothetical protein	-1.5305	0.0217272
Rv1055	Rv1055	integrase	-1.48742	0.0217633
Rv1232c	Rv1232c	hypothetical protein	-0.998921	0.0218786
fadD10	Rv0099	fatty-acid--CoA ligase FadD10	-0.967663	0.0219136
korB	Rv2454c	2-oxoglutarate oxidoreductase subunit KorB	-1.27954	0.0222371
MT1075.1	MT1075.1	hypothetical protein	-1.00977	0.0223469
MT0835	MT0835	hypothetical protein	-1.63522	0.0224875
Rv0208c	Rv0208c	tRNA (guanine-N(7)-)-methyltransferase	-1.08928	0.0226115
ctpF	Rv1997	cation transporter ATPase F	-1.17388	0.0226325
Rv2260	Rv2260	hypothetical protein	-1.06484	0.0227196
MT2038	MT2038	hypothetical protein	-1.56371	0.0227876
rplF	Rv0719	50S ribosomal protein L6	-1.26831	0.0228004
sodA	Rv3846	superoxide dismutase	-1.1887	0.0228018
kasA	Rv2245	3-oxoacyl-ACP synthase 1	-1.29735	0.0228067
Rv1778c	Rv1778c	hypothetical protein	-1.3003	0.0228729
vapC3	Rv0549c	ribonuclease VapC3	-1.42561	0.0229737
Rv1046c	Rv1046c	hypothetical protein	-0.984504	0.0229843
Rv2183c	Rv2183c	hypothetical protein	-1.00026	0.0229891
esxD	Rv3891c	ESAT-6 like protein EsxD	-1.03832	0.023005
Rv2169c	Rv2169c	transmembrane protein	-1.48728	0.0232638
MT1025.2	MT1025.2	hypothetical protein	-1.36003	0.023534
Rv1332	Rv1332	transcriptional regulator	-1.34314	0.0238916
Rv1593c	Rv1593c	hypothetical protein	-1.24008	0.0239268
Rv2827c	Rv2827c	hypothetical protein	-1.24312	0.0239325
PPE68	Rv3873	PPE family protein PPE68	-1.13372	0.0240732
Rv0823c	Rv0823c	tRNA-dihydrouridine synthase	-1.18088	0.0242062
hemL	Rv0524	glutamate-1-semialdehyde 2,1-aminomutase	-1.22053	0.0243942
mobA	Rv2453c	molybdenum cofactor guanylyltransferase	-1.26997	0.0244321
MT3573.10	MT3573.10	hypothetical protein	-2.16858	0.0245319
Rv2091c	Rv2091c	membrane protein	-1.12325	0.0245788
esxH	Rv0288	ESAT-6-like protein EsxH	-1.32654	0.0246532
Rv2826c	Rv2826c	hypothetical protein	-1.2168	0.0247245
pknD	Rv0931c	serine/threonine-protein kinase PknD	-1.17051	0.0247542
glbO	Rv2470	hemoglobin GlbO	-1.31112	0.0247687
vapB3	Rv0550c	antitoxin VapB3	-1.50872	0.0248747
lppD	Rv1899c	lipoprotein LppD	-1.19867	0.0248964
coaA	Rv1092c	pantothenate kinase	-1.10179	0.0250476
echA14	Rv2486	enoyl-CoA hydratase EchA14	-1.24207	0.0251158
Rv2256c	Rv2256c	hypothetical protein	-1.37194	0.0251817
esxN	Rv1793	ESAT-6 like protein EsxN	-1.1422	0.0258165
Rv3723	Rv3723	transmembrane protein	-1.17648	0.0259384
Rv2867c	Rv2867c	GCN5-like N-acetyltransferase	-1.26443	0.0260883
rpsN1	Rv0717	30S ribosomal protein S14	-1.323	0.0261136
bfrA	Rv1876	bacterioferritin BfrA	-1.25978	0.0262239
lipC	Rv0220	esterase LipC	-1.27845	0.0265441
dut	Rv2697c	deoxyuridine 5'-triphosphate nucleotidohydrolase	-1.25415	0.0270181
rplD	Rv0702	50S ribosomal protein L4	-1.13463	0.027148
acyP	Rv2922A	acylphosphatase	-1.46223	0.0271829
Rv1352	Rv1352	hypothetical protein	-1.24483	0.0272255
hisS	Rv2580c	histidine--tRNA ligase	-1.06727	0.0272734
Rv1248c	Rv1248c	multifunctional 2-oxoglutarate dehydrogenase E1 component /2-oxoglutarate dehydrogenase	-0.845422	0.0273064
whiA	Rv1423	transcriptional regulator WhiA	-1.0434	0.0273926
lprO	Rv0179c	lipoprotein LprO	-0.967328	0.0276934
rpmA	Rv2441c	50S ribosomal protein L27	-1.24829	0.0278112
Rv0525	Rv0525	hypothetical protein	-1.30709	0.0279748
Rv2302	Rv2302	hypothetical protein	-1.00582	0.0281423
atsD	Rv0663	arylsulfatase AtsD	-0.980506	0.0281905
clpX	Rv2457c	ATP-dependent CLP protease ATP-binding subunit ClpX	-1.17993	0.0284892
vapB15	Rv2009	antitoxin VapB15	-1.45319	0.0289583
gid	Rv3919c	rRNA small subunit methyltransferase G	-1.30866	0.0293172
accD5	Rv3280	propionyl-CoA carboxylase subunit beta	-1.05536	0.0293957
mpr6	Rvnc0009	fragment of putative small regulatory RNA	-1.45067	0.029893
lprG	Rv1411c	lipoprotein LprG	-1.20658	0.0299239
sseC1	Rv3118	hypothetical protein	-1.36883	0.0299272
Rv0787A	Rv0787A	hypothetical protein	-1.43064	0.0302858
metT	Rvnt07	tRNA-Met	-1.19829	0.030347
hemD	Rv0511	uroporphyrin-III C-methyltransferase	-1.15545	0.0310028
sadH	Rv3085	oxidoreductase SadH	-1.31048	0.031039
yidC	Rv3921c	membrane protein insertase YidC	-0.946319	0.0313375
Rv1691	Rv1691	hypothetical protein	-1.32718	0.0314748
MT0031	MT0031	hypothetical protein	-1.32649	0.0316076
Rv1474c	Rv1474c	transcriptional regulator	-0.935186	0.0316242
Rv2367c	Rv2367c	endoribonuclease	-1.31408	0.0316455
Rv0760c	Rv0760c	hypothetical protein	-0.909883	0.0317974
lpqK	Rv0399c	lipoprotein LpqK	-0.921603	0.0319496
nuoI	Rv3153	NADH-quinone oxidoreductase subunit I	-1.29893	0.0319585
Rv0888	Rv0888	hypothetical protein	-0.287671	0.0320522
Rv1692	Rv1692	phosphatase	-1.18455	0.0321525
vapB29	Rv0616A	antitoxin VapB29	-0.945985	0.0321669
mapA	Rv0734	methionine aminopeptidase	-1.25168	0.0322549
vapC47	Rv3408	ribonuclease VapC47	-1.08502	0.0326081
rpsG	Rv0683	30S ribosomal protein S7	-1.18644	0.0326838
PPE33	Rv1809	PPE family protein PPE33	-1.12748	0.0328606
Rv1676	Rv1676	hypothetical protein	-1.12406	0.0328826
rnhB	Rv2902c	ribonuclease HII	-1.13596	0.0329352
lat	Rv3290c	L-lysine-epsilon aminotransferase	-0.994782	0.0334207
fadA4	Rv1323	acetyl-CoA acetyltransferase	-1.03332	0.0334486
clpC1	Rv3596c	ATP-dependent protease ATP-binding subunit ClpC	-1.09361	0.0338961
Rv0811c	Rv0811c	hypothetical protein	-1.25882	0.0343434
fbpA	Rv3804c	diacylglycerol acyltransferase/mycolyltransferase Ag85A	-1.15579	0.034471
lipX	Rv1169c	lipase LipX	-1.31536	0.0348183
rplW	Rv0703	50S ribosomal protein L23	-1.09622	0.0348613
Rv2663	Rv2663	hypothetical protein	-1.33016	0.0349424
rpfE	Rv2450c	resuscitation-promoting factor RpfE	-1.56886	0.0351331
fba	Rv0363c	fructose-bisphosphate aldolase	-0.943695	0.0352884
PE_PGRS45	Rv2615c	PE-PGRS family protein PE_PGRS45	-1.14607	0.0353993
Rv0039c	Rv0039c	transmembrane protein	-1.3372	0.035532
Rv0890c	Rv0890c	HTH-type transcriptional regulator	-0.77412	0.0355369
Rv2005c	Rv2005c	universal stress protein	-1.26466	0.0357027
Rv2970A	Rv2970A	hypothetical protein	-1.01049	0.0360815
Rv1990c	Rv1990c	transcriptional regulator	-1.32103	0.0365103
Rv0088	Rv0088	polyketide cyclase/dehydrase	-0.783361	0.0369696
vapC2	Rv0301	ribonuclease VapC2	-1.04634	0.0370107
Rv2517c	Rv2517c	hypothetical protein	-1.19603	0.0371208
PE5	Rv0285	PE family protein PE5	-1.36317	0.0371821
MT0066.2	MT0066.2	hypothetical protein	-1.07634	0.0371847
espH	Rv3867	ESX-1 secretion-associated protein EspH	-1.1201	0.0371906
gcvB	Rv1832	glycine dehydrogenase	-0.956035	0.0372456
fadD26	Rv2930	fatty-acid--CoA ligase FadD26	-1.05501	0.0376682
espD	Rv3614c	ESX-1 secretion-associated protein EspD	-1.15017	0.0376713
Rv1052	Rv1052	hypothetical protein	-1.33661	0.0377411
Rv2828c	Rv2828c	hypothetical protein	-1.17773	0.0379681
pepR	Rv2782c	zinc protease	-1.02019	0.0380927
menH	Rv0558	demethylmenaquinone methyltransferase	-1.07193	0.0380977
Rv1786	Rv1786	ferredoxin	-1.45801	0.038148
hadB	Rv0636	(3R)-hydroxyacyl-ACP dehydratase subunit HadB	-0.963764	0.0382228
Rv3832c	Rv3832c	hypothetical protein	-1.14358	0.0384658
Rv1417	Rv1417	membrane protein	-1.29149	0.039063
Rv1480	Rv1480	hypothetical protein	-1.10179	0.0390739
tsf	Rv2889c	elongation factor EF-Ts	-1.08645	0.0391765
Rv2650c	Rv2650c	prophage protein	-1.18679	0.0393179
tagA	Rv1210	DNA-3-methyladenine glycosylase I TagA	-1.08501	0.0393643
inhA	Rv1484	NADH-dependent enoyl-[ACP] reductase	-1.1247	0.039385
Rv1533	Rv1533	monooxygenase	-0.967013	0.0394684
Rv2326c	Rv2326c	ABC transporter ATP-binding protein	-1.07556	0.0399141
fadE9	Rv0752c	acyl-CoA dehydrogenase FadE9	-1.10496	0.040087
trpD	Rv2192c	anthranilate phosphoribosyltransferase	-1.04494	0.0401836
Rv2828A	Rv2828A	hypothetical protein	-1.40998	0.0403229
nuoN	Rv3158	NADH-quinone oxidoreductase subunit N	-0.986574	0.0404395
Rv1461	Rv1461	hypothetical protein	-1.07313	0.0406161
folC	Rv2447c	folylpolyglutamate synthase FolC	-1.02132	0.0406422
Rv1598c	Rv1598c	hypothetical protein	-1.20897	0.04071
lppU	Rv2784c	lipoprotein LppU	-1.26541	0.0408998
Rv3241c	Rv3241c	hypothetical protein	-1.20375	0.0409263
fabG4	Rv0242c	3-oxoacyl-ACP reductase FabG	-1.04676	0.0410593
nuoM	Rv3157	NADH-quinone oxidoreductase subunit M	-1.04602	0.041356
vapC4	Rv0595c	ribonuclease VapC4	-1.14765	0.0413865
dfp	Rv1391	bifunctional phosphopantothenoylcysteine decarboxylase/phosphopantothenate--cysteine ligase	-1.07473	0.0414305
Rv2951c	Rv2951c	phthiodiolone/phenolphthiodiolone dimycocerosates ketoreductase	-0.970835	0.0415716
nusB	Rv2533c	N utilization substance protein B	-1.23225	0.0417653
Rv1770	Rv1770	hypothetical protein	-1.08646	0.0418244
Rv0755A	Rv0755A	transposase	-1.34301	0.0419487
Rv3050c	Rv3050c	AsnC family transcriptional regulator	-0.986458	0.0419708
adhD	Rv3086	alcohol dehydrogenase D	-1.13608	0.0420744
Rv1140	Rv1140	integral membrane protein	-0.995812	0.0420788
pyrH	Rv2883c	uridylate kinase	-1.0931	0.0423835
menB	Rv0548c	1,4-dihydroxy-2-naphthoyl-CoA synthase	-1.09754	0.0424751
hadC	Rv0637	(3R)-hydroxyacyl-ACP dehydratase subunit HadC	-1.14374	0.0425592
Rv0147	Rv0147	aldehyde dehydrogenase	-1.11099	0.0425867
Rv0146	Rv0146	S-adenosylmethionine-dependent methyltransferase	-1.04599	0.0427257
Rv1488	Rv1488	hypothetical protein	-0.950368	0.0428618
Rv2083	Rv2083	hypothetical protein	-1.07893	0.0431431
rpmF	Rv0979A	50S ribosomal protein L32	-1.12908	0.0435712
garA	Rv1827	glycogen accumulation regulator GarA	-1.0358	0.0435982
bkdB	Rv2496c	branched-chain keto acid dehydrogenase E1 component subunit beta	-0.947327	0.043612
Rv1372	Rv1372	alpha-pyrone synthesis polyketide synthase-like protein	-1.14313	0.0439815
grcC1	Rv0562	polyprenyl-diphosphate synthase GrcC	-0.939932	0.0441521
asd	Rv3708c	aspartate-semialdehyde dehydrogenase	-1.09405	0.0442582
hns	Rv3852	histone-like protein Hns	-0.84425	0.0444434
thrT	Rvnt06	tRNA-Thr	-1.49532	0.0447076
Rv2477c	Rv2477c	macrolide ABC transporter ATP-binding protein	-1.03596	0.0447661
Rv2908c	Rv2908c	hypothetical protein	-1.09343	0.0449882
leuW	Rvnt19	tRNA-Leu	-2.03209	0.0450481
Rv0613c	Rv0613c	hypothetical protein	-1.03638	0.0454844
Rv0730	Rv0730	GCN5-like N-acetyltransferase	-0.898827	0.0456945
PE19	Rv1791	PE family protein PE19	-1.21245	0.0457083
PPE4	Rv0286	PPE family protein PPE4	-1.03282	0.0457546
csm3	Rv2821c	CRISPR type III-associated RAMP protein Csm3	-0.932488	0.0457587
eccB1	Rv3869	ESX-1 secretion system protein EccB	-1.00305	0.0458036
Rv0966c	Rv0966c	hypothetical protein	-1.27149	0.0460117
Rv3695	Rv3695	membrane protein	-0.93416	0.0460902
rnpA	Rv3923c	ribonuclease P protein component	-1.28155	0.0462994
rubB	Rv3250c	rubredoxin RubB	-1.37919	0.0463183
narJ	Rv1163	nitrate reductase subunit delta	-1.06078	0.0463432
MT0600	MT0600	hypothetical protein	-1.50987	0.0465244
Rv3613c	Rv3613c	hypothetical protein	-1.20014	0.0465364
Rv0158	Rv0158	transcriptional regulator	-1.00097	0.0465815
Rv2028c	Rv2028c	universal stress protein	-1.51951	0.0466773
phoH2	Rv1095	phosphate starvation-inducible protein PsiH	-1.03972	0.0466824
lipN	Rv2970c	lipase/esterase LipN	-1.12006	0.0468143
Rv1751	Rv1751	oxidoreductase	-0.96891	0.0469306
fadA3	Rv1074c	beta-ketoacyl CoA thiolase FadA	-1.0002	0.0471746
Rv2184c	Rv2184c	hypothetical protein	-0.856014	0.0474107
cyp135B1	Rv0568	cytochrome P450 Cyp135B1	-1.06552	0.0474135
espF	Rv3865	ESX-1 secretion-associated protein EspF	-0.994639	0.0475469
vapB17	Rv2526	antitoxin VapB17	-1.6085	0.0476055
Rv2137c	Rv2137c	hypothetical protein	-0.975566	0.0477315
sucD	Rv0952	succinyl-CoA ligase subunit alpha	-1.06737	0.048121
Rv1590	Rv1590	hypothetical protein	-1.32535	0.0481471
Rv3282	Rv3282	hypothetical protein	-0.954608	0.0482496
Rv2600	Rv2600	integral membrane protein	-1.14661	0.0484392
lepB	Rv2903c	signal peptidase	-1.05253	0.0486574
senX3	Rv0490	two component sensor histidine kinase SenX3	-1.03667	0.0487309
nadC	Rv1596	nicotinate-nucleotide pyrophosphatase	-1.05335	0.0487826
Rv2665	Rv2665	hypothetical protein	-0.228176	0.0489251
vapB6	Rv0657c	antitoxin VapB6	-1.30995	0.0491589
Rv0922	Rv0922	transposase	-0.982272	0.0492853
dsbF	Rv1677	lipoprotein DsbF	-1.04748	0.0499964
eccA3	Rv0282	ESX-3 secretion system protein EccA	-1.03369	0.0501751
espC	Rv3615c	ESX-1 secretion-associated protein EspC	-1.02336	0.0503181
cobT	Rv2207	nicotinate-nucleotide-dimethylbenzimidazol phosphoribosyltransferase	-1.11937	0.0504605
hemA	Rv0509	glutamyl-tRNA reductase	-0.850147	0.0508896
MT1627	MT1627	hypothetical protein	-1.17886	0.0509918
ilvN	Rv3002c	acetolactate synthase small subunit	-1.01208	0.0516635
Rv1378c	Rv1378c	hypothetical protein	-0.881812	0.0517591
accD4	Rv3799c	propionyl-CoA carboxylase subunit beta AccD	-1.03694	0.0523952
lprF	Rv1368	lipoprotein LprF	-0.995738	0.0524424
sigA	Rv2703	RNA polymerase sigma factor SigA	-0.920906	0.0524972
cspA	Rv3648c	cold shock protein A	-0.999656	0.0525417
esxC	Rv3890c	ESAT-6 like protein EsxC	-1.29215	0.0527514
dnaK	Rv0350	chaperone protein DnaK	-0.987475	0.0528629
Rv3238c	Rv3238c	integral membrane protein	-1.1202	0.0530147
adoK	Rv2202c	adenosine kinase	-0.975254	0.0532085
folP2	Rv1207	dihydropteroate synthase	-1.06564	0.0535873
proA	Rv2427c	gamma-glutamyl phosphate reductase	-1.02792	0.0536515
rubA	Rv3251c	rubredoxin RubA	-1.34798	0.0538793
PPE60	Rv3478	PE family protein PPE60	-0.990329	0.0540321
vapB28	Rv0608	antitoxin VapB28	-0.970621	0.0542825
Rv0870c	Rv0870c	integral membrane protein	-1.20747	0.0543011
espG1	Rv3866	ESX-1 secretion-associated protein EspG	-1.00493	0.0543356
nadE	Rv2438c	glutamine-dependent NAD(+) synthetase	-1.01563	0.0545163
secD	Rv2587c	protein translocase subunit SecD	-0.865575	0.0545648
Rv0877	Rv0877	hypothetical protein	-0.809991	0.0547147
fusA1	Rv0684	elongation factor G	-0.966191	0.0552054
purE	Rv3275c	N5-carboxyaminoimidazole ribonucleotide mutase	-1.08146	0.0552994
Rv2840c	Rv2840c	hypothetical protein	-1.00762	0.055556
Rv0879c	Rv0879c	transmembrane protein	-1.10593	0.0556732
PPE52	Rv3144c	PPE family protein PPE52	-0.916214	0.0562109
clgR	Rv2745c	transcriptional regulator ClgR	-1.26979	0.0563485
fadD29	Rv2950c	long-chain-fatty-acid--AMP ligase FadD29	-0.961416	0.0567091
Rv1765c	Rv1765c	hypothetical protein	-0.822357	0.0568435
ribH	Rv1416	6,7-dimethyl-8-ribityllumazine synthase	-1.16104	0.056855
fbpB	Rv1886c	diacylglycerol acyltransferase/mycolyltransferase Ag85B	-1.04448	0.0569628
nadB	Rv1595	L-aspartate oxidase	-0.981965	0.0570679
Rv2949c	Rv2949c	chorismate pyruvate-lyase	-1.04331	0.0573242
nrdI	Rv3052c	NrdI protein	-1.01198	0.0573477
Rv1586c	Rv1586c	phage integrase	-0.893905	0.0574498
ideR	Rv2711	iron-dependent repressor and activator IdeR	-0.805902	0.0578636
thrC	Rv1295	threonine synthase	-0.938985	0.0579006
PE_PGRS33	Rv1818c	PE-PGRS family protein PE_PGRS33	-1.04007	0.0579632
Rv0338c	Rv0338c	iron-sulfur-binding reductase	-0.948043	0.0581032
Rv3405c	Rv3405c	HTH-type transcriptional regulator	-1.14298	0.058649
proX	Rv3759c	glycine betaine/carnitine/choline/L-proline ABC transporter substrate-binding lipoprotein ProX	-0.82621	0.0586632
Rv1610	Rv1610	membrane protein	-1.15085	0.0595536
Rv0188	Rv0188	transmembrane protein	-1.06055	0.0595683
Rv2015c	Rv2015c	hypothetical protein	-0.922705	0.0598733
espL	Rv3880c	ESX-1 secretion-associated protein EspL	-1.06815	0.059892
Rv1887	Rv1887	hypothetical protein	-0.891425	0.0600134
nrdE	Rv3051c	ribonucleoside-diphosphate reductase subunit alpha	-0.95514	0.0601541
Rv1231c	Rv1231c	membrane protein	-1.07934	0.0601975
phoY2	Rv0821c	phosphate-transport system transcriptional regulator PhoY2	-0.908836	0.06024
Rv0906	Rv0906	hypothetical protein	-1.09422	0.0602442
Rv2348c	Rv2348c	hypothetical protein	-0.990542	0.0603068
PE35	Rv3872	PE family protein PE35	-1.03413	0.0603952
cysA2	Rv0815c	thiosulfate sulfurtransferase CysA	-1.10449	0.0611861
Rv1405c	Rv1405c	methyltransferase	-1.02864	0.061372
glnU	Rvnt36	tRNA-Gln	-1.29544	0.0615283
Rv3549c	Rv3549c	short-chain type dehydrogenase/reductase	-1.05719	0.0615292
otsA	Rv3490	trehalose-phosphate synthase	-0.955667	0.0617604
bcp	Rv2521	peroxiredoxin	-0.999242	0.0621582
Rv3335c	Rv3335c	integral membrane protein	-1.07584	0.0624659
Rv0775	Rv0775	hypothetical protein	-1.02486	0.0625869
Rv0500B	Rv0500B	conserved hypothetical protein	-1.07073	0.0628214
Rv2228c	Rv2228c	multifunctional RNASE H/alpha-ribazole phosphatase/acid phosphatase	-1.02759	0.0630658
Rv1616	Rv1616	hypothetical protein	-1.0383	0.0632413
pgi	Rv0946c	glucose-6-phosphate isomerase	-0.813807	0.063342
higA	Rv1956	antitoxin HigA	-1.01126	0.0633633
Rv0954	Rv0954	transmembrane protein	-0.963348	0.0637872
manB	Rv3264c	D-alpha-D-mannose-1-phosphate guanylyltransferase ManB	-0.956619	0.0639438
Rv0466	Rv0466	hypothetical protein	-1.06541	0.0641795
Rv2325c	Rv2325c	hypothetical protein	-0.908648	0.0647597
Rv0249c	Rv0249c	succinate dehydrogenase membrane anchor subunit	-0.999738	0.0648597
ftsH	Rv3610c	zinc metalloprotease FtsH	-0.930261	0.0649948
gltD	Rv3858c	glutamate synthase small subunit	-0.966627	0.0654407
lpqH	Rv3763	lipoprotein LpqH	-0.847065	0.0655573
Rv0997	Rv0997	hypothetical protein	-1.2109	0.0656086
MT1070.1	MT1070.1	hypothetical protein	-1.2759	0.0656331
MT1585.1	MT1585.1	hypothetical protein	-0.986383	0.0657733
tatC	Rv2093c	Sec-independent protein translocase transmembrane protein TatC	-1.04025	0.0664578
lppO	Rv2290	lipoprotein LppO	-0.955074	0.0669197
Rv2581c	Rv2581c	glyoxalase II	-1.07208	0.0671525
Rv2125	Rv2125	hypothetical protein	-0.922369	0.0672598
Rv3807c	Rv3807c	decaprenylphosphoryl-5-phosphoribose phosphatase	-1.06243	0.0673882
35kd_ag	Rv2744c	hypothetical protein	-0.983274	0.0675927
efp	Rv2534c	elongation factor P	-0.97663	0.0683159
mce1F	Rv0174	Mce family protein Mce1F	-0.89413	0.0685083
vapC29	Rv0617	ribonuclease VapC29	-1.10463	0.0687551
hrcA	Rv2374c	heat-inducible transcription repressor HrcA	-0.986859	0.0687612
Rv1301	Rv1301	threonylcarbamoyl-AMP synthase	-1.05965	0.0687735
Rv0559c	Rv0559c	hypothetical protein	-0.985478	0.0689546
Rv3683	Rv3683	hypothetical protein	-0.804937	0.0692371
MT0946	MT0946	hypothetical protein	-1.4254	0.0694468
gyrA	Rv0006	DNA gyrase subunit A	-0.865019	0.06965
dedA	Rv2637	transmembrane protein DedA	-0.91253	0.0699045
PPE59	Rv3429	PPE family protein PPE59	-0.654324	0.0701293
Rv0526	Rv0526	thioredoxin	-0.993788	0.0703827
sigG	Rv0182c	ECF RNA polymerase sigma factor SigG	-0.89076	0.0705367
Rv2414c	Rv2414c	hypothetical protein	-0.822164	0.0705689
Rv3066	Rv3066	DeoR family transcriptional regulator	-1.1402	0.0705896
hpx	Rv3171c	non-heme haloperoxidase Hpx	-0.810407	0.0706382
Rv3015c	Rv3015c	hypothetical protein	-0.916114	0.0709376
glnA2	Rv2222c	glutamine synthetase	-0.949003	0.0710164
devB	Rv1445c	6-phosphogluconolactonase	-1.04678	0.0715939
Rv3376	Rv3376	phosphatase	-0.871557	0.0717053
hemN	Rv2388c	oxygen-independent coproporphyrinogen III oxidase	-0.845728	0.0717378
pmmA	Rv3257c	phosphomannomutase PmmA	-0.921724	0.071817
Rv2257c	Rv2257c	hypothetical protein	-1.03127	0.0720715
vapC25	Rv0277c	ribonuclease VapC25	-0.391543	0.0720943
Rv0097	Rv0097	oxidoreductase	-1.08177	0.07216
MT2115	MT2115	hypothetical protein	-0.926133	0.0724035
bkdA	Rv2497c	branched-chain keto acid dehydrogenase E1 component subunit alpha	-0.986941	0.072683
lppT	Rv1799	lipoprotein LppT	-1.28382	0.072801
Rv1836c	Rv1836c	hypothetical protein	-0.885485	0.0731256
nuoG	Rv3151	NADH-quinone oxidoreductase subunit G	-0.89176	0.0731862
mesT	Rv3176c	epoxide hydrolase MesT	-1.11966	0.0733339
nuoA	Rv3145	NADH-quinone oxidoreductase subunit A	-0.933256	0.0733544
MT0325	MT0325	hypothetical protein	-1.50405	0.0735076
Rv0992c	Rv0992c	hypothetical protein	-1.0618	0.0737534
Rv1403c	Rv1403c	methyltransferase	-0.430189	0.073909
csm2	Rv2822c	CRISPR type III-associated protein Csm2	-1.14372	0.0739258
bioB	Rv1589	biotin synthetase	-0.940091	0.0742141
fadE10	Rv0873	acyl-CoA dehydrogenase FadE10	-0.912699	0.0742676
Rv3642c	Rv3642c	hypothetical protein	-0.97387	0.0742896
sigE	Rv1221	ECF RNA polymerase sigma factor SigE	-0.905808	0.0748079
Rv1192	Rv1192	hypothetical protein	-0.968421	0.0752983
Rv2235	Rv2235	transmembrane protein	-0.844816	0.075379
Rv1869c	Rv1869c	reductase	-0.745181	0.0759288
esxM	Rv1792	esat-6 like protein esxM	-0.974925	0.0759327
gcpE	Rv2868c	4-hydroxy-3-methylbut-2-en-1-yl diphosphate synthase	-0.89645	0.0759464
mihF	Rv1388	integration host factor MihF	-0.921007	0.0761203
Rv2239c	Rv2239c	hypothetical protein	-0.953133	0.0761398
espA	Rv3616c	ESX-1 secretion-associated protein EspA	-0.875409	0.0764957
vapB30	Rv0623	antitoxin VapB30	-1.02181	0.076629
MTS2458	MTS2458	small intergenic RNA	-0.211548	0.0766357
gyrB	Rv0005	DNA gyrase subunit B	-0.85986	0.0775948
MT0470	MT0470	hypothetical protein	-0.9988	0.0781578
mutT3	Rv0413	8-oxo-dGTP diphosphatase	-0.830056	0.078255
Rv2161c	Rv2161c	hypothetical protein	-0.868796	0.0784571
lpqP	Rv0671	lipoprotein LpqP	-0.959032	0.0786594
Rv3673c	Rv3673c	membrane-anchored thioredoxin-like protein	-1.02908	0.078919
hspR	Rv0353	heat shock protein transcriptional repressor HspR	-0.960892	0.0790741
lysU	Rvnt30	tRNA-Lys	-1.18286	0.0792796
pheT	Rv1650	phenylalanine--tRNA ligase subunit beta	-0.84291	0.0793335
Rv1462	Rv1462	hypothetical protein	-0.918375	0.0796666
Rv1638A	Rv1638A	hypothetical protein	-0.752833	0.0797924
Rv3726	Rv3726	dehydrogenase	-0.793154	0.0802254
mftD	Rv0694	mycofactocin system heme/flavin oxidoreductase MftD	-0.960532	0.0802854
alaS	Rv2555c	alanine--tRNA ligase	-0.850559	0.0802932
Rv1289	Rv1289	hypothetical protein	-0.908916	0.0803576
Rv2971	Rv2971	oxidoreductase	-0.931574	0.0803744
fadB5	Rv1912c	oxidoreductase FadB	-0.985619	0.0804442
vapC41	Rv2602	ribonuclease VapC41	-0.186979	0.0805014
thrV	Rvnt09	tRNA-Thr	-1.46962	0.0809065
lldD2	Rv1872c	L-lactate dehydrogenase	-0.848936	0.0810291
Rv1871c	Rv1871c	hypothetical protein	-0.851377	0.0812982
Rv1100	Rv1100	hypothetical protein	-0.964678	0.081346
adhB	Rv0761c	alcohol dehydrogenase B	-0.849349	0.0815451
Rv1054	Rv1054	integrase	-1.02147	0.0816647
lpqB	Rv3244c	lipoprotein LpqB	-0.907666	0.0817135
cysA3	Rv3117	thiosulfate sulfurtransferase	-0.929674	0.0818521
Rv1693	Rv1693	hypothetical protein	-1.24847	0.0818571
PE22	Rv2107	PE family protein PE22	-1.46627	0.0818903
mutB	Rv1493	methylmalonyl-CoA mutase large subunit	-0.915724	0.0822475
PE_PGRS47	Rv2741	PE-PGRS family protein PE_PGRS47	-0.910159	0.0823931
ccdA	Rv0527	cytochrome C-type biogenesis protein CcdA	-0.859264	0.0824157
narL	Rv0844c	nitrate/nitrite response transcriptional regulator NarL	-1.07439	0.083061
rplS	Rv2904c	50S ribosomal protein L19	-0.923064	0.0839248
lgt	Rv1614	prolipoprotein diacylglyceryl transferase	-0.856881	0.0846527
Rv0007	Rv0007	membrane protein	-0.911754	0.0847599
cysM	Rv1336	O-phosphoserine sulfhydrylase	-0.912141	0.0850399
leuU	Rvnt22	tRNA-Leu	-1.64666	0.0853008
rpsP	Rv2909c	30S ribosomal protein S16	-0.930043	0.0863998
Rv1508A	Rv1508A	hypothetical protein	-1.2038	0.0867093
Rv1722	Rv1722	carboxylase	-0.855666	0.0868933
mprB	Rv0982	two component histidine-protein kinase/phosphatase MprB	-0.836588	0.0869258
Rv3172c	Rv3172c	hypothetical protein	-0.897407	0.0871661
ahpE	Rv2238c	peroxiredoxin	-0.990196	0.0877899
apt	Rv2584c	adenine phosphoribosyltransferase	-0.94623	0.0878613
thrA	Rv1294	homoserine dehydrogenase	-0.862834	0.0878914
Rv0572c	Rv0572c	hypothetical protein	-1.15291	0.0880481
pncA	Rv2043c	pyrazinamidase/nicotinamidase PncA	-0.94369	0.0880976
hemK	Rv1300	release factor glutamine methyltransferase	-0.886869	0.0881992
prfA	Rv1299	peptide chain release factor PrfA	-0.886457	0.0883241
Rv0367c	Rv0367c	hypothetical protein	-1.03735	0.0886708
Rv2705c	Rv2705c	hypothetical protein	-0.071652	0.0886771
prrA	Rv0903c	two component transcriptional regulator PrrA	-0.871097	0.088977
mazE6	Rv1991A	antitoxin MazE6	-1.10174	0.0896755
Rv3249c	Rv3249c	TetR family transcriptional regulator	-0.982237	0.0907794
ccsA	Rv0529	cytochrome C-type biogenesis protein CcsA	-0.944392	0.0910205
sahH	Rv3248c	adenosylhomocysteinase	-0.826115	0.0918777
rbpA	Rv2050	RNA polymerase-binding protein RbpA	-0.960884	0.0919622
hsaA	Rv3570c	flavin-dependent monooxygenase oxygenase subunit HsaA	-0.912417	0.0919814
MT1288	MT1288	hypothetical protein	-1.32888	0.0922632
Rv0443	Rv0443	hypothetical protein	-0.914807	0.0928087
clpB	Rv0384c	chaperone protein ClpB	-0.831185	0.0929358
cdsA	Rv2881c	phosphatidate cytidylyltransferase	-0.925056	0.0933147
blaC	Rv2068c	beta-lactamase	-0.996268	0.0936331
narI	Rv1164	nitrate reductase subunit gamma	-0.964305	0.0938723
Rv0042c	Rv0042c	transcriptional regulator	-0.804894	0.0958041
secA2	Rv1821	protein translocase subunit SecA	-0.799254	0.0958045
pepD	Rv0983	serine protease PepD	-0.823155	0.0961826
nuoH	Rv3152	NADH-quinone oxidoreductase subunit H	-0.814871	0.0962182
purF	Rv0808	amidophosphoribosyltransferase	-0.809293	0.096586
pcd	Rv3293	piperideine-6-carboxylic acid dehydrogenase	-0.831902	0.0971184
ponA2	Rv3682	bifunctional penicillin-insensitive transglycosylase/penicillin-sensitive transpeptidase	-0.796669	0.0980444
sirA	Rv2391	sulfite reductase	-0.778142	0.098117
Rv3699	Rv3699	hypothetical protein	-0.938853	0.0981904
Rv3258c	Rv3258c	hypothetical protein	-1.00992	0.0988219
Rv0699	Rv0699	hypothetical protein	-1.70683	0.0994324
serX	Rvnt42	tRNA-Ser	-1.53738	0.0994921
Rv0472c	Rv0472c	HTH-type transcriptional regulator	-0.967425	0.0997129
Rv0528	Rv0528	transmembrane protein	-0.838827	0.100057
parB	Rv3917c	chromosome partitioning protein ParB	-0.84022	0.100578
grpE	Rv0351	stress response protein GrpE	-0.840401	0.100875
lppC	Rv1911c	lipoprotein LppC	-0.872848	0.101064
Rv1828	Rv1828	HTH-type transcriptional regulator	-0.835907	0.101297
Rv0477	Rv0477	hypothetical protein	-0.912807	0.101585
serT	Rvnt44	tRNA-Ser	-1.34195	0.102333
Rv3190A	Rv3190A	hypothetical protein	-0.198406	0.10236
Rv0043c	Rv0043c	HTH-type transcriptional regulator	-0.777498	0.102502
PE_PGRS15	Rv0872c	PE-PGRS family protein PE_PGRS15	-0.834934	0.102562
dapA	Rv2753c	4-hydroxy-tetrahydrodipicolinate synthase	-0.817877	0.103016
Rv0207c	Rv0207c	hypothetical protein	0.299727	0.103388
mce1D	Rv0172	Mce family protein Mce1D	-0.77065	0.103394
engA	Rv1713	GTPase Der	-0.882694	0.103575
Rv0606	Rv0606	transposase	-0.847394	0.103578
Rv2574	Rv2574	hypothetical protein	-0.717383	0.104226
ponA1	Rv0050	bifunctional penicillin-insensitive transglycosylase/penicillin-sensitive transpeptidase	-0.78125	0.105324
PE31	Rv3477	PE family protein PE31	-0.774816	0.105745
vapB41	Rv2601A	antitoxin VapB41	-0.964787	0.106986
dnaJ1	Rv0352	chaperone protein DnaJ	-0.761187	0.10706
Rv2258c	Rv2258c	transcriptional regulator	-0.907618	0.10742
MT1414.1	MT1414.1	hypothetical protein	-1.17645	0.107519
rraA	Rv3853	RNase E regulator RraA	-0.719006	0.10794
sigB	Rv2710	RNA polymerase sigma factor SigB	-0.758439	0.108103
PPE2	Rv0256c	PPE family protein PPE2	-0.230907	0.1084
Rv3604c	Rv3604c	transmembrane protein	-0.907241	0.108956
Rv1063c	Rv1063c	NTE family protein	-0.869596	0.109497
ligC	Rv3731	DNA ligase C	-0.869057	0.109968
Rv1234	Rv1234	transmembrane protein	-0.996341	0.110158
fadE19	Rv2500c	acyl-CoA dehydrogenase FadE19	-0.869011	0.110307
Rv3213c	Rv3213c	SOJ/ParA-like protein	-0.807616	0.110371
Rv3209	Rv3209	hypothetical protein	-0.898378	0.110831
frr	Rv2882c	ribosome recycling factor	-0.836549	0.111223
ephC	Rv1124	epoxide hydrolase EphC	-0.86524	0.111228
PPE26	Rv1789	PPE family protein PPE26	-0.858771	0.112011
zwf1	Rv1121	glucose-6-phosphate 1-dehydrogenase	-0.855084	0.112038
snzP	Rv2606c	pyridoxine biosynthesis protein	-0.661854	0.112664
Rv1466	Rv1466	hypothetical protein	-0.791568	0.112902
Rv3493c	Rv3493c	Mce associated protein	-0.903639	0.113436
Rv0910	Rv0910	toxin	-1.04612	0.11359
ptkA	Rv2232	protein tyrosine kinase transcriptional regulator PtkA	-0.6464	0.113695
vapC15	Rv2010	ribonuclease VapC15	-0.959006	0.113789
vapB26	Rv0581	antitoxin VapB26	-0.986302	0.113985
eccC5	Rv1783	ESX-5 type VII secretion system protein EccC5	-0.746686	0.114656
Rv1771	Rv1771	L-gulono-1,4-lactone dehydrogenase	-0.837737	0.114816
Rv2074	Rv2074	pyridoxamine 5'-phosphate oxidase	-0.818311	0.114967
aroG	Rv2178c	phospho-2-dehydro-3-deoxyheptonate aldolase AroG	-0.745054	0.115846
aac	Rv0262c	aminoglycoside 2'-N-acetyltransferase	-0.984479	0.116196
Rv0609A	Rv0609A	hypothetical protein	-0.830715	0.11648
Rv2609c	Rv2609c	membrane protein	-0.718307	0.117425
MTS2823	MTS2823	small intergenic RNA	-0.909875	0.117792
purB	Rv0777	adenylosuccinate lyase PurB	-0.868923	0.117802
Rv2772c	Rv2772c	transmembrane protein	-1.05151	0.118622
rrs	Rvnr01	16S ribosomal RNA	-0.822514	0.118997
Rv0093c	Rv0093c	membrane protein	-0.0322327	0.119847
vapB46	Rv3385c	antitoxin VapB46	-0.953268	0.120063
Rv1898	Rv1898	hypothetical protein	0.171084	0.12037
Rv2223c	Rv2223c	carboxylesterase B	-0.773709	0.120461
ubiA	Rv3806c	decaprenyl-phosphate phosphoribosyltransferase	-0.847782	0.120872
Rv1337	Rv1337	integral membrane protein	-0.805326	0.120926
mmpL3	Rv0206c	transmembrane transport protein MmpL3	-0.736932	0.121741
lipA	Rv2218	lipoyl synthase	-0.778262	0.121802
eccCa1	Rv3870	ESX-1 secretion system protein EccCa	-0.7129	0.122347
Rv3897c	Rv3897c	hypothetical protein	-0.857169	0.12244
Rv0082	Rv0082	oxidoreductase	-0.964261	0.122732
viuB	Rv2895c	mycobactin utilization protein ViuB	-0.918949	0.12277
MT3573.11	MT3573.11	hypothetical protein	-1.02098	0.124322
Rv3802c	Rv3802c	membrane protein	-0.768559	0.124516
MT2027	MT2027	hypothetical protein	-1.4651	0.125322
espG3	Rv0289	ESX-3 secretion-associated protein EspG3	-0.71191	0.125437
rplA	Rv0641	50S ribosomal protein L1	-0.726935	0.125438
adk	Rv0733	adenylate kinase	-0.778185	0.126696
MT3847	MT3847	hypothetical protein	-1.33165	0.126991
Rv3716c	Rv3716c	hypothetical protein	-0.844697	0.127262
Rv3197	Rv3197	ABC transporter ATP-binding protein	-0.58243	0.127449
glnQ	Rv2564	glutamine ABC transporter ATP-binding protein	-0.946281	0.12882
lipE	Rv3775	lipase LipE	-0.823448	0.128895
zwf2	Rv1447c	glucose-6-phosphate 1-dehydrogenase	-0.715536	0.12931
Rv2042c	Rv2042c	hypothetical protein	-0.800371	0.12939
Rv2558	Rv2558	hypothetical protein	-0.775269	0.129654
nuoJ	Rv3154	NADH-quinone oxidoreductase subunit J	-0.735483	0.130282
erm(37)	Rv1988	23S rRNA methyltransferase	-0.84453	0.130696
Rv1264	Rv1264	adenylyl cyclase	-0.87581	0.13147
ctpJ	Rv3743c	cation transporter ATPase J	-0.171811	0.131734
Rv0203	Rv0203	hypothetical protein	-0.880691	0.132167
Rv1767	Rv1767	hypothetical protein	-1.04909	0.132817
Rv1339	Rv1339	hypothetical protein	-0.814959	0.132819
glyT	Rvnt32	tRNA-Gly	-1.2852	0.132934
Rv0178	Rv0178	Mce associated membrane protein	-0.745192	0.133187
Rv3087	Rv3087	diacyglycerol O-acyltransferase	-0.790522	0.133784
icd1	Rv3339c	isocitrate dehydrogenase	-0.698804	0.134605
pstC2	Rv0929	phosphate ABC transporter permease PstC	-0.870797	0.134659
fabG1	Rv1483	3-oxoacyl-ACP reductase FabG	-0.817813	0.135403
Rv0473	Rv0473	transmembrane protein	-0.866527	0.135767
Rv2475c	Rv2475c	hypothetical protein	-0.932671	0.135783
pks13	Rv3800c	polyketide synthase	-0.65801	0.135897
whiB2	Rv3260c	transcriptional regulator WhiB2	-0.79846	0.136842
Rv1546	Rv1546	hypothetical protein	-0.783923	0.136988
vapB48	Rv3697A	antitoxin VapB48	-0.947927	0.137165
MT3984	MT3984	hypothetical protein	-0.934258	0.137321
mce4F	Rv3494c	Mce family protein Mce4	-0.756218	0.137564
amiC	Rv2888c	amidase AmiC	-0.721335	0.137861
gltB	Rv3859c	glutamate synthase large subunit	-0.651407	0.138297
Rv2929	Rv2929	hypothetical protein	-0.841502	0.138432
Rv0471c	Rv0471c	hypothetical protein	-0.972972	0.138905
Rv3722c	Rv3722c	hypothetical protein	-0.730309	0.139367
metK	Rv1392	S-adenosylmethionine synthetase	-0.702665	0.139421
MT2554.1	MT2554.1	hypothetical protein	-0.994421	0.13964
glcB	Rv1837c	malate synthase	-0.676794	0.139765
Rv3295	Rv3295	TetR family transcriptional regulator	-0.769226	0.139976
Rv0108c	Rv0108c	hypothetical protein	-0.737936	0.140219
Rv2516c	Rv2516c	hypothetical protein	-0.940188	0.140258
sdhA	Rv3318	succinate dehydrogenase flavoprotein subunit	-0.787228	0.14061
tal	Rv1448c	transaldolase	-0.720184	0.14068
Rv1136	Rv1136	enoyl-CoA hydratase	-1.14758	0.140798
Rv3104c	Rv3104c	transmembrane protein	-0.825152	0.141328
gdh	Rv2476c	NAD-dependent glutamate dehydrogenase	-0.64441	0.141635
Rv2815c	Rv2815c	transposase	-1.1543	0.142347
php	Rv0230c	phosphotriesterase	-0.77175	0.142388
narG	Rv1161	nitrate reductase subunit alpha	-0.690812	0.142692
echA15	Rv2679	enoyl-CoA hydratase EchA15	-0.888813	0.142952
Rv2791c	Rv2791c	transposase	-0.679411	0.143308
Rv2532c	Rv2532c	hypothetical protein	-0.891856	0.14345
mpt70	Rv2875	major secreted immunogenic protein Mpt70	-0.961155	0.14389
Rv3038c	Rv3038c	hypothetical protein	-0.771291	0.143994
Rv1947	Rv1947	hypothetical protein	-1.04502	0.144286
hisF	Rv1605	imidazole glycerol phosphate synthase subunit HisF	-0.891276	0.145236
tlyA	Rv1694	16S/23S rRNA (cytidine-2'-O)-methyltransferase TlyA	-0.894439	0.145315
guaB1	Rv1843c	inosine-5'-monophosphate dehydrogenase	-0.705262	0.145988
htrA	Rv1223	serine protease HtrA	-0.674473	0.14604
Rv2969c	Rv2969c	hypothetical protein	-0.758682	0.146184
ask	Rv3709c	aspartokinase	-0.704257	0.146378
Rv1639c	Rv1639c	hypothetical protein	-0.665197	0.14643
Rv3400	Rv3400	hydrolase	-0.934097	0.14646
MT3280	MT3280	hypothetical protein	-0.220037	0.146816
Rv1463	Rv1463	ABC transporter ATP-binding protein	-0.796942	0.147523
groES	Rv3418c	chaperonin GroES	-0.682473	0.147529
Rv1626	Rv1626	two-component system transcriptional regulator	-0.725621	0.147583
PE_PGRS7	Rv0578c	PE-PGRS family protein PE_PGRS7	-0.785132	0.147822
Rv0274	Rv0274	hypothetical protein	-0.106081	0.148199
Rv1481	Rv1481	membrane protein	-0.774111	0.148598
fecB	Rv3044	FeIII-dicitrate-binding periplasmic lipoprotein	-0.766215	0.149126
Rv1086	Rv1086	(2Z,6E)-farnesyl diphosphate synthase	-0.904166	0.149184
eccA1	Rv3868	ESX-1 secretion system protein EccA1	-0.656668	0.149252
pstS3	Rv0928	phosphate ABC transporter substrate-binding lipoprotein PstS	-0.919384	0.151976
rpfB	Rv1009	resuscitation-promoting factor RpfB	-0.705093	0.152191
gcvH	Rv1826	glycine cleavage system protein H	-0.850812	0.152353
Rv3193c	Rv3193c	transmembrane protein	-0.653092	0.152825
fadB4	Rv3141	NADPH quinone oxidoreductase FadB	0.232278	0.153169
rphA	Rv1340	ribonuclease PH	-0.778193	0.153228
lpdC	Rv0462	dihydrolipoamide dehydrogenase	-0.697558	0.153627
papA3	Rv1182	acyltransferase PapA	-0.684886	0.153656
MT1007	MT1007	hypothetical protein	-0.831043	0.154963
rshA	Rv3221A	anti-sigma factor RshA	0.0431338	0.155024
csd	Rv1464	cysteine desulfurase	-0.679245	0.155097
eccE2	Rv3885c	ESX-2 secretion system protein EccE	-0.790289	0.155465
vapC9	Rv0960	ribonuclease VapC9	-0.859315	0.155573
rpsB	Rv2890c	30S ribosomal protein S2	-0.69726	0.155661
oppA	Rv1280c	oligopeptide ABC transporter substrate-binding lipoprotein OppA	-0.675843	0.155798
Rv1410c	Rv1410c	aminoglycosides/tetracycline-transport integral membrane protein	-0.679867	0.156309
cobS	Rv2208	cobalamin synthase	-0.314089	0.156599
Rv3776	Rv3776	hypothetical protein	-0.309484	0.156887
Rv0302	Rv0302	transcriptional regulator	-0.723334	0.156927
add	Rv3313c	adenosine deaminase	-0.85512	0.157126
Rv3627c	Rv3627c	hypothetical protein	-0.719649	0.157245
kstR2	Rv3557c	HTH-type transcriptional regulator KstR2	-0.782827	0.157861
Rv3900c	Rv3900c	hypothetical protein	-0.856963	0.159113
kasB	Rv2246	3-oxoacyl-ACP synthase 2	-0.605095	0.159173
vapC17	Rv2527	ribonuclease VapC17	-0.827448	0.159384
Rv0678	Rv0678	hypothetical protein	-0.823859	0.159426
sodC	Rv0432	superoxide dismutase	-0.747523	0.160365
aao	Rv1905c	D-amino acid oxidase	-0.0214814	0.161219
moaA2	Rv0869c	molybdenum cofactor biosynthesis protein MoaA	-0.717419	0.162493
Rv0192A	Rv0192A	conserved secreted protein	-0.930922	0.162636
Rv1766	Rv1766	hypothetical protein	-1.03044	0.162765
Rv1678	Rv1678	integral membrane protein	-0.801282	0.163031
rplI	Rv0056	50S ribosomal protein L9	-0.804133	0.1633
Rv1816	Rv1816	HTH-type transcriptional regulator	-0.809701	0.163457
Rv0804	Rv0804	hypothetical protein	-0.956065	0.1636
Rv1066	Rv1066	hypothetical protein	-0.934957	0.164816
Rv2366c	Rv2366c	transmembrane protein	-0.711151	0.165268
Rv0537c	Rv0537c	integral membrane protein	-0.736276	0.165589
Rv3773c	Rv3773c	hypothetical protein	-0.0174496	0.167193
mmsB	Rv0751c	3-hydroxyisobutyrate dehydrogenase	-0.818132	0.167331
eccE5	Rv1797	ESX-5 type VII secretion system protein EccE	-0.628512	0.167532
lprH	Rv1418	lipoprotein LprH	-0.904075	0.167684
pks6	Rv0405	membrane bound polyketide synthase	-0.611845	0.167758
alaT	Rvnt02	tRNA-Ala	-1.23163	0.167958
Rv0463	Rv0463	membrane protein	-0.122506	0.16826
fhaB	Rv0019c	FHA domain-containing protein FhaB	-0.727877	0.168446
xseA	Rv1108c	exodeoxyribonuclease VII large subunit	-0.750914	0.16871
Rv0647c	Rv0647c	hypothetical protein	-0.781377	0.168714
dxr	Rv2870c	1-deoxy-D-xylulose 5-phosphate reductoisomerase	-0.720667	0.16881
fmu	Rv1407	methyltransferase	-0.824322	0.16906
ctaC	Rv2200c	cytochrome C oxidase subunit II	-0.627482	0.169925
fadE28	Rv3544c	acyl-CoA dehydrogenase FadE28	-0.789002	0.17001
Rv0038	Rv0038	hypothetical protein	-0.828824	0.170618
MT2950	MT2950	hypothetical protein	-0.864284	0.170664
hemB	Rv0512	delta-aminolevulinic acid dehydratase	-0.685109	0.170767
Rv1167c	Rv1167c	transcriptional regulator	-0.68438	0.170786
MT2042.1	MT2042.1	hypothetical protein	-0.660377	0.170793
Rv1703c	Rv1703c	methyltransferase	-0.749514	0.171091
Rv1576c	Rv1576c	phage capsid protein	-0.874886	0.171093
Rv0149	Rv0149	quinone oxidoreductase	-0.724005	0.171198
Rv2557	Rv2557	hypothetical protein	-0.637788	0.172211
Rv0856	Rv0856	hypothetical protein	-0.89352	0.1724
usfY	Rv3288c	hypothetical protein	-0.846749	0.172493
lipI	Rv1400c	lipase	-0.768942	0.172581
eccE1	Rv3882c	ESX-1 secretion system protein EccE1	-0.748907	0.172931
Rv1128c	Rv1128c	hypothetical protein	-0.834092	0.173
Rv1856c	Rv1856c	oxidoreductase	-0.752496	0.173283
Rv0340	Rv0340	hypothetical protein	-0.844981	0.174144
gmdA	Rv1511	GDP-D-mannose dehydratase GmdA	-0.764536	0.175003
Rv3750c	Rv3750c	excisionase	-0.722824	0.175457
dgt	Rv2344c	deoxyguanosine triphosphate triphosphohydrolase	-0.759	0.175716
Rv2468c	Rv2468c	hypothetical protein	-0.75496	0.176247
Rv3256c	Rv3256c	hypothetical protein	-0.767895	0.176329
argU	Rvnt43	tRNA-Arg	-1.29606	0.176637
mgtC	Rv1811	Mg2+ transport P-type ATPase MgtC	-0.600213	0.176991
Rv3474	Rv3474	transposase	-1.04877	0.177004
Rv3527	Rv3527	hypothetical protein	-0.813946	0.177805
lppL	Rv2138	lipoprotein LppL	-0.773313	0.177818
MT3630	MT3630	hypothetical protein	-1.13355	0.178094
Rv0377	Rv0377	HTH-type transcriptional regulator	-0.727892	0.178148
eccCb1	Rv3871	ESX-1 secretion system protein EccCb	-0.626247	0.178366
Rv2426c	Rv2426c	hypothetical protein	-0.786168	0.178869
Rv2365c	Rv2365c	hypothetical protein	-1.00139	0.179273
Rv0265c	Rv0265c	iron ABC transporter substrate-binding lipoprotein	-0.763671	0.18006
folD	Rv3356c	bifunctional methylenetetrahydrofolate dehydrogenase/methenyltetrahydrofolate cyclohydrolase	-0.749205	0.180229
nuoF	Rv3150	NADH-quinone oxidoreductase subunit F	-0.593563	0.181143
Rv0567	Rv0567	methyltransferase/methylase	-0.746544	0.181877
Rv0004	Rv0004	hypothetical protein	-0.762022	0.182145
Rv0795	Rv0795	transposase	-1.2343	0.182666
vapC34	Rv1741	ribonuclease VapC34	-1.01534	0.183481
truA	Rv3455c	tRNA pseudouridine synthase A	-0.752443	0.183695
Rv2199c	Rv2199c	cytochrome c oxidase polypeptide 4	-0.696817	0.184221
Rv1829	Rv1829	hypothetical protein	-0.734561	0.184701
MT3536	MT3536	hypothetical protein	-1.02821	0.184871
Rv2480c	Rv2480c	transposase	-1.15038	0.185216
amiB1	Rv3306c	amidase AmiB	-0.710046	0.185257
Rv2263	Rv2263	oxidoreductase	-0.742144	0.186263
Rv3720	Rv3720	fatty acid synthase	-0.647254	0.187603
PE_PGRS31	Rv1768	PE-PGRS family protein PE_PGRS31	-0.684355	0.187848
Rv1489	Rv1489	hypothetical protein	-0.83255	0.187899
Rv3677c	Rv3677c	beta lactamase	-0.731179	0.188221
aroF	Rv2540c	chorismate synthase	-0.663183	0.18827
trpA	Rv1613	tryptophan synthase subunit alpha	-0.65435	0.189333
Rv3200c	Rv3200c	transmembrane cation transporter	-0.712723	0.189533
lipD	Rv1923	lipase LipD	-0.776056	0.189643
Rv0250c	Rv0250c	hypothetical protein	-0.730081	0.190092
galTa	Rv0618	galactose-1-phosphate uridylyltransferase galTa	-0.898271	0.191209
Rv2658c	Rv2658c	prophage protein	-0.873918	0.191814
Rv3269	Rv3269	hypothetical protein	-0.953206	0.192242
cydB	Rv1622c	cytochrome D ubiquinol oxidase subunit II CydB	-0.635832	0.192627
Rv0324	Rv0324	transcriptional regulator	-0.936345	0.192904
gnd1	Rv1844c	6-phosphogluconate dehydrogenase	-0.60032	0.193226
mbtL	Rv1344	acyl carrier protein MbtL	-0.979916	0.194593
Rv3856c	Rv3856c	hypothetical protein	-0.679232	0.194601
relA	Rv2583c	bifunctional (p)ppGpp synthase/hydrolase RelA	-0.587116	0.194895
Rv1152	Rv1152	transcriptional regulator	-0.810508	0.195021
rimI	Rv3420c	ribosomal-protein-alanine acetyltransferase RimI	-0.76841	0.195268
Rv3074	Rv3074	hypothetical protein	0.0177612	0.19529
Rv3431c	Rv3431c	transposase	-0.875306	0.195886
espJ	Rv3878	ESX-1 secretion-associated protein EspJ	0.258783	0.196556
Rv3821	Rv3821	integral membrane protein	-0.76939	0.196785
secA1	Rv3240c	protein translocase subunit SecA	-0.581037	0.197708
rpsA	Rv1630	30S ribosomal protein S1	-0.546653	0.197877
Rv3768	Rv3768	hypothetical protein	-1.05701	0.198923
gpgS	Rv1208	glucosyl-3-phosphoglycerate synthase	-0.769757	0.199987
atsB	Rv3299c	arylsulfatase AtsB	-0.572589	0.200122
lsr2	Rv3597c	iron-regulated H-NS-like protein	-0.754914	0.200254
sdhC	Rv3316	succinate dehydrogenase cytochrome B-556 subunit	-0.840837	0.201033
cyp132	Rv1394c	cytochrome P450 Cyp132	-0.628687	0.201491
mrsA	Rv3441c	phosphoglucosamine mutase	-0.627302	0.20278
Rv1444c	Rv1444c	hypothetical protein	-0.831262	0.203084
MT0781	MT0781	hypothetical protein	-0.426191	0.203793
MT0598	MT0598	hypothetical protein	-1.08959	0.204025
hisA	Rv1603	phosphoribosyl isomerase A	-0.825713	0.20663
MT1232	MT1232	hypothetical protein	-0.960537	0.207225
purK	Rv3276c	N5-carboxyaminoimidazole ribonucleotide synthase	-0.716258	0.207468
Rv1774	Rv1774	oxidoreductase	-0.830046	0.207851
Rv0360c	Rv0360c	hypothetical protein	-0.788974	0.207904
MT2617	MT2617	hypothetical protein	-0.674566	0.208503
Rv0756c	Rv0756c	hypothetical protein	-0.227251	0.209996
Rv3857c	Rv3857c	membrane protein	-0.981617	0.210686
Rv0998	Rv0998	acetyltransferase	-0.76376	0.210747
menD	Rv0555	bifunctional 2-succinyl-6-hydroxy-2,4-cyclohexadiene-1-carboxylate	-0.60794	0.210894
serA1	Rv2996c	D-3-phosphoglycerate dehydrogenase	-0.655409	0.211141
Rv1465	Rv1465	nitrogen fixation related protein	-0.733204	0.211475
Rv0513	Rv0513	transmembrane protein	-0.694014	0.211494
lpqF	Rv3593	lipoprotein LpqF	-0.639414	0.212659
Rv1363c	Rv1363c	membrane protein	-0.774936	0.212917
MT1777	MT1777	hypothetical protein	-1.47857	0.213349
Rv3612c	Rv3612c	hypothetical protein	-0.680698	0.213735
Rv0044c	Rv0044c	oxidoreductase	-0.794022	0.214385
Rv1769	Rv1769	hypothetical protein	-0.601962	0.214802
proV	Rv3758c	glycine betaine/carnitine/choline/L-proline ABC transporter ATP-binding protein ProV	-0.681275	0.215284
leuA	Rv3710	2-isopropylmalate synthase	-0.630222	0.216399
Rv0369c	Rv0369c	membrane oxidoreductase	-0.956557	0.216933
metU	Rvnt38	tRNA-Met	-1.08675	0.216989
Rv3224B	Rv3224B	conserved hypothetical protein	0.175877	0.217537
Rv0909	Rv0909	antitoxin	-0.896622	0.217896
Rv3671c	Rv3671c	serine protease	-0.655873	0.218634
PPE41	Rv2430c	PPE family protein PPE41	-0.681805	0.218835
Rv1565c	Rv1565c	hypothetical protein	-0.566972	0.21898
Rv1870c	Rv1870c	hypothetical protein	-0.647576	0.219497
MT2460	MT2460	hypothetical protein	-0.784678	0.219772
Rv2729c	Rv2729c	integral membrane protein	-0.77977	0.219936
Rv2743c	Rv2743c	hypothetical protein	-0.71078	0.219987
parA	Rv3918c	chromosome partitioning protein ParA	-0.643296	0.220139
parD1	Rv1960c	antitoxin ParD1	-0.914368	0.220206
ppnK	Rv1695	inorganic polyphosphate/ATP-NAD kinase	-0.716229	0.220482
Rv0941c	Rv0941c	hypothetical protein	-0.752017	0.22071
fadE12	Rv0972c	acyl-CoA dehydrogenase FadE12	-0.703651	0.220745
Rv0227c	Rv0227c	membrane protein	-0.560088	0.221
MT2045	MT2045	hypothetical protein	-0.898346	0.221108
mshC	Rv2130c	cysteine:1D-myo-inosityl 2-amino-2-deoxy--D-glucopyranoside ligase	-0.767724	0.221329
lpqA	Rv3016	lipoprotein LpqA	-0.312829	0.22162
Rv0190	Rv0190	hypothetical protein	-0.754974	0.221814
Rv2134c	Rv2134c	hypothetical protein	-0.680929	0.221951
Rv0822c	Rv0822c	hypothetical protein	-0.621279	0.222308
Rv3142c	Rv3142c	hypothetical protein	-0.707668	0.222562
Rv1535	Rv1535	hypothetical protein	-0.726317	0.222598
Rv0457c	Rv0457c	peptidase	-0.778411	0.223779
fxsA	Rv2053c	transmembrane protein FxsA	-0.855558	0.224035
Rv0500A	Rv0500A	DNA-binding protein	-0.919835	0.224096
Rv2425c	Rv2425c	hypothetical protein	-0.687116	0.224414
mazE7	Rv2063	antitoxin MazE7	-0.993952	0.224733
ppsA	Rv2931	phthiocerol synthesis polyketide synthase type I PpsA	-0.517055	0.22483
Rv2910c	Rv2910c	hypothetical protein	-0.998684	0.225009
Rv1757c	Rv1757c	transposase	-1.02785	0.225295
Rv2506	Rv2506	TetR family transcriptional regulator	-0.796392	0.225534
Rv2468A	Rv2468A	hypothetical protein	-0.764986	0.225542
rmlC	Rv3465	dTDP-4-dehydrorhamnose 3,5-epimerase	-0.74411	0.226047
cfp29	Rv0798c	hypothetical protein	-0.612724	0.226561
sigC	Rv2069	ECF RNA polymerase sigma factor SigC	-0.704636	0.226835
MT3535	MT3535	hypothetical protein	-1.07643	0.227017
accD6	Rv2247	acetyl-/propionyl-CoA carboxylase subunit beta	-0.530106	0.22749
PE_PGRS38	Rv2162c	PE-PGRS family protein PE_PGRS38	-0.581763	0.227625
Rv3898c	Rv3898c	hypothetical protein	-0.792362	0.228053
argW	Rvnt28	tRNA-Arg	-1.14173	0.230498
thiL	Rv2977c	thiamine-monophosphate kinase	-0.703107	0.23158
Rv3922c	Rv3922c	membrane protein insertion efficiency factor	-0.737031	0.231762
recN	Rv1696	DNA repair protein RecN	-0.619264	0.23246
Rv0024	Rv0024	NLP/P60 family protein	-0.812855	0.23286
Rv3528c	Rv3528c	hypothetical protein	-0.748042	0.232988
Rv1794	Rv1794	hypothetical protein	-0.564276	0.233103
chaA	Rv1607	ionic transporter integral membrane protein ChaA	0.372142	0.233681
Rv3815c	Rv3815c	acyltransferase	-0.68787	0.233892
glnT	Rvnt16	tRNA-Gln	-1.24229	0.235155
pitA	Rv0545c	low-affinity inorganic phosphate transporter	-0.526449	0.235266
cfp2	Rv2376c	low molecular weight antigen MTB12	-0.616329	0.235331
aroK	Rv2539c	shikimate kinase	-0.761285	0.23534
pstS1	Rv0934	phosphate ABC transporter substrate-binding lipoprotein PstS	-0.597087	0.237014
lprK	Rv0173	Mce family lipoprotein LprK	-0.52795	0.237211
MT2565	MT2565	hypothetical protein	-1.50089	0.238954
vapB20	Rv2550c	antitoxin VapB20	-0.779377	0.239457
phoY1	Rv3301c	phosphate transport system transcriptional regulator PhoY	-0.795808	0.240188
fadE13	Rv0975c	acyl-CoA dehydrogenase FadE13	-0.675786	0.240219
TB18.5	Rv0164	hypothetical protein	-0.486939	0.240626
Rv2049c	Rv2049c	hypothetical protein	-0.80959	0.241288
hadA	Rv0635	(3R)-hydroxyacyl-ACP dehydratase subunit HadA	-0.656903	0.24211
fadE3	Rv0215c	acyl-CoA dehydrogenase fadE3	-0.768261	0.24213
Rv1060	Rv1060	hypothetical protein	-0.829238	0.242247
Rv0148	Rv0148	short-chain type dehydrogenase/reductase	-0.591188	0.242419
lpqI	Rv0237	lipoprotein LpqI	-0.726919	0.242529
ilvA	Rv1559	threonine dehydratase IlvA	-0.586923	0.242532
mce4D	Rv3496c	Mce family protein Mce4D	-0.58492	0.243441
cysE	Rv2335	serine acetyltransferase	-0.69168	0.243794
Rv3401	Rv3401	glycosyl hydrolase	-0.54366	0.244008
eccB5	Rv1782	ESX-5 type VII secretion system protein EccB5	-0.508025	0.244129
Rv0681	Rv0681	transcriptional regulator	-0.820029	0.244807
hisI	Rv1606	phosphoribosyl-AMP cyclohydrolase	-0.896712	0.246274
PPE29	Rv1801	PPE family protein PPE29	-0.762846	0.246301
Rv2762c	Rv2762c	hypothetical protein	-0.876389	0.246497
pafC	Rv2095c	proteasome accessory factor C	-0.72254	0.24675
lysA	Rv1293	diaminopimelate decarboxylase	-0.580191	0.247059
Rv1672c	Rv1672c	integral membrane transport protein	-0.760433	0.249456
mmpL7	Rv2942	transmembrane transport protein MmpL7	-0.541026	0.251221
eccD3	Rv0290	ESX-3 secretion system protein EccD	-0.513325	0.251324
nuoK	Rv3155	NADH-quinone oxidoreductase subunit K	-0.692543	0.251903
csoR	Rv0967	copper-sensing transcriptional repressor CsoR	-0.766193	0.252744
Rv2305	Rv2305	hypothetical protein	-0.677872	0.25404
cysH	Rv2392	phosphoadenosine phosphosulfate reductase	-0.541299	0.254047
proW	Rv3757c	glycine betaine/carnitine/choline/L-proline ABC transporter permease ProW	-0.816769	0.254499
Rv2076c	Rv2076c	hypothetical protein	-0.902142	0.254715
Rv0293c	Rv0293c	hypothetical protein	0.262914	0.254823
metH	Rv2124c	methionine synthase	-0.480576	0.254949
groEL1	Rv3417c	chaperonin GroEL	-0.463712	0.255165
Rv1979c	Rv1979c	permease	-0.0773827	0.255518
glfT1	Rv3782	galactofuranosyl transferase GlfT	-0.604038	0.255808
furA	Rv1909c	ferric uptake regulation protein FurA	-0.656344	0.255929
opcA	Rv1446c	OXPP cycle protein OpcA	-0.59736	0.256363
tgs2	Rv3734c	diacyglycerol O-acyltransferase	-0.569088	0.256371
hycQ	Rv0086	hydrogenase HycQ	-0.561318	0.257392
Rv1673c	Rv1673c	hypothetical protein	-0.871929	0.258787
Rv1424c	Rv1424c	membrane protein	0.27288	0.25882
Rv2771c	Rv2771c	hypothetical protein	-0.77545	0.258931
leuX	Rvnt17	tRNA-Leu	-1.10715	0.259056
Rv2345	Rv2345	transmembrane protein	0.588778	0.259183
mas	Rv2940c	multifunctional mycocerosic acid synthase	-0.515861	0.259255
Rv3377c	Rv3377c	type B diterpene cyclase	-0.151744	0.259409
PEP0077	PEP0077	Small peptide in vicinity of Rv0581	-1.06557	0.259427
Rv3777	Rv3777	oxidoreductase	0.186272	0.260033
ksgA	Rv1010	rRNA small subunit methyltransferase A	-0.614725	0.261419
vapB40	Rv2595	antitoxin VapB40	-0.844691	0.261525
Rv0051	Rv0051	transmembrane protein	-0.643056	0.261558
rpoC	Rv0668	DNA-directed RNA polymerase subunit beta'	-0.410736	0.261656
ribD	Rv2671	bifunctional diaminohydroxyphosphoribosylaminopyrimidine	-0.814818	0.262082
Rv2307c	Rv2307c	hypothetical protein	-0.456442	0.262193
menE	Rv0542c	2-succinylbenzoic acid--CoA ligase	-0.637908	0.262427
lprB	Rv1274	lipoprotein LprB	-0.673437	0.262608
Rv2707	Rv2707	hypothetical protein	-0.400873	0.262621
Rv0738	Rv0738	hypothetical protein	-0.870358	0.2641
Rv0163	Rv0163	hypothetical protein	-0.218396	0.264169
Rv0313	Rv0313	hypothetical protein	-0.635552	0.264255
wbbL2	Rv1525	rhamnosyl transferase WbbL	-0.738433	0.264269
devS	Rv3132c	two component sensor histidine kinase DevS	0.285798	0.264637
purH	Rv0957	bifunctional phosphoribosylaminoimidazolecarboxamide	-0.553598	0.264669
fum	Rv1098c	fumarate hydratase	-0.574653	0.265734
Rv1924c	Rv1924c	hypothetical protein	0.117775	0.266325
glfT2	Rv3808c	galactofuranosyl transferase GlfT	-0.51184	0.266491
gmk	Rv1389	guanylate kinase	-0.535205	0.266591
PE_PGRS61	Rv3653	PE-PGRS family-related protein PE_PGRS61	-0.974748	0.266592
cydA	Rv1623c	cytochrome D ubiquinol oxidase subunit I CydA	-0.511146	0.266759
Rv0328	Rv0328	transcriptional regulator	-0.769114	0.266903
glnD	Rv2918c	bifunctional uridylyltransferase/uridylyl-removing enzyme	-0.612566	0.267048
tmk	Rv3247c	thymidylate kinase	-0.827835	0.26712
Rv0543c	Rv0543c	hypothetical protein	-0.712703	0.267269
Rv0907	Rv0907	hypothetical protein	-0.614121	0.269003
uvrD2	Rv3198c	ATP-dependent DNA helicase UvrD	-0.595413	0.269769
MT3994	MT3994	hypothetical protein	-0.969728	0.269895
iscS	Rv3025c	cysteine desulfurase	-0.6494	0.270113
Rv0955	Rv0955	integral membrane protein	-0.600998	0.270292
Rv0686	Rv0686	membrane protein	-0.626672	0.270747
Rv1534	Rv1534	transcriptional regulator	-0.634024	0.270828
Rv2369c	Rv2369c	hypothetical protein	-0.336424	0.271753
Rv0176	Rv0176	Mce associated transmembrane protein	-0.529444	0.272863
tesB2	Rv2605c	acyl-CoA thioesterase TesB	-0.593235	0.273798
Rv0862c	Rv0862c	hypothetical protein	-0.621035	0.273854
Rv3661	Rv3661	hypothetical protein	-0.697461	0.274048
Rv3322c	Rv3322c	methyltransferase	-0.838297	0.275803
fadE20	Rv2724c	acyl-CoA dehydrogenase FadE20	-0.606414	0.27704
echA11	Rv1141c	enoyl-CoA hydratase EchA11	0.170247	0.277086
egtD	Rv3701c	histidine-specific methyltransferase EtgD	-0.655434	0.27737
Rv0988	Rv0988	hypothetical protein	-0.661645	0.277783
Rv0142	Rv0142	hypothetical protein	-0.714159	0.278566
vapB42	Rv2760c	antitoxin VapB42	-0.969179	0.278678
rplL	Rv0652	50S ribosomal protein L7/L12	-0.667506	0.278942
pcnA	Rv3907c	poly(A) polymerase PcnA	-0.668844	0.279513
Rv1891	Rv1891	hypothetical protein	-0.648125	0.280222
Rv1476	Rv1476	membrane protein	-0.683309	0.28105
Rv2197c	Rv2197c	transmembrane protein	-0.223755	0.281667
mftR	Rv0691c	mycofactocin biosynthesis transcriptional regulator MftR	-0.739183	0.282032
Rv0185	Rv0185	hypothetical protein	-0.70061	0.282396
Rv0336	Rv0336	hypothetical protein	-0.419696	0.283296
eccA5	Rv1798	ESX-5 type VII secretion system protein EccA	-0.43709	0.283673
Rv0200	Rv0200	transmembrane protein	-0.0821579	0.284011
sirR	Rv2788	transcriptional repressor SirR	-0.196312	0.285184
MT2424	MT2424	hypothetical protein	0.0243054	0.286965
Rv2880c	Rv2880c	conserved hypothetical protein	-0.599483	0.287148
valV	Rvnt23	tRNA-Val	-1.0183	0.288045
Rv0474	Rv0474	HTH-type transcriptional regulator	-0.821218	0.289135
Rv2739c	Rv2739c	transferase	-0.74505	0.289437
eccE3	Rv0292	ESX-3 secretion system protein EccE	-0.536969	0.290308
Rv0944	Rv0944	formamidopyrimidine-DNA glycosylase	-0.787361	0.290635
cut2	Rv2301	cutinase	-0.636464	0.291344
bioD	Rv1570	ATP-dependent dethiobiotin synthetase BioD	-0.714926	0.291769
Rv2621c	Rv2621c	transcriptional regulator	-0.715914	0.293535
Rv3733c	Rv3733c	hypothetical protein	-0.641404	0.293794
fbpD	Rv3803c	MPT51/MPB51 antigen	-0.472679	0.293937
Rv3916c	Rv3916c	hypothetical protein	-0.00957351	0.29435
cobN	Rv2062c	cobalamin biosynthesis protein CobN	-0.484868	0.295294
Rv3271c	Rv3271c	integral membrane protein	0.0153988	0.296595
MT0270	MT0270	hypothetical protein	-0.832921	0.296663
rpsI	Rv3442c	30S ribosomal protein S9	-0.65285	0.29728
Rv0435c	Rv0435c	ATPase	-0.533928	0.297592
fcoT	Rv0098	fatty acyl CoA thioesterase FcoT	-0.798193	0.298681
ptpA	Rv2234	protein-tyrosine-phosphatase	-0.721586	0.29876
mdh	Rv1240	malate dehydrogenase	-0.544692	0.299263
PPE31	Rv1807	PPE family protein	-0.699429	0.299797
Rv3520c	Rv3520c	coenzyme F420-dependent oxidoreductase	-0.376511	0.29984
Rv2417c	Rv2417c	DegV domain-containing protein	-0.70644	0.30016
aftB	Rv3805c	terminal beta-(1->2)-arabinofuranosyltransferase	-0.461462	0.301184
Rv0875c	Rv0875c	hypothetical protein	-0.702512	0.301479
ltp1	Rv2790c	lipid-transfer protein	-0.484449	0.302425
glyA1	Rv1093	serine hydroxymethyltransferase	-0.507967	0.302559
PE_PGRS9	Rv0746	PE-PGRS family protein PE_PGRS9	-0.707189	0.302797
helY	Rv2092c	ATP-dependent DNA helicase HelY	-0.3847	0.303281
Rv3902c	Rv3902c	hypothetical protein	-0.732906	0.303407
fadD8	Rv0551c	fatty-acid--CoA ligase FadD8	-0.644433	0.303826
Rv2787	Rv2787	hypothetical protein	0.102079	0.304332
Rv3120	Rv3120	hypothetical protein	-0.621718	0.305188
Rv3771c	Rv3771c	hypothetical protein	-0.882157	0.305763
MT3131.1	MT3131.1	hypothetical protein	-0.797273	0.306134
qor	Rv1454c	quinone reductase	-0.0652454	0.306503
Rv3099c	Rv3099c	hypothetical protein	-0.557863	0.306824
Rv0712	Rv0712	hypothetical protein	-0.685316	0.307039
Rv1414	Rv1414	hypothetical protein	-0.874373	0.307265
Rv3741c	Rv3741c	oxidoreductase	-0.702122	0.307296
topA	Rv3646c	DNA topoisomerase I	-0.500739	0.307613
Rv0750	Rv0750	hypothetical protein	-0.725081	0.307965
Rv0221	Rv0221	diacyglycerol O-acyltransferase	-0.53343	0.308497
argT	Rvnt14	tRNA-Arg	-1.11115	0.308752
ctpH	Rv0425c	metal cation transporting ATPase H	-0.404385	0.308877
Rv2792c	Rv2792c	resolvase	-0.614198	0.309257
Rv3098A	Rv3098A	PemK-like protein	0.424555	0.309575
Rv3817	Rv3817	phosphotransferase	-0.752243	0.310127
Rv3008	Rv3008	hypothetical protein	0.267453	0.310379
PPE32	Rv1808	PPE family protein PPE32	-0.649637	0.310476
Rv2975c	Rv2975c	hypothetical protein	-0.908226	0.310713
che1	Rv2393	ferrochelatase	-0.517421	0.311259
Rv2896c	Rv2896c	hypothetical protein	-0.295628	0.31142
Rv0515	Rv0515	hypothetical protein	-0.122089	0.311517
fadD13	Rv3089	long chain-fatty-acid--CoA ligase FadD13	-0.528766	0.311882
eccC3	Rv0284	ESX-3 secretion system protein EccC3	-0.347768	0.312057
Rv0579	Rv0579	hypothetical protein	0.49498	0.313577
Rv3755c	Rv3755c	hypothetical protein	-0.701119	0.313605
MT1054.1	MT1054.1	hypothetical protein	-0.271024	0.313787
Rv1049	Rv1049	transcriptional repressor	-0.905962	0.313914
ftsW	Rv2154c	lipid II flippase FtsW	-0.373877	0.314373
MT0573.1	MT0573.1	hypothetical protein	-0.930814	0.314511
mce1C	Rv0171	Mce family protein Mce1C	-0.331128	0.315208
Rv0074	Rv0074	hypothetical protein	-0.587339	0.316024
mmpL11	Rv0202c	transmembrane transport protein MmpL11	-0.423887	0.316262
thiC	Rv0423c	phosphomethylpyrimidine synthase	-0.433399	0.31766
mazF8	Rv2274c	toxin MazF8	-0.947145	0.318094
Rv2237	Rv2237	hypothetical protein	0.431243	0.318377
PE_PGRS54	Rv3508	PE-PGRS family protein PE_PGRS54	-0.555675	0.318695
Rv2700	Rv2700	hypothetical protein	-0.610438	0.318744
pepA	Rv0125	serine protease PepA	-0.497564	0.319356
gabD1	Rv0234c	succinate-semialdehyde dehydrogenase	-0.0320567	0.319691
Rv3208	Rv3208	TetR family transcriptional regulator	-0.138828	0.320081
Rv0204c	Rv0204c	transmembrane protein	-0.128477	0.320186
Rv3519	Rv3519	hypothetical protein	0.0576792	0.32021
Rv0365c	Rv0365c	hypothetical protein	0.323941	0.320394
pra	Rv1078	hypothetical protein	-0.308846	0.320422
recA	Rv2737c	recombinase A	-0.522991	0.320897
Rv3906c	Rv3906c	hypothetical protein	-0.768139	0.321465
Rv3679	Rv3679	anion transporter ATPase	-0.289399	0.321987
Rv0187	Rv0187	O-methyltransferase	0.11134	0.322165
Rv0786c	Rv0786c	hypothetical protein	-0.591785	0.322276
glgE	Rv1327c	alpha-1,4-glucan:maltose-1-phosphate maltosyltransferase	-0.527206	0.322914
glyU	Rvnt04	tRNA-Gly	-0.744375	0.323738
Rv2857c	Rv2857c	short-chain type dehydrogenase/reductase	-0.650628	0.324024
Rv0433	Rv0433	carboxylate-amine ligase	-0.508521	0.325053
Rv0801	Rv0801	hypothetical protein	-0.762115	0.325422
mmpL10	Rv1183	transmembrane transport protein MmpL10	-0.510255	0.326341
Rv3760	Rv3760	membrane protein	-0.613213	0.326866
MT0069	MT0069	hypothetical protein	-0.735607	0.327115
Rv1903	Rv1903	membrane protein	0.182691	0.328261
Rv2405	Rv2405	hypothetical protein	-0.62353	0.330685
pks12	Rv2048c	polyketide synthase	-0.230339	0.332936
Rv0083	Rv0083	oxidoreductase	-0.538779	0.333096
Rv1456c	Rv1456c	antibiotic ABC transporter permease	-0.699537	0.333365
eccB3	Rv0283	ESX-3 secretion system protein EccB3	-0.310438	0.335047
Rv1989c	Rv1989c	hypothetical protein	-0.220826	0.335755
echA17	Rv3039c	enoyl-CoA hydratase EchA17	-0.674762	0.337309
lpqL	Rv0418	lipoprotein aminopeptidase LpqL	-0.522759	0.337437
Rv2229c	Rv2229c	hypothetical protein	-0.647756	0.337562
cysK1	Rv2334	O-acetylserine sulfhydrylase	-0.512999	0.337873
ileT	Rvnt01	tRNA-Ile	-0.938422	0.338183
PE_PGRS39	Rv2340c	PE-PGRS family protein PE_PGRS39	-0.621424	0.338817
PE27	Rv2769c	PE family protein PE27	-0.790667	0.338838
Rv0295c	Rv0295c	hypothetical protein	-0.693861	0.33936
Rv1637c	Rv1637c	hypothetical protein	0.502684	0.340004
Rv3277	Rv3277	transmembrane protein	-0.528906	0.340118
kstR	Rv3574	HTH-type transcriptional regulator KstR	-0.418845	0.340391
Rv0496	Rv0496	hypothetical protein	-0.560594	0.34055
adhA	Rv1862	alcohol dehydrogenase A	-0.591972	0.340585
Rv2206	Rv2206	transmembrane protein	-0.659768	0.340674
Rv3362c	Rv3362c	ATP/GTP-binding protein	-0.702006	0.341063
fadE6	Rv0271c	acyl-CoA dehydrogenase FadE6	0.451035	0.341661
Rv1433	Rv1433	hypothetical protein	-0.551047	0.342086
secF	Rv2586c	protein translocase subunit SecF	-0.283756	0.342469
bioF1	Rv1569	8-amino-7-oxononanoate synthase	-0.669585	0.342761
Rv3364c	Rv3364c	hypothetical protein	-0.737338	0.343282
Rv0177	Rv0177	Mce associated protein	-0.421726	0.343638
ppsE	Rv2935	phthiocerol synthesis polyketide synthase type I PpsE	-0.281971	0.344772
ctpE	Rv0908	metal cation transporter ATPase E	-0.558963	0.345829
mutT2	Rv1160	8-oxo-dGTP diphosphatase	-0.748105	0.346085
lpqV	Rv1064c	lipoprotein LpqV	-0.887738	0.346474
Rv3427c	Rv3427c	transposase	-0.690621	0.346965
htpX	Rv0563	protease HtpX	-0.580353	0.347374
cfp21	Rv1984c	cutinase	-0.612359	0.347378
MT1578.1	MT1578.1	hypothetical protein	-0.849234	0.34837
Rv0281	Rv0281	S-adenosylmethionine-dependent methyltransferase	-0.638797	0.349286
Rv3645	Rv3645	transmembrane protein	-0.32232	0.349521
vapB43	Rv2871	antitoxin VapB43	-0.881614	0.34962
bpoB	Rv1123c	peroxidase BpoB	-0.652244	0.349675
nuoD	Rv3148	NADH-quinone oxidoreductase subunit D	-0.218367	0.350327
Rv0566c	Rv0566c	hypothetical protein	-0.804326	0.350378
MT0724.1	MT0724.1	hypothetical protein	-0.982498	0.351794
rplM	Rv3443c	50S ribosomal protein L13	-0.393168	0.35185
Rv2190c	Rv2190c	endopeptidase	-0.270355	0.352843
hsaG	Rv3535c	acetaldehyde dehydrogenase	-0.632266	0.353274
impA	Rv1604	inositol-monophosphatase ImpA	-0.554091	0.353419
Rv2025c	Rv2025c	cation efflux system protein	-0.66293	0.353485
Rv0012	Rv0012	membrane protein	-0.567887	0.354124
glpK	Rv3696c	glycerol kinase	-0.277149	0.354728
atsA	Rv0711	arylsulfatase AtsA	-0.510387	0.35595
tesB1	Rv1618	acyl-CoA thioesterase TesB	-0.391667	0.35904
Rv1500	Rv1500	glycosyltransferase	-0.0488314	0.359083
thiO	Rv0415	thiamine biosynthesis oxidoreductase ThiO	-0.650519	0.359126
dppD	Rv3663c	dipeptide ABC transporter ATP-binding protein DppD	0.24238	0.359823
mycP3	Rv0291	membrane-anchored mycosin MycP	-0.255376	0.360032
hisH	Rv1602	imidazole glycerol phosphate synthase subunit HisH	-0.621463	0.36065
Rv1220c	Rv1220c	methyltransferase	-0.642335	0.360658
Rv2943	Rv2943	insertion sequence element IS1533 transposase	-0.678548	0.361889
obg	Rv2440c	GTPase Obg	-0.337922	0.362153
mazF6	Rv1991c	mRNA interferase MazF6	-0.769343	0.362539
Rv2160A	Rv2160A	conserved hypothetical protein	-0.2761	0.362557
Rv3680	Rv3680	anion transporter ATPase	-0.308083	0.363367
Rv0459	Rv0459	hypothetical protein	0.187697	0.363655
Rv1139c	Rv1139c	hypothetical protein	-0.759095	0.363815
hemE	Rv2678c	uroporphyrinogen decarboxylase	-0.454847	0.364127
Rv3551	Rv3551	CoA-transferase subunit alpha	-0.680646	0.364268
Rv2034	Rv2034	ArsR family HTH-type transcriptional repressor	-0.788699	0.365068
ppdK	Rv1127c	pyruvate, phosphate dikinase PpdK	-0.51885	0.365705
otsB2	Rv3372	trehalose 6-phosphate phosphatase	0.356061	0.366562
valS	Rv2448c	valine--tRNA ligase	-0.337128	0.366783
ftsZ	Rv2150c	cell division protein FtsZ	-0.281547	0.367288
Rv0121c	Rv0121c	hypothetical protein	-0.810938	0.36852
hisC1	Rv1600	histidinol-phosphate aminotransferase	-0.482878	0.368618
pstP	Rv0018c	phosphoserine/threonine phosphatase PstP	-0.466944	0.368626
MT3483	MT3483	hypothetical protein	-0.846687	0.368628
MT2401.2	MT2401.2	hypothetical protein	-0.970324	0.368642
PE_PGRS32	Rv1803c	PE-PGRS family protein PE_PGRS32	-0.252549	0.36869
esxI	Rv1037c	ESAT-6 like protein EsxI	-0.393766	0.369022
aldC	Rv2858c	aldehyde dehydrogenase AldC	-0.553773	0.370047
fas	Rv2524c	fatty acid synthase	-0.138771	0.370837
sapM	Rv3310	acid phosphatase	-0.168904	0.37114
hycD	Rv0084	formate hydrogenlyase HycD	-0.480682	0.372061
thyA	Rv2764c	thymidylate synthase ThyA	-0.546175	0.372064
PE_PGRS8	Rv0742	hypothetical protein	-0.816813	0.372081
Rv1747	Rv1747	ABC transporter ATP-binding protein/permease	-0.372201	0.372346
cyp121	Rv2276	cytochrome P450 Cyp121	-0.570098	0.373698
Rv3064c	Rv3064c	integral membrane protein	-0.501575	0.37377
Rv3348	Rv3348	transposase	-0.694899	0.374878
Rv0095c	Rv0095c	hypothetical protein	-0.884174	0.375276
Rv2342	Rv2342	hypothetical protein	0.0427627	0.375428
cobO	Rv2849c	cob(I)alamin adenosyltransferase	-0.645378	0.37549
mftF	Rv0696	mycofactocin biosynthesis glycosyltransferase MftF	-0.221296	0.375553
rip	Rv2869c	zinc metalloprotease	-0.450416	0.376215
Rv0926c	Rv0926c	hypothetical protein	-0.604244	0.376826
vapB4	Rv0596c	antitoxin VapB4	-0.799728	0.377048
PPE17	Rv1168c	PPE family protein PPE17	-0.63779	0.377716
PE_PGRS12	Rv0832	PE-PGRS family protein PE_PGRS12	-0.785255	0.377872
gpdA2	Rv2982c	glycerol-3-phosphate dehydrogenase	-0.630938	0.378127
Rv1501	Rv1501	hypothetical protein	0.211831	0.379308
tgs4	Rv3088	diacyglycerol O-acyltransferase	-0.501937	0.379881
pks1	Rv2946c	polyketide synthase	-0.101469	0.380234
Rv2314c	Rv2314c	hypothetical protein	-0.467243	0.381222
fbiC	Rv1173	FO synthase	-0.638752	0.382228
gabD2	Rv1731	succinate-semialdehyde dehydrogenase	-0.0384394	0.382365
Rv3770A	Rv3770A	A transposase	-0.916715	0.382786
ctpV	Rv0969	copper-exporting ATPase	-0.408417	0.383419
amiD	Rv3375	amidase	-0.592096	0.383505
guaA	Rv3396c	GMP synthase	-0.509052	0.383629
rpsR1	Rv0055	30S ribosomal protein S18	-0.669014	0.384492
MT3580.2	MT3580.2	hypothetical protein	-0.516482	0.384619
nuoE	Rv3149	NADH-quinone oxidoreductase subunit E	-0.247401	0.385081
hsdS	Rv2761c	type I restriction/modification system specificity determinant HsdS	-0.563864	0.385087
Rv1249c	Rv1249c	membrane protein	0.0817488	0.386115
TB9.4	Rv3208A	hypothetical protein	-0.259222	0.386121
Rv3160c	Rv3160c	TetR family transcriptional regulator	-0.681834	0.386122
Rv2646	Rv2646	integrase	-0.630371	0.387276
murD	Rv2155c	UDP-N-acetylmuramoylalanine--D-glutamate ligase	-0.217075	0.389232
aspC	Rv0337c	aspartate aminotransferase	-0.328092	0.39006
Rv3626c	Rv3626c	hypothetical protein	-0.442983	0.391397
Rv3363c	Rv3363c	hypothetical protein	-0.746108	0.391664
Rv3342	Rv3342	methyltransferase	-0.599084	0.391695
Rv1627c	Rv1627c	nonspecific lipid-transfer protein	-0.429099	0.392966
Rv1957	Rv1957	SecB-like chaperone	-0.625074	0.393146
pks5	Rv1527c	polyketide synthase	0.466057	0.393434
Rv0314c	Rv0314c	membrane protein	0.00959447	0.394422
ceoC	Rv2692	TRK system potassium uptake protein CeoC	-0.639267	0.394827
pks8	Rv1662	polyketide synthase	-0.293954	0.395244
pimA	Rv2610c	alpha-(1-2)-phosphatidylinositol mannosyltransferase	-0.454202	0.395653
Rv2507	Rv2507	hypothetical protein	-0.513977	0.396242
hemY	Rv2677c	protoporphyrinogen oxidase	-0.530898	0.396506
accD2	Rv0974c	acetyl-/propionyl-CoA carboxylase subunit beta	-0.57666	0.397088
smc	Rv2922c	chromosome partition protein Smc	-0.395434	0.397484
Rv2105	Rv2105	transposase	-0.791942	0.399075
hisT	Rvnt29	tRNA-His	-0.997528	0.399115
Rv3725	Rv3725	oxidoreductase	0.108345	0.399309
modC	Rv1859	molybdenum ABC transporter ATP-binding protein ModC	0.0795317	0.39988
ansA	Rv1538c	L-aparaginase	-0.625771	0.399958
Rv1117	Rv1117	hypothetical protein	-0.594006	0.400375
purM	Rv0809	phosphoribosylformylglycinamidine cyclo-ligase PurM	0.443801	0.400486
Rv1700	Rv1700	NUDIX hydrolase	-0.489502	0.400487
ctaD	Rv3043c	cytochrome C oxidase cytochrome 1	-0.311168	0.400631
xerD	Rv1701	tyrosine recombinase XerD	-0.446685	0.401337
nrdZ	Rv0570	vitamin B12-dependent ribonucleoside-diphosphate reductase	-0.551649	0.402217
Rv2648	Rv2648	transposase	-0.802746	0.402649
pheA	Rv3838c	prephenate dehydratase	-0.526931	0.402995
Rv1635c	Rv1635c	mannosyltransferase	0.105751	0.404337
Rv2387	Rv2387	hypothetical protein	0.375765	0.405085
Rv0184	Rv0184	hypothetical protein	-0.565188	0.405475
mftC	Rv0693	mycofactocin radical SAM maturase MftC	-0.337052	0.406208
Rv0541c	Rv0541c	integral membrane protein	-0.570189	0.406552
lppW	Rv2905	lipoprotein LppW	-0.432778	0.408559
Rv1148c	Rv1148c	hypothetical protein	0.0087237	0.409081
Rv3492c	Rv3492c	Mce associated protein	-0.0172343	0.410672
Rv3424c	Rv3424c	hypothetical protein	-0.873003	0.410805
guaB2	Rv3411c	inosine-5'-monophosphate dehydrogenase	-0.269915	0.411658
MT3974.1	MT3974.1	hypothetical protein	0.220593	0.41168
echA18	Rv3373	enoyl-CoA hydratase	-0.738955	0.412577
Rv0102	Rv0102	integral membrane protein	-0.530927	0.413055
Rv0516c	Rv0516c	anti-anti-sigma factor	-0.603752	0.413789
pks4	Rv1181	polyketide beta-ketoacyl synthase	-0.078505	0.413818
folE	Rv3609c	GTP cyclohydrolase I	-0.569482	0.413896
Rv0199	Rv0199	membrane protein	-0.258687	0.413946
Rv2240c	Rv2240c	hypothetical protein	-0.472694	0.414291
aglA	Rv2471	alpha-glucosidase AglA	-0.499829	0.414863
hemZ	Rv1485	ferrochelatase	0.193545	0.414878
Rv3698	Rv3698	hypothetical protein	-0.607038	0.415139
MT3210	MT3210	hypothetical protein	-0.489539	0.415598
Rv0514	Rv0514	transmembrane protein	-0.639084	0.415655
Rv3747	Rv3747	hypothetical protein	-0.60421	0.416654
pyrE	Rv0382c	orotate phosphoribosyltransferase	-0.6149	0.41666
Rv2484c	Rv2484c	diacyglycerol O-acyltransferase	-0.137972	0.417084
Rv3548c	Rv3548c	short-chain type dehydrogenase/reductase	-0.00742241	0.417161
Rv1683	Rv1683	bifunctional long-chain acyl-CoA synthase/lipase	-0.360032	0.417226
lpqO	Rv0604	lipoprotein LpqO	-0.0650114	0.417253
Rv0276	Rv0276	hypothetical protein	-0.227205	0.417968
PE_PGRS57	Rv3514	PE-PGRS family protein PE_PGRS57	-0.529306	0.418611
infB	Rv2839c	translation initiation factor IF-2	-0.150324	0.41905
nuoC	Rv3147	NADH-quinone oxidoreductase subunit C	-0.305839	0.419258
Rv1342c	Rv1342c	hypothetical protein	0.30359	0.420248
rrf	Rvnr03	5S ribosomal RNA	-0.89916	0.420364
ddn	Rv3547	deazaflavin-dependent nitroreductase	-0.315827	0.421093
Rv2688c	Rv2688c	antibiotic ABC transporter ATP-binding protein	-0.540988	0.421919
eccA2	Rv3884c	ESX-2 secretion system protein EccA	-0.494464	0.421987
csm5	Rv2819c	CRISPR type III-associated RAMP protein Csm5	-0.603927	0.422073
hsaF	Rv3534c	4-hydroxy-2-oxovalerate aldolase	-0.584747	0.422277
MT3032	MT3032	hypothetical protein	-0.465617	0.422535
vapB12	Rv1721c	antitoxin VapB12	-0.60814	0.422716
Rv3630	Rv3630	integral membrane protein	0.190157	0.423304
Rv3184	Rv3184	transposase	-0.775951	0.423673
Rv1914c	Rv1914c	hypothetical protein	-0.445501	0.423758
rpfD	Rv2389c	resuscitation-promoting factor RpfD	-0.624797	0.425576
ribF	Rv2786c	bifunctional riboflavin kinase /FMN adenylyltransferase	-0.533236	0.425607
mpr12	Rvnc0016	fragment of putative small regulatory RNA	-0.83172	0.426251
Rv1585c	Rv1585c	phage protein	0.361803	0.427346
mmaA1	Rv0645c	mycolic acid methyltransferase MmaA1	-0.0293619	0.427365
lppQ	Rv2341	lipoprotein LppQ	-0.950071	0.428731
typA	Rv1165	GTP-binding translation elongation factor	-0.453323	0.428778
Rv2732c	Rv2732c	transmembrane protein	-0.462577	0.428979
Rv1333	Rv1333	hydrolase	-0.532863	0.429522
Rv1524	Rv1524	glycosyltransferase	-0.587146	0.429665
Rv0561c	Rv0561c	oxidoreductase	-0.612758	0.430183
mqo	Rv2852c	malate:quinone oxidoreductase	-0.272751	0.43074
Rv0996	Rv0996	transmembrane protein	-0.267742	0.431532
MT2455	MT2455	hypothetical protein	-0.641616	0.431646
Rv0697	Rv0697	dehydrogenase	-0.49905	0.432085
Rv1756c	Rv1756c	transposase	-0.0350717	0.432776
Rv1044	Rv1044	hypothetical protein	-0.651508	0.432921
murE	Rv2158c	UDP-N-acetylmuramoylalanyl-D-glutamate--2, 6-diaminopimelate ligase	-0.0961264	0.432959
mycP5	Rv1796	membrane-anchored mycosin MycP	-0.276681	0.433016
trpC	Rv1611	indole-3-glycerol phosphate synthase	-0.231644	0.433404
recX	Rv2736c	regulatory protein RecX	-0.641103	0.433715
fabD	Rv2243	malonyl CoA-acyl carrier protein transacylase	-0.235807	0.433787
aprB	Rv2395B	acid and phagosome regulated protein AprB	-0.371222	0.434661
lipT	Rv2045c	carboxylesterase LipT	-0.4341	0.43503
PE_PGRS13	Rv0833	PE-PGRS family protein PE_PGRS13	-0.0385333	0.435132
fdhF	Rv2900c	formate dehydrogenase subunit alpha FdhF	-0.391441	0.435843
Rv1059	Rv1059	hypothetical protein	-0.582969	0.436899
Rv1367c	Rv1367c	hypothetical protein	0.323171	0.437065
uvrB	Rv1633	excinuclease ABC subunit UvrB	-0.379127	0.437267
Rv0802c	Rv0802c	succinyl-CoA transferase	0.261715	0.438121
dinF	Rv2836c	DNA-damage-inducible protein DinF	-0.41927	0.438132
Rv1532c	Rv1532c	hypothetical protein	0.16318	0.43824
galE3	Rv0536	UDP-glucose 4-epimerase GalE	0.374385	0.43976
Rv2084	Rv2084	hypothetical protein	-0.436085	0.441559
Rv3300c	Rv3300c	hypothetical protein	-0.576007	0.441968
bcpB	Rv1608c	peroxiredoxin	-0.596837	0.442348
nrnA	Rv2837c	bifunctional oligoribonuclease/PAP phosphatase NrnA	-0.165692	0.443027
Rv0390	Rv0390	hypothetical protein	-0.704093	0.443198
esxJ	Rv1038c	ESAT-6 like protein EsxJ	-0.631491	0.443201
PE_PGRS10	Rv0747	PE-PGRS family protein PE_PGRS10	-0.545547	0.444994
Rv2657c	Rv2657c	prophage protein	-0.556063	0.445623
Rv2118c	Rv2118c	tRNA (adenine(58)-N(1))-methyltransferase	-0.611201	0.445962
Rv3226c	Rv3226c	hypothetical protein	-0.43476	0.447567
sugB	Rv1237	sugar ABC transporter permease SugB	-0.554059	0.447978
PPE58	Rv3426	PPE family protein PPE58	-0.704236	0.448178
proC	Rv0500	pyrroline-5-carboxylate reductase	-0.575242	0.450539
fadE16	Rv1679	acyl-CoA dehydrogenase FadE16	-0.394544	0.450955
sigK	Rv0445c	ECF RNA polymerase sigma factor SigK	-0.603298	0.450979
Rv3035	Rv3035	hypothetical protein	0.393047	0.45188
Rv2750	Rv2750	dehydrogenase	0.0536294	0.45204
Rv0597c	Rv0597c	hypothetical protein	-0.577103	0.452309
Rv1697	Rv1697	hypothetical protein	-0.262274	0.454728
Rv3239c	Rv3239c	transmembrane transport protein	-0.570776	0.455573
purT	Rv0389	phosphoribosylglycinamide formyltransferase PurT	-0.5611	0.456424
fadD25	Rv1521	fatty-acid--CoA ligase FadD25	-0.460728	0.456751
epiA	Rv1512	nucleotide-sugar epimerase EpiA	-0.392078	0.456756
dnaJ2	Rv2373c	chaperone protein DnaJ	-0.292625	0.457066
Rv1587c	Rv1587c	hypothetical protein	0.15017	0.45761
echA7	Rv0971c	enoyl-CoA hydratase EchA7	0.00295613	0.457785
gpm2	Rv3214	phosphoglycerate mutase	-0.590062	0.457894
MT1746.1	MT1746.1	hypothetical protein	-0.811158	0.458161
Rv3633	Rv3633	hypothetical protein	-0.104453	0.458298
Rv3273	Rv3273	transmembrane carbonic anhydrase	-0.429681	0.458514
mog	Rv0865	molybdopterin biosynthesis protein	-0.54116	0.459079
Rv3326	Rv3326	transposase	-0.0956074	0.45914
Rv0223c	Rv0223c	aldehyde dehydrogenase	0.494274	0.459515
Rv0945	Rv0945	oxidoreductase	-0.327333	0.460602
Rv1370c	Rv1370c	transposase	-0.728807	0.460845
acs	Rv3667	acetyl-CoAsynthetase	0.379885	0.46091
Rv1780	Rv1780	hypothetical protein	0.420526	0.461365
murA	Rv1315	UDP-N-acetylglucosamine 1-carboxyvinyltransferase	-0.462569	0.462278
Rv2775	Rv2775	GCN5-like N-acetyltransferase	0.458581	0.463236
pimB	Rv2188c	alpha-(1-6)-phosphatidylinositol monomannoside mannosyltransferase	0.496493	0.463432
ceoB	Rv2691	TRK system potassium uptake protein CeoB	-0.553148	0.464077
Rv1151c	Rv1151c	NAD-dependent protein deacylase	-0.621661	0.464312
Rv0961	Rv0961	integral membrane protein	-0.586579	0.465955
cysK2	Rv0848	cysteine synthase CysK	-0.615507	0.466196
nuoB	Rv3146	NADH-quinone oxidoreductase subunit B	-0.425632	0.467069
Rv1290c	Rv1290c	hypothetical protein	-0.199152	0.467405
nmtR	Rv3744	HTH-type transcriptional regulator NmtR	-0.658693	0.467449
Rv1369c	Rv1369c	transposase	0.244571	0.467559
dapF	Rv2726c	diaminopimelate epimerase	-0.399517	0.468861
murG	Rv2153c	UDP-N-acetylglucosamine--N-acetylmuramyl- (pentapeptide)	-0.492478	0.46888
Rv1377c	Rv1377c	transferase	-0.584271	0.469015
Rv0987	Rv0987	adhesion component ABC transporter permease	-0.4831	0.469758
Rv2542	Rv2542	hypothetical protein	0.487718	0.470035
Rv0180c	Rv0180c	transmembrane protein	0.0768015	0.470425
hsaE	Rv3536c	hydratase	-0.591686	0.472092
Rv0025	Rv0025	hypothetical protein	-0.641778	0.472415
Rv0897c	Rv0897c	oxidoreductase	-0.077865	0.473426
pknH	Rv1266c	serine/threonine-protein kinase PknH	-0.120544	0.47375
trxC	Rv3914	thioredoxin TrxC	-0.547103	0.47385
Rv2978c	Rv2978c	transposase	-0.394928	0.474239
cmaA1	Rv3392c	cyclopropane mycolic acid synthase CmaA	-0.315581	0.475824
Rv1366A	Rv1366A	hypothetical protein	-0.00139599	0.47588
Rv1670	Rv1670	hypothetical protein	-0.683006	0.476457
Rv3067	Rv3067	hypothetical protein	-0.13076	0.477134
vapC48	Rv3697c	ribonuclease VapC48	0.0346286	0.477595
drrA	Rv2936	daunorubicin ABC transporter ATP-binding protein DrrA	-0.224517	0.478128
Rv0356c	Rv0356c	hypothetical protein	0.215438	0.478156
narH	Rv1162	nitrate reductase subunit beta	-0.447027	0.478376
MT3080.1	MT3080.1	hypothetical protein	-0.522677	0.478703
Rv3217c	Rv3217c	integral membrane protein	-0.559491	0.47911
Rv3835	Rv3835	hypothetical protein	-0.509907	0.479615
rimP	Rv2842c	ribosome maturation factor RimP	-0.544687	0.479736
PE26	Rv2519	PE family protein PE26	-0.233026	0.480411
cut4	Rv3452	cutinase	-0.677458	0.480801
Rv3658c	Rv3658c	transmembrane protein	-0.67586	0.481085
coaE	Rv1631	dephospho-CoA kinase CoaE	-0.226768	0.481126
Rv2205c	Rv2205c	hypothetical protein	-0.589313	0.481379
recF	Rv0003	DNA replication/repair protein RecF	-0.409387	0.481405
Rv3762c	Rv3762c	hydrolase	-0.494635	0.481573
esxV	Rv3619c	ESAT-6 like protein EsxV	-0.196806	0.481863
Rv0397A	Rv0397A	hypothetical protein	0.00662825	0.482515
Rv2278	Rv2278	transposase	-0.765368	0.483364
Rv2693c	Rv2693c	integral membrane protein	-0.365112	0.4836
Rv1069c	Rv1069c	hypothetical protein	-0.318542	0.48453
Rv2004c	Rv2004c	hypothetical protein	-0.518468	0.484708
PPE28	Rv1800	PPE family protein PPE28	-0.154141	0.484911
echA19	Rv3516	enoyl-CoA hydratase EchA19	-0.649861	0.485048
Rv1510	Rv1510	hypothetical protein	-0.0392846	0.485473
Rv0523c	Rv0523c	hypothetical protein	-0.552368	0.485786
nudC	Rv3199c	NADH pyrophosphatase	0.371295	0.486635
Rv2781c	Rv2781c	oxidoreductase	0.388434	0.487274
MT0328.2	MT0328.2	hypothetical protein	-0.145944	0.49049
Rv1579c	Rv1579c	phage protein	-0.705116	0.490769
Rv1473	Rv1473	macrolide ABC transporter ATP-binding protein	-0.284912	0.491318
Rv1506c	Rv1506c	hypothetical protein	-0.704531	0.491853
Rv1226c	Rv1226c	transmembrane protein	-0.319883	0.491924
Rv2160c	Rv2160c	conserved hypothetical protein	-0.214565	0.492094
echA8	Rv1070c	enoyl-CoA hydratase EchA8	-0.351829	0.492599
lpqE	Rv3584	lipoprotein LpqE	-0.340903	0.492706
Rv1835c	Rv1835c	serine esterase	0.154111	0.493127
snoP	Rv2604c	glutamine amidotransferase SnoP	-0.54949	0.493278
lysT	Rvnt10	tRNA-Lys	-1.11047	0.493411
Rv1674c	Rv1674c	transcriptional regulator	-0.797493	0.493756
Rv1896c	Rv1896c	S-adenosyl-L-methionine-dependent methyltransferase	-0.000387704	0.495007
PE_PGRS22	Rv1091	PE-PGRS family protein PE_PGRS22	-0.42361	0.497262
Rv3843c	Rv3843c	transmembrane protein	-0.376889	0.497303
glpX	Rv1099c	fructose 1,6-bisphosphatase	-0.442455	0.497575
PE21	Rv2099c	PE family protein	-0.740776	0.497617
Rv0077c	Rv0077c	oxidoreductase	-0.519448	0.497622
Rv3058c	Rv3058c	TetR family transcriptional regulator	-0.466148	0.49859
Rv3740c	Rv3740c	diacyglycerol O-acyltransferase	0.50248	0.500453
vapC20	Rv2549c	ribonuclease VapC20	-0.405697	0.500599
PE12	Rv1172c	PE family protein PE12	-0.440661	0.502065
Rv2994	Rv2994	MFS-type transporter	0.481729	0.502346
PE17	Rv1646	PE family protein PE17	-0.376254	0.50259
Rv3525c	Rv3525c	siderophore-binding protein	0.137102	0.503067
PE_PGRS44	Rv2591	PE-PGRS family protein PE_PGRS44	-0.347774	0.503322
Rv2267c	Rv2267c	hypothetical protein	-0.0611375	0.503458
Rv3672c	Rv3672c	hypothetical protein	-0.462986	0.503487
mce4C	Rv3497c	Mce family protein Mce4C	-0.40305	0.504707
recR	Rv3715c	recombination protein RecR	-0.364364	0.505807
nrp	Rv0101	peptide synthetase Nrp	0.368909	0.506019
Rv1728c	Rv1728c	hypothetical protein	-0.581187	0.506222
Rv2654c	Rv2654c	antitoxin	-1.09988	0.506772
ilvE	Rv2210c	branched-chain amino acid aminotransferase	-0.451971	0.507128
pta	Rv0408	phosphate acetyltransferase	-0.201146	0.507984
Rv1351	Rv1351	hypothetical protein	-0.684764	0.508702
Rv1930c	Rv1930c	hypothetical protein	-0.646128	0.508853
rskA	Rv0444c	anti-sigma-K factor RskA	-0.303545	0.509722
Rv1945	Rv1945	hypothetical protein	-0.299852	0.510655
Rv2695	Rv2695	hypothetical protein	-0.310859	0.511602
Rv0857	Rv0857	hypothetical protein	-0.576167	0.511694
Rv1354c	Rv1354c	hypothetical protein	0.607924	0.511795
Rv3899c	Rv3899c	hypothetical protein	0.0147514	0.51211
Rv2620c	Rv2620c	transmembrane protein	-0.690163	0.513735
Rv1271c	Rv1271c	hypothetical protein	0.558554	0.513851
Rv2798c	Rv2798c	hypothetical protein	-0.733891	0.513939
Rv0531	Rv0531	membrane protein	-0.708462	0.514391
Rv0784	Rv0784	hypothetical protein	-0.659018	0.514417
secG	Rv1440	protein-export membrane protein SecG	-0.197127	0.514588
Rv2887	Rv2887	HTH-type transcriptional regulator	0.258288	0.515096
eno	Rv1023	enolase	-0.389809	0.515128
Rv1126c	Rv1126c	hypothetical protein	-0.564038	0.516616
Rv0893c	Rv0893c	S-adenosylmethionine-dependent methyltransferase	-0.164937	0.516944
Rv2957	Rv2957	PGL/p-HBAD biosynthesis glycosyltransferase	-0.518892	0.516983
ephA	Rv3617	epoxide hydrolase EphA	-0.499912	0.517368
mcr11	MTS0997	small intergenic RNA	-0.403254	0.517529
Rv2143	Rv2143	hypothetical protein	0.116946	0.517828
Rv1486c	Rv1486c	hypothetical protein	-0.518384	0.518629
Rv2779c	Rv2779c	Lrp/AsnC family transcriptional regulator	-0.594477	0.519174
rmlB	Rv3464	dTDP-glucose 4,6-dehydratase	-0.243061	0.519235
pgmA	Rv3068c	phosphoglucomutase PgmA	-0.384329	0.519246
Rv3381c	Rv3381c	transposase	-0.694617	0.520621
mmpL6	Rv1557	transmembrane transport protein MmpL6	-0.542199	0.521759
Rv1443c	Rv1443c	hypothetical protein	-0.578241	0.521987
Rv2492	Rv2492	hypothetical protein	-0.720449	0.522454
PEP0073	PEP0073	Small peptide in vicinity of Rv0190	-0.635477	0.522627
Rv0940c	Rv0940c	oxidoreductase	0.0232515	0.523313
Rv0027	Rv0027	hypothetical protein	-0.362283	0.523842
Rv2513	Rv2513	hypothetical protein	-0.554577	0.525074
Rv1523	Rv1523	methyltransferase	-0.584672	0.525834
ldtA	Rv0116c	L,D-transpeptidase LdtA	-0.0910415	0.526167
echA4	Rv0673	enoyl-CoA hydratase EchA4	-0.482639	0.52638
Rv3770c	Rv3770c	hypothetical protein	-0.277165	0.526391
Rv3786c	Rv3786c	hypothetical protein	0.462729	0.526426
murC	Rv2152c	UDP-N-acetylmuramate--alanine ligase	-0.212366	0.526764
modA	Rv1857	molybdate ABC transporter substrate-binding lipoprotein ModA	-0.542013	0.526806
eccD5	Rv1795	ESX-5 type VII secretion system protein EccD	-0.228872	0.527514
Rv2474c	Rv2474c	hypothetical protein	0.0646666	0.528231
Rv2298	Rv2298	oxidoreductase	-0.231184	0.530145
Rv3289c	Rv3289c	transmembrane protein	-0.0681722	0.531539
Rv1422	Rv1422	hypothetical protein	-0.526569	0.531796
Rv0968	Rv0968	hypothetical protein	-0.526269	0.532361
prfB	Rv3105c	peptide chain release factor PrfB	-0.358584	0.532582
lpqR	Rv0838	lipoprotein LpqR	-0.531184	0.532972
rpe	Rv1408	ribulose-phosphate 3-epimerase	-0.4716	0.533498
Rv0434	Rv0434	hypothetical protein	-0.203598	0.534343
moaC1	Rv3111	cyclic pyranopterin monophosphate synthase accessory protein	-0.604185	0.53437
truB	Rv2793c	tRNA pseudouridine synthase B	-0.342793	0.534838
suhB	Rv2701c	inositol-1-monophosphatase SuhB	-0.101234	0.535325
dnaE1	Rv1547	DNA polymerase III subunit alpha	-0.172618	0.53641
Rv3057c	Rv3057c	short chain alcohol dehydrogenase/reductase	-0.538919	0.537773
Rv3186	Rv3186	transposase	-0.678435	0.538708
Rv2751	Rv2751	hypothetical protein	0.317931	0.539189
Rv1875	Rv1875	hypothetical protein	-0.563571	0.539464
Rv2313c	Rv2313c	hypothetical protein	-0.507115	0.539795
MT2371	MT2371	hypothetical protein	-1.38317	0.540309
PPE24	Rv1753c	PPE family protein PPE24	0.514622	0.542164
MT1218	MT1218	mycocerosic acid synthase	0.0110246	0.542269
pyrR	Rv1379	bifunctional pyrimidine operon regulatory protein/uracil phosphoribosyltransferase	-0.516187	0.542796
phyA	Rv3397c	phytoene synthase	-0.561578	0.544908
mctB	Rv1698	copper transporter MctB	-0.274873	0.545057
accA2	Rv0973c	acetyl-/propionyl-CoA carboxylase subunit alpha	-0.436519	0.545291
Rv2159c	Rv2159c	hypothetical protein	-0.0424098	0.54537
ctpG	Rv1992c	cation transporter ATPase G	-0.522673	0.545431
relF	Rv2865	antitoxin RelF	-0.591405	0.54609
Rv1624c	Rv1624c	membrane protein	-0.558419	0.546332
citE	Rv2498c	citrate (pro-3S)-lyase subunit beta	-0.485312	0.546799
Rv1373	Rv1373	glycolipid sulfotransferase	-0.556796	0.547071
Rv2230c	Rv2230c	GTP cyclohydrolase	-0.463256	0.547531
Rv3380c	Rv3380c	transposase	-0.36291	0.548249
glgP	Rv1328	glycogen phosphorylase	-0.338221	0.548273
Rv2814c	Rv2814c	transposase	-0.381678	0.548652
Rv2876	Rv2876	transmembrane protein	-0.323679	0.548761
Rv1272c	Rv1272c	drug ABC transporter ATP-binding protein	0.118292	0.549285
Rv2647	Rv2647	hypothetical protein	-0.619475	0.549297
ilvD	Rv0189c	dihydroxy-acid dehydratase	-0.530353	0.550065
Rv2172c	Rv2172c	hypothetical protein	-0.479054	0.550936
Rv3183	Rv3183	transcriptional regulator	-0.765759	0.550995
Rv3034c	Rv3034c	acetyltransferase	-0.493685	0.55237
vapB38	Rv2493	antitoxin VapB38	-0.627129	0.552813
deoD	Rv3307	purine nucleoside phosphorylase	-0.479959	0.554807
mutT4	Rv3908	mutator protein MutT	-0.459896	0.555451
Rv0769	Rv0769	oxidoreductase	-0.59714	0.555783
Rv0029	Rv0029	hypothetical protein	-0.494383	0.556469
dnaG	Rv2343c	DNA primase	-0.435574	0.556771
Rv2850c	Rv2850c	magnesium chelatase	-0.251733	0.55735
Rv3236c	Rv3236c	integral membrane transport protein	-0.434576	0.557521
PPE25	Rv1787	PPE family protein PPE25	-0.0220535	0.560024
msrB	Rv2674	peptide methionine sulfoxide reductase MsrB	-0.519562	0.561025
hsaD	Rv3569c	4,5:9,10-diseco-3-hydroxy-5,9, 17-trioxoandrosta-1(10),2-diene-4-oate hydrolase	-0.38282	0.56246
era	Rv2364c	GTPase Era	0.0663756	0.563447
MT1839.1	MT1839.1	hypothetical protein	-1.23657	0.563746
Rv3092c	Rv3092c	integral membrane protein	-0.213798	0.564067
Rv2478c	Rv2478c	hypothetical protein	-0.6123	0.564524
Rv3707c	Rv3707c	hypothetical protein	-0.490818	0.56495
moaX	Rv3323c	MoaD-MoaE fusion protein MoaX	-0.423165	0.565388
Rv3660c	Rv3660c	hypothetical protein	-0.563959	0.56621
Rv0556	Rv0556	transmembrane protein	-0.474123	0.566422
Rv2960c	Rv2960c	hypothetical protein	-0.634522	0.566623
arfB	Rv0900	membrane protein	-0.660944	0.566653
pafA	Rv2097c	proteasome accessory factor PafA	-0.255957	0.566741
alr	Rv3423c	alanine racemase	-0.45023	0.568443
fadE8	Rv0672	acyl-CoA dehydrogenase FadE8	-0.220233	0.568996
Rv1260	Rv1260	oxidoreductase	-0.544164	0.569139
glnA4	Rv2860c	glutamine synthetase	-0.532793	0.569222
rbsK	Rv2436	ribokinase RbsK	-0.251041	0.570569
Rv2106	Rv2106	transposase	0.069361	0.571097
Rv1920	Rv1920	membrane protein	-0.51357	0.571219
Rv2611c	Rv2611c	phosphatidylinositol mannoside acyltransferase	-0.335472	0.57257
pstS2	Rv0932c	phosphate ABC transporter substrate-binding lipoprotein PstS	-0.262249	0.572692
ureD	Rv1853	urease accessory protein UreD	0.359827	0.573273
MT3520	MT3520	hypothetical protein	-0.648661	0.57329
mku	Rv0937c	non-homologous end joining protein Ku	0.312733	0.573511
Rv0621	Rv0621	membrane protein	-0.547727	0.573771
udgB	Rv1259	uracil DNA glycosylase	-0.56799	0.574006
MT2941	MT2941	hypothetical protein	-0.742903	0.575411
Rv1730c	Rv1730c	penicillin-binding protein	0.121591	0.575742
htdY	Rv3389c	3-hydroxyacyl-thioester dehydratase HtdY	-0.315932	0.575857
fadH	Rv1175c	NADPH dependent 2,4-dienoyl-CoA reductase FadH	-0.0277376	0.578094
Rv0135c	Rv0135c	transcriptional regulator	0.196839	0.578399
mce2B	Rv0590	MCE-family protein mce2B	-0.433484	0.578462
argS	Rv1292	arginine--tRNA ligase	-0.347475	0.57868
adhE1	Rv0162c	zinc-type alcohol dehydrogenase subunit E	0.516579	0.579351
MT2007	MT2007	hypothetical protein	-0.600249	0.580236
Rv2548A	Rv2548A	hypothetical protein	-0.541337	0.580427
Rv0232	Rv0232	transcriptional regulator	-0.105201	0.581996
Rv1748	Rv1748	hypothetical protein	0.492411	0.582551
Rv1458c	Rv1458c	antibiotic ABC transporter ATP-binding protein	-0.387714	0.582565
echA5	Rv0675	enoyl-CoA hydratase EchA5	0.218265	0.582567
Rv2168c	Rv2168c	transposase	-0.649439	0.582996
mftB	Rv0692	mycofactocin system protein MftB	-0.495798	0.584287
moeB2	Rv3116	molybdenum cofactor biosynthesis protein MoeB	-0.381735	0.584342
Rv3196A	Rv3196A	hypothetical protein	0.0987157	0.584422
Rv0268c	Rv0268c	hypothetical protein	-0.501899	0.584432
Rv1520	Rv1520	sugar transferase	-0.516238	0.584639
cinA	Rv1901	competence damage-inducible protein CinA	-0.0180665	0.584952
esxF	Rv3905c	ESAT-6 like protein EsxF	-0.616237	0.585125
moeA1	Rv0994	molybdopterin molybdenumtransferase 1	-0.416147	0.585933
vapC30	Rv0624	ribonuclease VapC30	-0.474078	0.587971
mbtG	Rv2378c	L-lysine N6-monooxygenase	-0.24625	0.590062
kdpE	Rv1027c	transcriptional regulator KdpE	-0.552927	0.59008
Rv2649	Rv2649	transposase	0.283686	0.590399
umaA	Rv0469	mycolic acid synthase UmaA	-0.500135	0.590412
Rv2862c	Rv2862c	hypothetical protein	-0.598703	0.590644
parE1	Rv1959c	toxin ParE1	-0.329434	0.590647
MT3560	MT3560	hypothetical protein	-0.630896	0.593415
Rv1504c	Rv1504c	conserved hypothetical protein	0.293233	0.593997
Rv0779c	Rv0779c	transmembrane protein	-0.0525617	0.594136
Rv2884	Rv2884	transcriptional regulator	-0.520373	0.594416
Rv1687c	Rv1687c	ABC transporter ATP-binding protein	-0.528924	0.594451
trpE	Rv1609	anthranilate synthase component I	-0.310603	0.596661
PE_PGRS26	Rv1441c	PE-PGRS family protein PE_PGRS26	-0.550444	0.596757
spoU	Rv3366	tRNA/rRNA methylase SpoU	-0.663311	0.597228
Rv0068	Rv0068	oxidoreductase	0.392821	0.597458
Rv2052c	Rv2052c	hypothetical protein	-0.347052	0.597517
Rv1929c	Rv1929c	hypothetical protein	-0.583708	0.59889
glnE	Rv2221c	glutamate-ammonia-ligase adenylyltransferase	-0.413975	0.598959
rsfB	Rv3687c	anti-anti-sigma factor RsfB	-0.59314	0.601054
Rv1648	Rv1648	transmembrane protein	-0.466102	0.601181
MT1107	MT1107	hypothetical protein	-1.17566	0.601287
Rv0950c	Rv0950c	hypothetical protein	-0.299288	0.603229
[truncated: 2,500 more rows]

## Sheet: mtrA2.ATc+.Mtb.UP
GENE_NAME	GENE_ID	PRODUCT	LOG2FOLD	AVG_PVALUE
argF	Rv1656	ornithine carbamoyltransferase	1.60734	6.26904e-15
iniA	Rv0342	isoniazid inductible protein IniA	2.47349	1.73758e-14
Rv2141c	Rv2141c	hypothetical protein	1.07413	1.92818e-10
iniC	Rv0343	iIsoniazid inductible protein IniC	2.41492	4.48037e-10
dinG	Rv1329c	ATP-dependent helicase DinG	0.955058	9.99318e-10
dprE1	Rv3790	decaprenylphosphoryl-beta-D-ribose oxidase	1.48994	5.30225e-09
pknG	Rv0410c	serine/threonine-protein kinase PknG	0.545772	5.53052e-08
Rv0104	Rv0104	hypothetical protein	2.87718	1.20647e-07
Rv3169	Rv3169	hypothetical protein	0.76559	2.86082e-07
iniB	Rv0341	isoniazid inducible protein IniB	2.77282	3.66836e-07
Rv0885	Rv0885	hypothetical protein	1.43438	3.83127e-07
Rv0654	Rv0654	carotenoid cleavage oxygenase	0.788751	5.47706e-07
fadD19	Rv3515c	long-chain-fatty-acid--CoA ligase FadD19	1.37488	1.04219e-06
Rv2370c	Rv2370c	hypothetical protein	1.43467	1.21698e-06
dnaQ	Rv3711c	DNA polymerase III subunit epsilon	0.461188	1.2629e-06
scoA	Rv2504c	succinyl-CoA:3-ketoacid-CoA transferase subunit A	1.37333	1.41614e-06
MT3290.2	MT3290.2	hypothetical protein	1.97846	1.67109e-06
Rv0072	Rv0072	glutamine ABC transporter permease	0.656065	3.0528e-06
bioF2	Rv0032	8-amino-7-oxononanoate synthase	1.06941	3.38453e-06
pks10	Rv1660	chalcone synthase	1.64812	4.40698e-06
Rv3403c	Rv3403c	hypothetical protein	0.918512	4.55934e-06
frdA	Rv1552	fumarate reductase flavoprotein subunit	1.32715	5.39429e-06
Rv0825c	Rv0825c	hypothetical protein	1.3197	5.96201e-06
lpqJ	Rv0344c	lipoprotein LpqJ	2.7804	8.66435e-06
Rv3168	Rv3168	aminoglycoside phosphotransferase	1.68842	9.94542e-06
glf	Rv3809c	UDP-galactopyranose mutase	0.663555	1.37315e-05
MT2092	MT2092	hypothetical protein	2.29227	1.56767e-05
MT0177	MT0177	hypothetical protein	5.90026	1.67038e-05
papA2	Rv3820c	trehalose-2-sulfate acyltransferase	2.29318	1.74332e-05
Rv1004c	Rv1004c	membrane protein	1.45789	1.79305e-05
MT1822	MT1822	hypothetical protein	7.90159	1.88407e-05
Rv0047c	Rv0047c	hypothetical protein	0.538117	2.05302e-05
whiB7	Rv3197A	transcriptional regulator WhiB7	2.96562	2.20499e-05
Rv1439c	Rv1439c	hypothetical protein	2.25393	4.06045e-05
Rv1258c	Rv1258c	multidrug-efflux transporter	2.43101	4.35921e-05
pabB	Rv1005c	para-aminobenzoate synthase component I	0.97959	4.54778e-05
fadD11	Rv1550	fatty-acid--CoA ligase FadD11	0.750192	4.80148e-05
Rv3789	Rv3789	GtrA family protein	1.34624	5.09282e-05
MT3855	MT3855	hypothetical protein	3.19804	5.69984e-05
lipQ	Rv2485c	carboxylesterase LipQ	1.75517	6.15289e-05
Rv2799	Rv2799	membrane protein	1.07153	7.03171e-05
Rv0565c	Rv0565c	monooxygenase	0.871099	7.39656e-05
acrA1	Rv3391	acyl-CoA-reductase AcrA	0.877984	8.21937e-05
nadD	Rv2421c	nicotinate-nucleotide adenylyltransferase	0.789876	8.49346e-05
dctA	Rv2443	C4-dicarboxylate-transport transmembrane protein DctA	2.17091	9.86974e-05
yrbE3A	Rv1964	integral membrane protein	1.94024	0.000101745
cas1	Rv2817c	CRISPR-associated endonuclease Cas1	3.23892	0.000110166
Rv2303c	Rv2303c	antibiotic-resistance protein	2.64728	0.000112766
Rv1219c	Rv1219c	transcriptional regulator	1.49535	0.000115986
mmpL5	Rv0676c	transmembrane transport protein MmpL5	0.098143	0.000140717
fucA	Rv0727c	L-fuculose phosphate aldolase FucA	3.25894	0.000141643
narU	Rv0267	nitrite extrusion protein NarU	4.47348	0.000174176
Rv1453	Rv1453	transcriptional activator protein	2.73513	0.000180482
MT2541	MT2541	hypothetical protein	3.8835	0.000190664
MT0853	MT0853	hypothetical protein	8.02989	0.000211702
mce3A	Rv1966	Mce family protein Mce3A	1.26857	0.000215296
fadD35	Rv2505c	fatty-acid--CoA ligase FadD35	1.43942	0.000215813
mptA	Rv2174	alpha(1->6)-mannopyranosyltransferase A	0.86849	0.000218418
MT0525	MT0525	hypothetical protein	3.98706	0.000222852
accD1	Rv2502c	acetyl-/propionyl-CoA carboxylase subunit beta	0.740888	0.000231901
Rv3611	Rv3611	hypothetical arginine and proline rich protein	3.52499	0.000235673
alkA	Rv1317c	bifunctional regulatory protein/DNA repair enzyme AlkA	2.09726	0.000237662
Rv2800	Rv2800	hydrolase	0.774748	0.000251103
Rv1179c	Rv1179c	hypothetical protein	0.975581	0.000262415
vapC1	Rv0065	ribonuclease VapC1	1.99643	0.000265802
Rv0364	Rv0364	transmembrane protein	0.699784	0.000298135
MT2113	MT2113	hypothetical protein	4.81722	0.000300015
Rv3218	Rv3218	hypothetical protein	2.02439	0.000319715
Rv1760	Rv1760	diacylglycerol acyltransferase	1.94883	0.000321843
Rv1047	Rv1047	transposase	3.26057	0.000322949
lprE	Rv1252c	lipoprotein LprE	0.989988	0.000323695
MT0717.1	MT0717.1	hypothetical protein	3.96889	0.000329777
Rv3027c	Rv3027c	GCN5-like N-acetyltransferase	0.837687	0.000334664
disA	Rv3586	DNA integrity scanning protein DisA	1.98211	0.00035268
asnB	Rv2201	asparagine synthetase	1.59148	0.000377391
mbtB	Rv2383c	phenyloxazoline synthase	1.08477	0.000382507
Rv1084	Rv1084	hypothetical protein	0.742456	0.000385744
idi	Rv1745c	isopentenyl-diphosphate delta-isomerase	3.51321	0.000392658
MT1650	MT1650	hypothetical protein	4.42346	0.000397832
Rv1318c	Rv1318c	adenylate cyclase	2.84581	0.000399774
tcrY	Rv3764c	two component sensor kinase TcrY	2.52076	0.000425284
MT3762	MT3762	hypothetical protein	4.55935	0.000432261
cyp130	Rv1256c	cytochrome P450 Cyp130	1.84175	0.000436469
Rv0530	Rv0530	hypothetical protein	0.400378	0.000439008
cas2	Rv2816c	CRISPR-associated endoribonuclease Cas2	3.68867	0.000447177
MT3770	MT3770	hypothetical protein	4.48643	0.000455308
nanT	Rv1902c	sialic acid-transport integral membrane protein NanT	2.26683	0.0004568
galE1	Rv3634c	UDP-glucose 4-epimerase	2.81395	0.000469985
MT1040.1	MT1040.1	hypothetical protein	3.83287	0.000471596
MT3626	MT3626	hypothetical protein	5.08528	0.000476344
MT2983	MT2983	hypothetical protein	3.95225	0.000482995
Rv2250A	Rv2250A	flavoprotein	1.01746	0.000488727
Rv2968c	Rv2968c	integral membrane protein	0.74179	0.000491523
mazF4	Rv1495	mRNA interferase MazF4	1.53465	0.000494309
ASdes	ASdes	putative small regulatory RNA	5.105	0.000506541
Rv3136A	Rv3136A	hypothetical protein	2.85738	0.000524208
Rv1199c	Rv1199c	insertion sequence element IS1081 transposase	3.40341	0.000550558
Rv2114	Rv2114	hypothetical protein	1.85461	0.000571345
fadE18	Rv1933c	acyl-CoA dehydrogenase FadE18	3.43167	0.000573927
Rv0441c	Rv0441c	hypothetical protein	1.75726	0.000574848
Rv2706c	Rv2706c	hypothetical protein	4.01193	0.000596419
Rv1866	Rv1866	hypothetical protein	0.573277	0.000608214
PPE37	Rv2123	PPE family protein PPE37	3.39519	0.000610896
MT0614	MT0614	hypothetical protein	4.00428	0.000615093
lysX	Rv1640c	bifunctional lysine--tRNA ligase/phosphatidylglycerol lysyltransferase	1.48316	0.000633646
argD	Rv1655	acetylornithine aminotransferase	1.58825	0.000658666
csm1	Rv2823c	CRISPR-associated protein Cas10/Csm1	0.713566	0.000667969
Rv0653c	Rv0653c	transcriptional regulator	3.13353	0.000687325
MT0568	MT0568	hypothetical protein	4.73286	0.000715593
MT3013	MT3013	hypothetical protein	4.62723	0.000723239
Rv2473	Rv2473	hypothetical protein	1.73525	0.000724066
Rv3486	Rv3486	hypothetical protein	3.80884	0.000729978
argB	Rv1654	acetylglutamate kinase	1.42042	0.000740664
mutT1	Rv2985	8-oxo-dGTP diphosphatase	2.69999	0.000766906
Rv3517	Rv3517	hypothetical protein	2.99427	0.000797767
MT0903	MT0903	hypothetical protein	3.97639	0.000831427
MT0726.1	MT0726.1	hypothetical protein	4.36262	0.000843355
trcS	Rv1032c	two component sensor histidine kinase TrcS	1.56571	0.000862545
fadD7	Rv0119	fatty-acid--CoA ligase FadD7	1.13208	0.000866611
Rv0059	Rv0059	hypothetical protein	0.56783	0.000886118
cobM	Rv2071c	precorrin-4 C(11)-methyltransferase	0.742664	0.00090729
Rv3434c	Rv3434c	transmembrane protein	0.97296	0.000911059
Rv1374c	Rv1374c	hypothetical protein	3.59758	0.000915578
Rv1954c	Rv1954c	hypothetical protein	5.14993	0.000916956
Rv0648	Rv0648	alpha-mannosidase	1.05106	0.00092319
Rv2336	Rv2336	hypothetical protein	1.13953	0.000963146
Rv0942	Rv0942	hypothetical protein	4.42676	0.000976491
PE_PGRS18	Rv0980c	PE-PGRS family protein PE_PGRS18	3.23316	0.000981206
yrbE4B	Rv3500c	integral membrane protein	0.661904	0.000984836
Rv2323c	Rv2323c	hypothetical protein	1.25547	0.00102126
lppJ	Rv2080	lipoprotein LppJ	2.03271	0.00103989
idsA2	Rv2173	geranylgeranyl pyrophosphate synthetase IdsA	0.676271	0.00106278
lipP	Rv2463	esterase/lipase LipP	2.71464	0.00107279
tam	Rv0294	trans-aconitate methyltransferase	2.83856	0.00107497
MT0347	MT0347	hypothetical protein	5.01405	0.0010906
Rv3115	Rv3115	transposase	3.01579	0.00109276
Rv3438	Rv3438	hypothetical protein	0.530807	0.00109293
Rv3023c	Rv3023c	transposase	3.01329	0.00112099
Rv1805c	Rv1805c	hypothetical protein	4.98751	0.00113871
MTS0900	MTS0900	small intergenic RNA	3.87735	0.00114241
Rv0669c	Rv0669c	neutral ceramidase	1.73039	0.00114425
Rv1490	Rv1490	membrane protein	2.42642	0.00118192
Rv2917	Rv2917	hypothetical protein	1.51643	0.00118402
Rv0846c	Rv0846c	oxidase	1.18686	0.00119005
oplA	Rv0266c	5-oxoprolinase OplA	0.764494	0.00119222
Rv0454	Rv0454	conserved hypothetical protein	4.7183	0.00119262
MT0294	MT0294	hypothetical protein	5.39315	0.00120284
cysN	Rv1286	bifunctional sulfate adenyltransferase subunit 1 CysN/adenylylsulfate kinase CysC	0.495522	0.00122209
Rv0246	Rv0246	integral membrane protein	2.3407	0.00122634
Rv0850	Rv0850	transposase	3.5166	0.00128505
Rv2776c	Rv2776c	oxidoreductase	0.908812	0.00129331
gatC	Rv3012c	glutamyl-tRNA(GLN) amidotransferase subunit C	1.52868	0.00132182
Rv0724A	Rv0724A	conserved hypothetical protein	2.88509	0.00135563
lprI	Rv1541c	lipoprotein LprI	2.78468	0.00136501
fdxB	Rv3554	electron transfer protein FdxB	0.640696	0.00138441
Rv2401	Rv2401	hypothetical protein	3.71435	0.00138518
plcA	Rv2351c	membrane-associated phospholipase A	1.60396	0.00139679
Rv2300c	Rv2300c	metallo-hydrolase	1.6214	0.00140541
trpG	Rv0013	anthranilate synthase component II	1.55021	0.00147376
Rv3191c	Rv3191c	transposase	3.06138	0.00148114
Rv1868	Rv1868	hypothetical protein	1.50808	0.00151025
Rv1116	Rv1116	hypothetical protein	3.48704	0.00154129
Rv0688	Rv0688	ferredoxin reductase	0.54618	0.0015631
PE_PGRS17	Rv0978c	PE-PGRS family protein PE_PGRS17	2.9615	0.00157116
Rv2203	Rv2203	membrane protein	2.57647	0.00161654
Rv3108	Rv3108	hypothetical protein	3.98861	0.00164095
Rv1255c	Rv1255c	HTH-type transcriptional regulator	2.0316	0.00166592
argC	Rv1652	N-acetyl-gamma-glutamyl-phoshate reductase	0.79558	0.00168124
Rv1744c	Rv1744c	membrane protein	3.50868	0.00178947
Rv3811	Rv3811	hypothetical protein	0.208589	0.0018071
Rv0111	Rv0111	transmembrane acyltransferase	0.439707	0.00184172
Rv1739c	Rv1739c	sulfate ABC transporter permease	2.76236	0.00186575
mazE8	Rv2274A	antitoxin MazE8	3.31212	0.00186833
PPE63	Rv3539	PPE family protein PPE63	1.60584	0.00189162
Rv3454	Rv3454	conserved membrane protein	2.75642	0.00192005
Rv0923c	Rv0923c	hypothetical protein	1.67662	0.00194417
MT0032	MT0032	hypothetical protein	4.34658	0.00201413
Rv1277	Rv1277	hypothetical protein	1.26117	0.00205058
mntH	Rv0924c	divalent metal cation transporter MntH	0.686826	0.00207077
Rv0150c	Rv0150c	hypothetical protein	4.18938	0.00209998
eis	Rv2416c	enhanced intracellular survival protein	0.919951	0.00210144
MTS2977	MTS2977	small intergenic RNA	3.84965	0.00214561
Rv3093c	Rv3093c	oxidoreductase	1.0121	0.00215576
Rv2559c	Rv2559c	hypothetical protein	1.86503	0.00218592
Rv0539	Rv0539	dolichyl-phosphate sugar synthase	2.43736	0.00218879
Rv1225c	Rv1225c	hypothetical protein	2.38125	0.00221391
Rv0205	Rv0205	transmembrane protein	1.92403	0.00223357
PPE21	Rv1548c	PPE family protein PPE21	1.92819	0.00226388
argJ	Rv1653	bifunctional glutamate N-acetyltransferase/amino-acid acetyltransferase	1.31932	0.00226584
nusA	Rv2841c	transcription termination/antitermination protein NusA	0.331225	0.00237251
lppA	Rv2543	lipoprotein LppA	2.65995	0.00239239
PPE13	Rv0878c	PPE family protein PPE13	2.35196	0.00250246
MT3014	MT3014	hypothetical protein	3.29533	0.00254354
echA13	Rv1935c	enoyl-CoA hydratase EchA13	1.39366	0.00254629
Rv2060	Rv2060	integral membrane protein	2.44138	0.00255421
MT1916	MT1916	hypothetical protein	2.8062	0.00260043
MT3456.1	MT3456.1	transposase, degenerate	1.88587	0.00261246
choD	Rv3409c	cholesterol oxidase	1.7532	0.00262741
Rv0076c	Rv0076c	membrane protein	1.94281	0.00266656
MT2944	MT2944	hypothetical protein	2.61446	0.00269252
drrB	Rv2937	daunorubicin ABC transporter permease DrrB	0.259329	0.00271347
Rv0157A	Rv0157A	hypothetical protein	1.12555	0.0027731
Rv3402c	Rv3402c	hypothetical protein	1.66396	0.00280486
fadD24	Rv1529	fatty-acid--CoA ligase FadD24	0.845945	0.00289383
Rv2117	Rv2117	hypothetical protein	2.87664	0.00291974
MT3580.1	MT3580.1	hypothetical protein	4.50838	0.00297664
Rv2560	Rv2560	hypothetical protein	0.947117	0.00303959
leuD	Rv2987c	3-isopropylmalate dehydratase small subunit	1.09748	0.00304267
plcB	Rv2350c	membrane-associated phospholipase B	0.5797	0.00306752
Rv1230c	Rv1230c	membrane protein	0.404838	0.00306933
glpQ1	Rv3842c	glycerophosphoryl diester phosphodiesterase	1.94045	0.00307706
cpsY	Rv0806c	exopolysaccharide phosphotransferase CpsY	1.80194	0.00310387
trmD	Rv2906c	tRNA (guanine-N1)-methyltransferase	1.64532	0.00310812
Rv3128c	Rv3128c	conserved hypothetical protein	3.51737	0.00315705
MT3876	MT3876	hypothetical protein	3.05465	0.00315746
MT3454	MT3454	hypothetical protein	2.59047	0.00316911
cysA1	Rv2397c	sulfate ABC transporter ATP-binding protein CysA	1.89362	0.00317377
Rv2660c	Rv2660c	hypothetical protein	4.64762	0.00318168
Rv3081	Rv3081	hypothetical protein	1.72125	0.00318741
Rv0725c	Rv0725c	hypothetical protein	1.88792	0.00321439
MT0610	MT0610	hypothetical protein	2.23401	0.00325934
Rv2512c	Rv2512c	insertion sequence element IS1081 transposase	2.61509	0.00328275
MT1560.1	MT1560.1	hypothetical protein	2.44213	0.00331646
Rv1313c	Rv1313c	insertion sequence element IS1557 transposase	2.54684	0.00338602
scoB	Rv2503c	succinyl-CoA:3-ketoacid-CoA transferase subunit B	1.04431	0.00339936
Rv0787	Rv0787	hypothetical protein	2.37732	0.0034375
Rv2375	Rv2375	hypothetical protein	2.07102	0.00355856
Rv3071	Rv3071	hypothetical protein	0.872606	0.00359408
Rv3798	Rv3798	insertion sequence element IS1557 transposase	2.43288	0.00365871
Rv0393	Rv0393	hypothetical protein	2.92032	0.00366657
metB	Rv1079	cystathionine gamma-synthase	0.459272	0.00368133
Rv0420c	Rv0420c	transmembrane protein	1.9706	0.00368958
kgtP	Rv3476c	dicarboxylic acid transport membrane protein kgtP	0.753373	0.00374679
MT0383	MT0383	hypothetical protein	4.84457	0.00383397
MTS1180	MTS1180	small intergenic RNA	2.49849	0.00384447
MT1650.1	MT1650.1	hypothetical protein	4.52472	0.00384837
pknI	Rv2914c	serine/threonine-protein kinase PknI	0.551734	0.00385036
Rv2437	Rv2437	transmembrane protein	3.15916	0.00388948
dxs1	Rv2682c	1-deoxy-D-xylulose 5-phosphate synthase	0.146561	0.00397813
fadE15	Rv1467c	acyl-CoA dehydrogenase FadE15	1.13642	0.00399146
Rv0616c	Rv0616c	hypothetical protein	4.03904	0.00404039
MTS1310	MTS1310	small intergenic RNA	3.81848	0.00404668
MT1285	MT1285	hypothetical protein	5.04154	0.00406773
Rv1941	Rv1941	short-chain type dehydrogenase/reductase	1.78478	0.00407808
Rv3129	Rv3129	conserved hypothetical protein	2.94071	0.00417862
Rv1958c	Rv1958c	hypothetical protein	2.58477	0.00420408
leuC	Rv2988c	3-isopropylmalate dehydratase large subunit	1.15404	0.00420589
Rv0842	Rv0842	integral membrane protein	2.41124	0.00421088
Rv1879	Rv1879	hypothetical protein	1.92383	0.00423684
yrbE4A	Rv3501c	integral membrane protein	0.905601	0.00423763
Rv2980	Rv2980	hypothetical protein	0.889017	0.00426687
MT1367.1	MT1367.1	hypothetical protein	4.87474	0.00431165
plcC	Rv2349c	phospholipase C	0.320141	0.0043214
MT1025.3	MT1025.3	hypothetical protein	4.86245	0.00436625
vapC19	Rv2548	ribonuclease VapC19	1.73603	0.00437165
Rv3829c	Rv3829c	dehydrogenase	0.81723	0.00438417
Rv2804c	Rv2804c	hypothetical protein	4.27193	0.00440205
Rv0894	Rv0894	transcriptional regulator	2.55116	0.0044175
Rv0460	Rv0460	hypothetical protein	1.33115	0.00441975
MT0116.1	MT0116.1	hypothetical protein	5.47803	0.004436
Rv2972c	Rv2972c	hypothetical protein	2.14969	0.00443922
erg3	Rv1814	membrane-bound C-5 sterol desaturase	0.782924	0.0044684
MT1757	MT1757	hypothetical protein	4.12534	0.00447481
Rv0448c	Rv0448c	hypothetical protein	2.58955	0.00447992
MT1266	MT1266	hypothetical protein	2.88922	0.0045151
B11	MTS2822	small intergenic RNA	2.89445	0.00456899
pks11	Rv1665	chalcone synthase	1.25168	0.00457803
Rv1322	Rv1322	hypothetical protein	2.00306	0.00462332
Rv1507A	Rv1507A	hypothetical protein	3.41979	0.00466329
mce2C	Rv0591	Mce family protein Mce2C	0.731929	0.00469328
Rv2522c	Rv2522c	hypothetical protein	1.15883	0.00484116
Rv3278c	Rv3278c	transmembrane protein	2.23008	0.0048571
MT2627.1	MT2627.1	hypothetical protein	1.67956	0.00488824
fadD16	Rv0852	hypothetical protein	1.412	0.00493466
MT0697	MT0697	hypothetical protein	1.92657	0.00498278
cyp51	Rv0764c	lanosterol 14-alpha demethylase	0.762761	0.00508205
Rv2681	Rv2681	hypothetical protein	1.11209	0.00511148
Rv0315	Rv0315	beta-1,3-glucanase	1.0656	0.00515892
Rv3796	Rv3796	hypothetical protein	1.34667	0.00527579
cyp143	Rv1785c	cytochrome P450 Cyp143	1.95681	0.00529862
MTS2873	MTS2873	small intergenic RNA	3.27177	0.00530186
Rv0213c	Rv0213c	methyltransferase	1.59292	0.00530755
Rv1085c	Rv1085c	hemolysin-like protein	1.05958	0.0053832
MT2138.2	MT2138.2	hypothetical protein	3.52062	0.00542502
Rv2047c	Rv2047c	hypothetical protein	0.363833	0.00548537
purU	Rv2964	formyltetrahydrofolate deformylase	0.630972	0.00548829
Rv2090	Rv2090	5'-3' exonuclease	2.16844	0.00554123
Rv2742c	Rv2742c	hypothetical protein	1.42367	0.0055469
lysS	Rv3598c	lysine--tRNA ligase	0.333815	0.00564561
MT3275.1	MT3275.1	hypothetical protein	2.27579	0.00569614
Rv2655c	Rv2655c	prophage protein	2.08146	0.00574796
modB	Rv1858	molybdenum ABC transporter permease ModB	1.77806	0.00574896
Rv1218c	Rv1218c	tetronasin ABC transporter ATP-binding protein	0.843825	0.00583512
PE24	Rv2408	PE family protein PE24	3.53316	0.00585215
Rv2014	Rv2014	transposase	3.67446	0.00587722
Rv3294c	Rv3294c	hypothetical protein	3.68619	0.00590357
Rv2100	Rv2100	hypothetical protein	2.15616	0.0060015
Rv1290A	Rv1290A	hypothetical protein	3.15145	0.00601605
Rv3007c	Rv3007c	oxidoreductase	2.02565	0.00603082
sigF	Rv3286c	RNA polymerase sigma factor SigF	1.36216	0.00605716
glpD1	Rv2249c	glycerol-3-phosphate dehydrogenase	1.02614	0.00616452
drrC	Rv2938	daunorubicin ABC transporter permease DrrC	0.292542	0.00619774
Rv3729	Rv3729	transferase	1.06433	0.00625816
glgA	Rv1212c	capsular glucan synthase	1.83649	0.00626454
Rv0048c	Rv0048c	membrane protein	1.54562	0.00631603
MT1957.1	MT1957.1	hypothetical protein	4.62024	0.00632259
MT2520.1	MT2520.1	hypothetical protein	2.12165	0.00635633
Rv2132	Rv2132	hypothetical protein	1.70657	0.00635881
Rv3259	Rv3259	hypothetical protein	1.98683	0.00641448
accD3	Rv0904c	acetyl-CoAcarboxylase carboxyl transferase subunit beta	1.20426	0.00646372
MT1432	MT1432	hypothetical protein	4.3662	0.00658869
Rv0197	Rv0197	oxidoreductase	0.985613	0.00660401
MT0655	MT0655	hypothetical protein	1.69663	0.00663247
MT1071	MT1071	hypothetical protein	3.27844	0.00666494
MT4041.2	MT4041.2	hypothetical protein	3.91376	0.00666526
MT0492	MT0492	hypothetical protein	4.62828	0.00689864
MT3919	MT3919	hypothetical protein	4.77874	0.00696832
deoA	Rv3314c	thymidine phosphorylase	0.365705	0.00701141
Rv0849	Rv0849	MFS-type transporter	1.52401	0.00707011
Rv0257	Rv0257	hypothetical protein	2.41353	0.00708657
Rv3000	Rv3000	transmembrane protein	2.22494	0.00721044
Rv0339c	Rv0339c	transcriptional regulator	0.557108	0.00721228
Rv3143	Rv3143	response regulator	2.16667	0.00725819
nat	Rv3566c	arylamine N-acetyltransferase	0.527247	0.00733599
Rv2767c	Rv2767c	membrane protein	1.09964	0.00736504
Rv3737	Rv3737	transmembrane protein	0.813472	0.00747379
Rv1251c	Rv1251c	hypothetical protein	0.60601	0.00751698
Rv1132	Rv1132	hypothetical protein	1.76894	0.00755864
Rv1937	Rv1937	oxygenase	1.34116	0.00772135
MT0608	MT0608	hypothetical protein	2.08854	0.00779208
Rv1431	Rv1431	hypothetical protein	0.485395	0.00785812
MT1742	MT1742	hypothetical protein	3.66184	0.00794797
Rv2129c	Rv2129c	oxidoreductase	1.26387	0.00807831
glmU	Rv1018c	bifunctional UDP-N-acetylglucosamine pyrophosphorylase/glucosamine-1-phosphate	0.335897	0.00809338
MT3322	MT3322	hypothetical protein	1.38304	0.00826818
MT3313	MT3313	hypothetical protein	2.07766	0.00827522
Rv1702c	Rv1702c	hypothetical protein	1.79021	0.00829051
Rv0767c	Rv0767c	HTH-type transcriptional regulator	0.852581	0.00835993
MT0991	MT0991	hypothetical protein	3.31191	0.00841668
Rv1516c	Rv1516c	sugar transferase	0.926405	0.00842278
PPE7	Rv0354c	PPE family protein PPE7	2.12343	0.00844669
Rv2618	Rv2618	hypothetical protein	2.19606	0.00847562
Rv1356c	Rv1356c	hypothetical protein	2.7601	0.00851651
Rv2438A	Rv2438A	hypothetical protein	4.6254	0.00860669
pflA	Rv3138	pyruvate formate lyase activating protein PflA	1.38445	0.00864488
Rv3668c	Rv3668c	protease	1.38858	0.00865609
ogt	Rv1316c	methylated-DNA--protein-cysteine methyltransferase	1.56334	0.0086577
yjcE	Rv2287	Na(+)/H(+) transporter	1.32651	0.00871174
MT1264.1	MT1264.1	hypothetical protein	2.49386	0.00872566
MT2316	MT2316	hypothetical protein	4.49255	0.00877699
pstA1	Rv0930	phosphate ABC transporter permease PstA	1.49322	0.00879192
rtcB	Rv2631	RNA-splicing ligase RtcB	1.87157	0.00883715
Rv3662c	Rv3662c	hypothetical protein	1.9879	0.00884039
PE16	Rv1430	PE family protein PE16	1.21789	0.00894855
Rv1517	Rv1517	hypothetical protein	2.18929	0.00898518
Rv1359	Rv1359	transcriptional regulator	2.37915	0.0090192
Rv0193c	Rv0193c	hypothetical protein	1.56497	0.00910617
Rv0789c	Rv0789c	hypothetical protein	1.71285	0.00912103
Rv0370c	Rv0370c	oxidoreductase	0.909457	0.00918247
pknF	Rv1746	serine/threonine-protein kinase PknF	0.632294	0.009394
malQ	Rv1781c	4-alpha-glucanotransferase	1.52437	0.00966491
Rv2261c	Rv2261c	conserved hypothetical protein	2.12392	0.00967316
Rv1320c	Rv1320c	adenylate cyclase	1.24279	0.00968369
Rv3196	Rv3196	hypothetical protein	2.6541	0.00975075
pks16	Rv1013	polyketide synthase	0.883177	0.00983148
Rv1864c	Rv1864c	hypothetical protein	0.691232	0.00989772
PE3	Rv0159c	PE family protein PE3	1.69868	0.0101385
PPE50	Rv3135	PPE family protein PPE50	0.559167	0.01016
oxyS	Rv0117	oxidative stress response regulatory protein OxyS	1.57299	0.0101608
lprP	Rv0962c	lipoprotein LprP	3.41018	0.0101741
Rv2292c	Rv2292c	hypothetical protein	2.73891	0.0101847
Rv3094c	Rv3094c	hypothetical protein	0.76085	0.0101975
MT2015.2	MT2015.2	hypothetical protein	3.10249	0.0105059
Rv2565	Rv2565	NTE family protein	0.347912	0.0105276
MT0270.2	MT0270.2	hypothetical protein	2.27139	0.0105434
Rv0386	Rv0386	transcriptional regulator	0.467619	0.0106138
Rv0329c	Rv0329c	hypothetical protein	2.42615	0.0108421
Rv0839	Rv0839	hypothetical protein	0.856696	0.010872
Rv2081c	Rv2081c	transmembrane protein	1.67043	0.0109188
Rv2469c	Rv2469c	hypothetical protein	1.31909	0.0109207
cmaA2	Rv0503c	cyclopropane mycolic acid synthase	1.15657	0.0109289
pip	Rv0840c	proline iminopeptidase	1.74044	0.0109445
MT1821.1	MT1821.1	hypothetical protein	3.57068	0.0111971
lpqX	Rv1228	lipoprotein LpqX	2.03259	0.0112312
PPE66	Rv3738c	PPE family protein PPE66	1.72521	0.0113385
Rv2209	Rv2209	integral membrane protein	1.4865	0.0113575
cobK	Rv2070c	precorrin-6A reductase	1.28413	0.011412
mbtK	Rv1347c	lysine N-acetyltransferase MbtK	1.84296	0.0114466
mpr17	Rvnc0017	fragment of putative small regulatory RNA	4.69643	0.0114842
mmpL13a	Rv1145	transmembrane transport protein	1.00676	0.0115416
Rv1319c	Rv1319c	adenylate cyclase	1.17515	0.011724
MT1602	MT1602	hypothetical protein	3.90328	0.0117415
MT2518.1	MT2518.1	hypothetical protein	2.04438	0.0119318
Rv0841	Rv0841	transmembrane protein	3.23918	0.0119926
plcD	Rv1755c	phospholipase C 4 plcD	2.22284	0.0120019
Rv2324	Rv2324	AsnC family transcriptional regulator	1.62304	0.0120052
Rv1647	Rv1647	adenylate cyclase	0.519785	0.0120173
Rv0492A	Rv0492A	hypothetical protein	1.27106	0.0120246
Rv3114	Rv3114	hypothetical protein	2.7478	0.0121528
MT0012	MT0012	hypothetical protein	1.87221	0.0123079
Rv2717c	Rv2717c	hypothetical protein	1.2835	0.0124153
Rv2219A	Rv2219A	membrane protein	1.63566	0.0126134
MT3615.4	MT3615.4	hypothetical protein	1.43218	0.0126819
Rv2998	Rv2998	hypothetical protein	1.96732	0.0128545
murB	Rv0482	UDP-N-acetylenolpyruvoylglucosamine reductase	1.70525	0.0128984
MT2803.1	MT2803.1	hypothetical protein	3.50319	0.0129517
vapC33	Rv1242	ribonuclease VapC33	0.653545	0.0130861
bacA	Rv1819c	vitamin B12 transport ATP-binding protein BacA	0.364986	0.0131382
Rv2644c	Rv2644c	hypothetical protein	2.31955	0.0131491
Rv0010c	Rv0010c	membrane protein	1.54651	0.0131893
cobL	Rv2072c	precorrin-6Y C(5,15)-methyltransferase	1.19262	0.0135289
MT2558	MT2558	hypothetical protein	0.891156	0.0139974
papA5	Rv2939	phthiocerol/phthiodiolone dimycocerosyl transferase	1.31259	0.0140931
PPE6	Rv0305c	PPE family protein PPE6	0.902489	0.0140972
glnA3	Rv1878	glutamine synthetase GlnA	1.06959	0.0141575
lppK	Rv2116	lipoprotein LppK	1.0096	0.0142902
Rv2662	Rv2662	hypothetical protein	1.80969	0.0142921
Rv1581c	Rv1581c	phage protein	2.0857	0.0142952
pyrB	Rv1380	aspartate carbamoyltransferase	0.682765	0.0143237
lppG	Rv1946c	lipoprotein	2.8712	0.014329
serA2	Rv0728c	D-3-phosphoglycerate dehydrogenase SerA	1.51997	0.0143353
MT2668	MT2668	hypothetical protein	5.26186	0.0144254
PPE34	Rv1917c	PPE family protein PPE34	1.45264	0.0150191
Rv0194	Rv0194	multidrug ABC transporter ATPase/permease	1.29466	0.0150898
Rv2810c	Rv2810c	transposase	3.83926	0.0150922
Rv1053c	Rv1053c	hypothetical protein	4.45923	0.015205
Rv0320	Rv0320	hypothetical protein	0.971534	0.0152256
MT3270.1	MT3270.1	hypothetical protein	2.71592	0.0153507
glbN	Rv1542c	hemoglobin GlbN	2.67067	0.0154099
Rv3228	Rv3228	hypothetical protein	1.19353	0.0154208
upp	Rv3309c	uracil phosphoribosyltransferase	1.468	0.0156066
Rv3784	Rv3784	dTDP-glucose 4,6-dehydratase	0.721718	0.0156332
Rv3225c	Rv3225c	GCN5-like N-acetyltransferase	0.586743	0.0158499
Rv0919	Rv0919	GCN5-like N-acetyltransferase	1.67339	0.0159642
mmpL13b	Rv1146	transmembrane transport protein	1.24441	0.0160934
mgtE	Rv0362	Mg2+ transport transmembrane protein MgtE	1.32974	0.0164327
Rv3485c	Rv3485c	short-chain type dehydrogenase/reductase	0.945117	0.0164488
Rv3714c	Rv3714c	hypothetical protein	1.16264	0.0164732
panB	Rv2225	3-methyl-2-oxobutanoate hydroxymethyltransferase	1.08503	0.0165495
Rv1096	Rv1096	glycosyl hydrolase	0.797748	0.0166155
lprA	Rv1270c	lipoprotein LprA	0.819797	0.0166461
oppC	Rv1282c	oligopeptide ABC transporter permease OppC	0.527273	0.0167174
Rv2253	Rv2253	hypothetical protein	1.36809	0.0168326
MT0639	MT0639	hypothetical protein	2.39475	0.016945
pncB1	Rv1330c	nicotinic acid phosphoribosyltransferase PncB1	0.70941	0.0169586
Rv2774c	Rv2774c	hypothetical protein	1.85282	0.0170142
ctpI	Rv0107c	cation-transporter ATPase I	0.752573	0.0172031
Rv0874c	Rv0874c	hypothetical protein	1.22501	0.0172463
Rv1118c	Rv1118c	hypothetical protein	1.29209	0.0173171
frdB	Rv1553	fumarate reductase iron-sulfur subunit	1.06696	0.0173314
mce3D	Rv1969	Mce family protein Mce3D	1.38758	0.0176067
mce4A	Rv3499c	Mce family protein Mce4A	0.632913	0.0178415
fprB	Rv0886	ferredoxin/ferredoxin--NADP reductase	0.814535	0.0181627
MT1181	MT1181	hypothetical protein	2.22122	0.0183569
ugpC	Rv2832c	sn-glycerol-3-phosphate ABC transporter ATP-binding protein UgpC	1.36798	0.0183663
yrbE3B	Rv1965	integral membrane protein	1.21827	0.0184222
cyp123	Rv0766c	cytochrome P450 Cyp123	0.793294	0.0185272
Rv1877	Rv1877	MFS-type transporter	0.318688	0.0186324
cdd	Rv3315c	cytidine deaminase	1.27374	0.0186472
MT3437.1	MT3437.1	hypothetical protein	2.95438	0.0186636
Rv1105	Rv1105	para-nitrobenzyl esterase	2.19361	0.0187459
Rv1012	Rv1012	hypothetical protein	1.25481	0.0188094
mscL	Rv0985c	large-conductance ion mechanosensitive channel	1.41461	0.0188957
Rv2661c	Rv2661c	hypothetical protein	2.12546	0.0190913
Rv2670c	Rv2670c	hypothetical protein	1.30864	0.0193831
MT2168	MT2168	hypothetical protein	1.51109	0.0195699
Rv0235c	Rv0235c	transmembrane protein	1.2803	0.0195816
Rv3483c	Rv3483c	hypothetical protein	0.860833	0.0196328
Rv1432	Rv1432	dehydrogenase	0.618422	0.01968
MT3754	MT3754	hypothetical protein	4.14691	0.0197224
Rv1186c	Rv1186c	hypothetical protein	0.833096	0.0198682
MT3156	MT3156	hypothetical protein	2.55671	0.0199862
Rv3521	Rv3521	hypothetical protein	1.19333	0.0200577
cobD	Rv2236c	cobalamin biosynthesis transmembrane protein CobD	1.56344	0.0202298
vapC16	Rv2231A	ribonuclease VapC16	2.02288	0.0203617
omt	Rv1153c	O-methyltransferase	1.12744	0.0204467
lrpA	Rv3291c	transcriptional regulator LrpA	1.57019	0.0205032
MT3042	MT3042	hypothetical protein	1.71954	0.020524
MT2547.2	MT2547.2	hypothetical protein	2.81673	0.0205385
Rv2227	Rv2227	hypothetical protein	1.52462	0.0205785
MT2514	MT2514	hypothetical protein	4.39483	0.020808
MT1490	MT1490	hypothetical protein	2.85189	0.0208172
Rv3727	Rv3727	oxidoreductase	1.35775	0.0209193
Rv1776c	Rv1776c	transcriptional regulator	1.58032	0.0210819
fadD5	Rv0166	fatty-acid--CoA ligase FadD5	0.837636	0.0211281
Rv2306B	Rv2306B	conserved membrane protein	1.55273	0.0211806
vapC13	Rv1838c	ribonuclease VapC13	1.40863	0.0212075
Rv1357c	Rv1357c	hypothetical protein	3.87113	0.0213811
fadE17	Rv1934c	acyl-CoA dehydrogenase FadE17	1.71641	0.021409
Rv3387	Rv3387	transposase	0.956121	0.0214209
fadE34	Rv3573c	acyl-CoA dehydrogenase FadE34	0.824146	0.0215346
Rv0494	Rv0494	HTH-type transcriptional regulator	2.02049	0.021555
PPE64	Rv3558	PPE family protein PPE64	1.06643	0.0215823
vapC11	Rv1561	ribonuclease VapC11	0.786272	0.0216474
MTS0903	MTS0903	small intergenic RNA	1.30424	0.0220473
MT1924.1	MT1924.1	hypothetical protein	1.75344	0.0221674
cysT	Rv2399c	sulfate ABC transporter permease CysT	1.17298	0.0222559
MT1909	MT1909	hypothetical protein	2.02475	0.022358
Rv1254	Rv1254	acyltransferase	0.732613	0.0223613
Rv3349c	Rv3349c	transposase	1.58084	0.0224968
Rv2734	Rv2734	hypothetical protein	1.29745	0.0225216
Rv2854	Rv2854	hypothetical protein	0.505671	0.0225848
Rv1735c	Rv1735c	membrane protein	2.82731	0.0226463
Rv0306	Rv0306	oxidoreductase	1.66524	0.0227961
Rv2998A	Rv2998A	conserved hypothetical protein	2.90447	0.0230331
Rv0731c	Rv0731c	S-adenosylmethionine-dependent methyltransferase	1.20202	0.0231672
MT0450	MT0450	hypothetical protein	1.90714	0.0232969
Rv3359	Rv3359	oxidoreductase	1.39976	0.0233014
Rv1765A	Rv1765A	transposase	2.5909	0.0233871
Rv2571c	Rv2571c	transmembrane protein	0.748669	0.0234421
Rv3839	Rv3839	hypothetical protein	2.03581	0.0235279
Rv2656c	Rv2656c	prophage protein	1.66944	0.0236686
Rv3831	Rv3831	hypothetical protein	1.39669	0.0237762
rocD2	Rv2321c	ornithine aminotransferase rocD2	1.21284	0.0239467
lpqN	Rv0583c	lipoprotein LpqN	1.2135	0.0239992
Rv3090	Rv3090	hypothetical protein	1.19909	0.0241584
Rv3216	Rv3216	acetyltransferase	1.15111	0.0241887
Rv3175	Rv3175	amidase	1.56327	0.0242537
mce3B	Rv1967	Mce family protein Mce3B	0.915035	0.0243264
MT1116	MT1116	hypothetical protein	1.69755	0.0245225
argA	Rv2747	L-glutamate alpha-N-acetyltranferase	1.28036	0.0245226
Rv2508c	Rv2508c	integral membrane protein	1.15609	0.0246065
Rv1575	Rv1575	phage protein	2.0252	0.0246923
PE2	Rv0152c	PE family protein PE2	0.576729	0.0247682
dppA	Rv3666c	dipeptide ABC transporter substrate-binding lipoprotein DppA	1.23038	0.0249614
vapC6	Rv0656c	ribonuclease VapC6	1.55685	0.0250071
MT0895	MT0895	hypothetical protein	4.02648	0.025016
MT3174.1	MT3174.1	hypothetical protein	4.03467	0.0254269
fadD11.1	Rv1549	fatty-acid-CoA ligase fadD11_1	1.18598	0.025614
MT3671.2	MT3671.2	hypothetical protein	0.874699	0.0256335
Rv2510c	Rv2510c	hypothetical protein	0.876235	0.0256506
purD	Rv0772	phosphoribosylamine--glycine ligase	0.949208	0.0258109
MT0910.2	MT0910.2	hypothetical protein	2.31761	0.0262656
Rv1761c	Rv1761c	hypothetical protein	1.69412	0.0262692
Rv2712c	Rv2712c	hypothetical protein	1.22577	0.0268142
MT3145.1	MT3145.1	hypothetical protein	3.70112	0.0269537
mcr16	Rvnc0013	putative small regulatory RNA	3.30932	0.0270464
MT0494	MT0494	hypothetical protein	4.30166	0.0270856
MT1077	MT1077	hypothetical protein	2.05964	0.0273078
vapC31	Rv0749	ribonuclease VapC31	1.18019	0.0276765
Rvns02	Rvns02	10Sa RNA	1.17332	0.0278278
Rv2636	Rv2636	O-phosphotransferase	0.696539	0.0278297
Rv3635	Rv3635	transmembrane protein	0.539811	0.0287942
PPE53	Rv3159c	PPE family protein PPE53	1.0052	0.0288194
Rv1669	Rv1669	hypothetical protein	2.53323	0.0290705
Rv1885c	Rv1885c	chorismate mutase	0.111063	0.0292408
Rv2277c	Rv2277c	glycerolphosphodiesterase	2.38203	0.0293855
MT0130	MT0130	hypothetical protein	2.45335	0.0294011
Rv3192	Rv3192	hypothetical protein	2.63014	0.0294148
Rv1895	Rv1895	zinc-binding alcohol dehydrogenase	1.16375	0.0294993
Rv1572c	Rv1572c	conserved hypothetical protein	1.92155	0.0295224
Rv2666	Rv2666	transposase	1.70043	0.0295767
adh	Rv1530	alcohol dehydrogenase	0.532583	0.0296464
ASpks	ASpks	putative small regulatory RNA	5.17943	0.0296593
mazF9	Rv2801c	mRNA interferase MazF9	1.31425	0.0297887
Rv3629c	Rv3629c	integral membrane protein	1.16371	0.0298803
Rv2722	Rv2722	hypothetical protein	1.9344	0.0300258
MT2807	MT2807	hypothetical protein	0.593963	0.0302938
Rv0359	Rv0359	zinc metalloprotease	1.23546	0.0304576
Rv0614	Rv0614	hypothetical protein	1.72797	0.0305916
lpqT	Rv1016c	lipoprotein LpqT	0.239163	0.0308197
MT2934	MT2934	hypothetical protein	1.12236	0.0308973
Rv3179	Rv3179	hypothetical protein	1.24643	0.0309754
moaC3	Rv3324c	cyclic pyranopterin monophosphate synthase accessory protein	1.6724	0.0310639
Rv3861	Rv3861	hypothetical protein	1.31362	0.0316765
Rv3263	Rv3263	DNA methylase	1.09194	0.0319054
PE_PGRS35	Rv1983	PE-PGRS family protein PE_PGRS35	0.860986	0.0320521
Rv0461	Rv0461	transmembrane protein	0.729719	0.0320893
Rv2435c	Rv2435c	cyclase	0.477276	0.032748
MT3024	MT3024	hypothetical protein	2.92002	0.033231
Rv2575	Rv2575	membrane protein	0.900856	0.0332434
MT2325	MT2325	hypothetical protein	4.21115	0.0332883
Rv3712	Rv3712	ligase	0.743161	0.0336368
MT3269	MT3269	hypothetical protein	4.59597	0.0336395
Rv2614A	Rv2614A	hypothetical protein	3.90016	0.033717
Rv0830	Rv0830	S-adenosylmethionine-dependent methyltransferase	1.17318	0.0338603
fadB3	Rv1715	3-hydroxybutyryl-CoA dehydrogenase FadB	0.655342	0.0344327
Rv0689c	Rv0689c	hypothetical protein	4.10261	0.03456
MT0291.4	MT0291.4	hypothetical protein	1.2304	0.0347583
MT0856.1	MT0856.1	hypothetical protein	1.55134	0.0348163
lppM	Rv2171	lipoprotein LppM	1.11176	0.035775
mmpL2	Rv0507	transmembrane transport protein MmpL2	0.2079	0.0359132
uvrA	Rv1638	excinuclease ABC subunit UvrA	0.128121	0.0360849
Rv1584c	Rv1584c	phage protein	1.43781	0.0362597
Rv1847	Rv1847	esterase	1.07036	0.0364811
Rv1364c	Rv1364c	sigma factor regulatory protein	0.561234	0.0364851
Rv1823	Rv1823	hypothetical protein	0.628536	0.0367342
Rv2250c	Rv2250c	HTH-type transcriptional regulator	0.914606	0.0368105
Rv0797	Rv0797	insertion sequence element IS1547 transposase	1.35086	0.0369341
PPE69	Rv3892c	PPE family protein PPE69	0.528101	0.0372031
MT1098	MT1098	hypothetical protein	4.66261	0.0372418
MT3204	MT3204	hypothetical protein	3.74241	0.0374709
[truncated: 3,907 more rows]
