# Supplementary material for: MtrA modulates Mycobacterium tuberculosis cell division in host microenvironments to mediate intrinsic resistance and drug tolerance
Source: Cell Rep. 2023 Aug 4;42(8):112875. doi: 10.1016/j.celrep.2023.112875 (PMC10480492; doi:10.1016/j.celrep.2023.112875)
Supplement: Data S4. Differential expression results of CRISPRi knockdown of mtrA in M. smegmatis [file mmc5.xlsx]

## Sheet: mtrA1.ATc+.Msm.DOWN
GENE_NAME	GENE_ID	PRODUCT	LOG2FOLD	AVG_PVALUE
MSMEG_5153	MSMEG_5153	conserved hypothetical protein	-4.45144	1.67133e-21
MSMEG_2107	MSMEG_2107	conserved hypothetical protein	-3.61701	2.16294e-19
MSMEG_6188	MSMEG_6188	conserved hypothetical protein	-4.84129	1.30917e-17
MSMEG_6919	MSMEG_6919	proline-rich 28 kDa antigen	-4.13339	5.73382e-13
mtrA	MSMEG_1874	DNA-binding response regulator MtrA	-4.55912	1.70216e-12
MSMEG_0674	MSMEG_0674	ErfK/YbiS/YcfS/YnhG family protein	-3.4154	2.33184e-12
MSMEG_5877	MSMEG_5877	conserved hypothetical protein	-2.98529	5.21013e-10
MSMEG_3580	MSMEG_3580	antigen 85-C	-3.76649	1.22208e-09
MSMEG_4689	MSMEG_4689	conserved hypothetical protein	-4.07139	2.70191e-09
MSMEG_5151	MSMEG_5151	conserved hypothetical protein	-5.09892	3.72654e-09
MSMEG_3477	MSMEG_3477	possible inv protein; ripD	-3.09086	4.02825e-09
MSMEG_5152	MSMEG_5152	hypothetical protein	-4.96741	4.46345e-09
MSMEG_4379	MSMEG_4379	isochorismatase hydrolase	-2.71183	1.43061e-08
MSMEG_0635	MSMEG_0635	putative conserved exported protein	-5.38649	2.8613e-08
MSMEG_6583	MSMEG_6583	antigen 85-C	-3.97578	3.56854e-08
MSMEG_1875	MSMEG_1875	sensor histidine kinase MtrB	-3.31759	3.94837e-08
MSMEG_6281	MSMEG_6281	N-acetylmuramoyl-L-alanine amidase	-3.92361	1.12936e-07
MSMEG_0673	MSMEG_0673	hypothetical protein	-3.92611	2.2574e-07
MSMEG_3616	MSMEG_3616	integral membrane protein	-1.87434	5.78834e-07
MSMEG_1876	MSMEG_1876	LpqB protein	-2.7957	1.35557e-06
MSMEG_5417	MSMEG_5417	hypothetical protein	-10.4356	1.81542e-06
MSMEG_2265	MSMEG_2265	hypothetical protein	-8.869	4.21379e-06
MSMEG_1541	MSMEG_1541	hypothetical protein	-10.0295	6.04908e-06
MSMEG_1932	MSMEG_1932	MmpS3 protein	-2.15568	2.32712e-05
MSMEG_4360	MSMEG_4360	conserved hypothetical protein	-2.17074	3.6562e-05
MSMEG_1563	MSMEG_1563	short-chain dehydrogenase/reductase SDR	-2.41913	5.27039e-05
MSMEG_5585	MSMEG_5585	hypothetical protein	-6.58769	8.58284e-05
MSMEG_4526	MSMEG_4526	hypothetical protein	-5.90335	8.85708e-05
MSMEG_6405	MSMEG_6405	Erp protein (pirG)	-1.97653	0.00010018
MSMEG_2401	MSMEG_2401	hypothetical protein	-4.86536	0.000105982
MSMEG_6083	MSMEG_6083	base excision DNA repair protein, HhH-GPD family protein	-5.05713	0.000128695
MSMEG_2432	MSMEG_2432	D-alanyl-D-alanine carboxypeptidase	-2.47519	0.000141164
MSMEG_1433	MSMEG_1433	thioesterase	-4.98118	0.000159237
MSMEG_0210	MSMEG_0210	LprO protein	-1.7033	0.000180227
MSMEG_4078	MSMEG_4078	hypothetical metabolite transport protein YaaU	-3.97939	0.000197621
MSMEG_5787	MSMEG_5787	hypothetical protein	-5.89083	0.000235618
MSMEG_6763	MSMEG_6763	oxidoreductase	-3.75711	0.000291236
MSMEG_4369	MSMEG_4369	hypothetical protein	-5.97429	0.000328907
MSMEG_3951	MSMEG_3951	conserved hypothetical protein	-5.23917	0.000337222
MSMEG_3146	MSMEG_3146	invasin 1; ripB	-1.2046	0.000355007
MSMEG_5772	MSMEG_5772	cytospin-A, putative	-4.95542	0.000380056
MSMEG_6181	MSMEG_6181	conserved hypothetical protein	-5.80828	0.000391897
lipP	MSMEG_4680	carboxylesterase, putative	-1.0973	0.000426391
MSMEG_3052	MSMEG_3052	hypothetical protein	-5.78249	0.000432678
MSMEG_0879	MSMEG_0879	hypothetical protein	-4.13519	0.000483377
MSMEG_3179	MSMEG_3179	pyridoxamine 5'-phosphate oxidase family protein	-4.68799	0.000512657
MSMEG_4359	MSMEG_4359	hypothetical protein	-5.55434	0.000513616
MSMEG_5168	MSMEG_5168	conserved hypothetical protein	-4.19923	0.000531263
MSMEG_5195	MSMEG_5195	hypothetical protein	-5.67988	0.000553988
MSMEG_6270	MSMEG_6270	hypothetical protein	-4.74089	0.000564678
MSMEG_2517	MSMEG_2517	hydrolase, alpha/beta fold family protein, putative	-1.99567	0.000588072
MSMEG_3643	MSMEG_3643	hypothetical protein	-5.54878	0.000595542
MSMEG_0931	MSMEG_0931	hypothetical protein	-7.28145	0.000609887
MSMEG_4500	MSMEG_4500	hypothetical protein	-5.65752	0.000622062
menA	MSMEG_0988	1,4-dihydroxy-2-naphthoate octaprenyltransferase	-3.75026	0.000680204
MSMEG_2082	MSMEG_2082	hypothetical protein	-5.81524	0.00069016
MSMEG_3476	MSMEG_3476	peptidase, M48 family protein	-1.07429	0.000729413
MSMEG_6601	MSMEG_6601	hypothetical protein	-2.14923	0.000824584
xerC	MSMEG_2515	tyrosine recombinase XerC	-1.25701	0.000975201
MSMEG_6762	MSMEG_6762	transcriptional regulator	-3.29603	0.00105272
MSMEG_6115	MSMEG_6115	phosphoglycerate dehydrogenase	-3.26405	0.00112153
MSMEG_6093	MSMEG_6093	hypothetical protein	-4.7012	0.00114282
MSMEG_1054	MSMEG_1054	hypothetical protein	-6.00012	0.0011931
MSMEG_3181	MSMEG_3181	conserved hypothetical protein	-3.29405	0.00122255
MSMEG_5377	MSMEG_5377	hypothetical protein	-3.20673	0.00124525
MSMEG_6314	MSMEG_6314	haloalkane dehalogenase 1	-3.69895	0.00125274
MSMEG_6760	MSMEG_6760	conserved hypothetical protein	-3.52142	0.00133905
MSMEG_5671	MSMEG_5671	YbaK/prolyl-tRNA synthetase associated region	-3.98949	0.00135085
MSMEG_2840	MSMEG_2840	conserved hypothetical protein	-3.12979	0.00136018
MSMEG_1742	MSMEG_1742	oxidoreductase	-1.40239	0.00136735
MSMEG_0180	MSMEG_0180	putative HTH-type transcriptional regulator	-1.26625	0.00140693
MSMEG_5326	MSMEG_5326	hypothetical protein	-4.66626	0.00143375
MSMEG_4266	MSMEG_4266	hypothetical protein	-6.38524	0.00143622
MSMEG_0646	MSMEG_0646	putative transporter	-3.98285	0.00147521
MSMEG_3539	MSMEG_3539	hypothetical protein	-5.92088	0.0015168
MSMEG_2627	MSMEG_2627	hypothetical protein	-4.05081	0.001588
MSMEG_2175	MSMEG_2175	nitrilotriacetate monooxygenase component A	-3.0207	0.00159074
MSMEG_0171	MSMEG_0171	histone deacetylase superfamily protein	-3.68775	0.00163395
MSMEG_5533	MSMEG_5533	4Fe-4S ferredoxin, iron-sulfur binding	-6.31262	0.00167088
MSMEG_4554	MSMEG_4554	probable serine/threonine-protein kinase PknH, putative	-2.92478	0.00171396
MSMEG_0966	MSMEG_0966	conserved hypothetical protein	-3.99858	0.00172388
MSMEG_4984	MSMEG_4984	conserved hypothetical protein, putative	-3.92865	0.00178723
MSMEG_3020	MSMEG_3020	conserved hypothetical protein	-1.31976	0.00179791
MSMEG_2574	MSMEG_2574	conserved hypothetical protein	-3.88418	0.0018465
MSMEG_5361	MSMEG_5361	hypothetical protein	-3.77449	0.00189509
MSMEG_4224	MSMEG_4224	hypothetical protein	-6.04563	0.00192673
MSMEG_0778	MSMEG_0778	putative transcriptional regulator	-2.83835	0.00207926
MSMEG_1043	MSMEG_1043	GntR-family protein transcriptional regulator	-2.74754	0.00221282
MSMEG_3453	MSMEG_3453	hypothetical protein	-5.33567	0.00223936
MSMEG_3865	MSMEG_3865	hypothetical protein	-3.5557	0.00225219
MSMEG_5135	MSMEG_5135	hypothetical protein	-2.71603	0.00225426
MSMEG_3765	MSMEG_3765	transcriptional regulator	-2.47001	0.00237843
MSMEG_2323	MSMEG_2323	GntR-family protein transcriptional regulator	-2.63452	0.00241833
MSMEG_1137	MSMEG_1137	amino acid permease-associated region	-2.82008	0.00245471
MSMEG_6034	MSMEG_6034	hypothetical protein	-6.09426	0.00247611
MSMEG_1739	MSMEG_1739	enoyl-CoA hydratase/isomerase family protein	-0.74611	0.00247717
MSMEG_2749	MSMEG_2749	conserved hypothetical protein	-4.81961	0.00249189
MSMEG_3533	MSMEG_3533	Di-/tripeptide transporter	-3.58572	0.00258358
MSMEG_5006	MSMEG_5006	phosphohistidine phosphatase	-2.3536	0.00263351
MSMEG_5777	MSMEG_5777	transcription regulator	-3.24185	0.00269563
MSMEG_5269	MSMEG_5269	hypothetical protein	-3.27817	0.0027357
MSMEG_2307	MSMEG_2307	conserved hypothetical protein	-2.52075	0.00284795
MSMEG_5307	MSMEG_5307	TetR-family protein transcriptional regulator	-2.21883	0.00295581
MSMEG_3610	MSMEG_3610	conserved hypothetical protein	-5.18092	0.00306686
MSMEG_6423	MSMEG_6423	Glycerophosphoryl diester phosphodiesterase family protein	-2.15749	0.00314928
MSMEG_4304	MSMEG_4304	regulatory protein	-2.60185	0.00316404
MSMEG_1646	MSMEG_1646	ribosomal RNA adenine dimethylase family protein	-2.69158	0.00320439
MSMEG_5561	MSMEG_5561	HPP family protein	-3.32542	0.00325008
MSMEG_1564	MSMEG_1564	lignostilbene-alpha,beta-dioxygenase	-2.79406	0.00326494
MSMEG_3145	MSMEG_3145	secreted cell wall-associated hydrolase ripA	-0.804278	0.00337487
MSMEG_5105	MSMEG_5105	hypothetical protein	-3.53538	0.00338544
MSMEG_0315	MSMEG_0315	probable conserved transmembrane protein	-0.767412	0.00339986
MSMEG_2941	MSMEG_2941	NAD dependent epimerase/dehydratase family protein	-2.39624	0.00342763
MSMEG_2757	MSMEG_2757	glutathione S-transferase domain protein	-2.47737	0.00343759
MSMEG_0130	MSMEG_0130	transcriptional regulator, GntR family protein	-2.37402	0.00349843
MSMEG_3687	MSMEG_3687	medium chain acyl-CoA synthetase	-2.08722	0.0035705
MSMEG_4271	MSMEG_4271	conserved hypothetical protein	-2.16385	0.00357126
MSMEG_2572	MSMEG_2572	conserved hypothetical protein	-2.68034	0.00357686
MSMEG_5200	MSMEG_5200	hypothetical protein	-2.97544	0.00380433
MSMEG_5633	MSMEG_5633	feruloyl-CoA synthetase	-2.30574	0.00381496
MSMEG_0967	MSMEG_0967	conserved hypothetical protein	-3.12481	0.00416327
MSMEG_5155	MSMEG_5155	nitroreductase	-2.57601	0.00416544
MSMEG_1027	MSMEG_1027	conserved hypothetical protein	-2.39568	0.00420037
MSMEG_3600	MSMEG_3600	hypothetical protein	-5.80793	0.00425372
MSMEG_5539	MSMEG_5539	hypothetical protein	-2.3491	0.00437172
MSMEG_6316	MSMEG_6316	lipoprotein LpqH	-2.65005	0.00437759
MSMEG_5875	MSMEG_5875	hypothetical protein	-1.64174	0.00439728
fdhD	MSMEG_0165	formate dehydrogenase family protein accessory protein FdhD	-2.2327	0.00449736
MSMEG_3709	MSMEG_3709	conserved hypothetical protein	-2.56654	0.00476081
MSMEG_1431	MSMEG_1431	cytochrome P450-terp	-2.65941	0.00487044
MSMEG_6765	MSMEG_6765	ABC-2 type transporter superfamily protein	-4.73246	0.00490939
MSMEG_1737	MSMEG_1737	RNA pseudouridine synthase family protein	-2.03696	0.00502606
MSMEG_2767	MSMEG_2767	conserved hypothetical protein	-2.96216	0.00514948
MSMEG_6745	MSMEG_6745	transcriptional regulator, GntR family protein	-2.26427	0.00516092
cobS	MSMEG_4277	cobalamin 5'-phosphate synthase	-2.15553	0.00519088
MSMEG_0118	MSMEG_0118	conserved hypothetical protein	-2.28697	0.00526953
MSMEG_1880	MSMEG_1880	hypothetical alanine arginine proline rich protein	-3.82065	0.00535787
MSMEG_4223	MSMEG_4223	hypothetical protein	-7.07502	0.00551325
MSMEG_4594	MSMEG_4594	hypothetical protein	-4.58773	0.0057111
MSMEG_4573	MSMEG_4573	competence protein	-3.51217	0.00584135
MSMEG_5942	MSMEG_5942	AMP-dependent synthetase and ligase	-2.90158	0.00589985
MSMEG_3478	MSMEG_3478	tena/thi-4 family protein	-1.57788	0.00602402
MSMEG_4805	MSMEG_4805	acyl-CoA dehydrogenase	-3.40851	0.00612816
MSMEG_2527	MSMEG_2527	hypothetical protein	-2.35847	0.00615612
MSMEG_3660	MSMEG_3660	conserved hypothetical protein TIGR00026	-2.41767	0.00616687
MSMEG_5134	MSMEG_5134	hypothetical protein	-3.08052	0.00617496
MSMEG_6178	MSMEG_6178	D-galactonate transporter	-2.27144	0.00618338
MSMEG_4758	MSMEG_4758	hypothetical protein	-2.22712	0.00618949
MSMEG_1744	MSMEG_1744	hypothetical protein	-2.09382	0.00622612
MSMEG_4759	MSMEG_4759	hypothetical protein	-2.34785	0.00622881
MSMEG_4406	MSMEG_4406	UsfY protein	-4.1923	0.00628286
MSMEG_5686	MSMEG_5686	conserved hypothetical protein	-2.14555	0.00631773
MSMEG_3809	MSMEG_3809	conserved hypothetical protein	-2.06072	0.00636168
MSMEG_1983	MSMEG_1983	major facilitator family protein transporter	-2.48688	0.00648515
MSMEG_5840	MSMEG_5840	conserved hypothetical protein	-4.56061	0.00649614
MSMEG_6662	MSMEG_6662	short chain dehydrogenase	-0.708269	0.00656695
MSMEG_3653	MSMEG_3653	hypothetical protein	-4.93037	0.00689137
MSMEG_0955	MSMEG_0955	hypothetical protein	-4.62024	0.0071244
MSMEG_1915	MSMEG_1915	anti-sigma factor, family protein	-1.57672	0.00714416
MSMEG_4922	MSMEG_4922	conserved hypothetical protein	-1.81643	0.00716757
dapB	MSMEG_0560	dihydrodipicolinate reductase, N-terminus domain protein	-2.61901	0.00733434
MSMEG_2406	MSMEG_2406	transcriptional regulator, TetR family protein, putative	-2.66765	0.00735946
MSMEG_5120	MSMEG_5120	conserved hypothetical protein	-1.89116	0.00739487
MSMEG_5716	MSMEG_5716	hypothetical protein	-5.22182	0.00761913
MSMEG_2009	MSMEG_2009	regulatory protein GntR, HTH:GntR	-1.61196	0.00770129
MSMEG_6516	MSMEG_6516	hypothetical protein	-4.97066	0.00782389
MSMEG_2094	MSMEG_2094	56kDa selenium binding protein	-3.40607	0.00783462
MSMEG_5346	MSMEG_5346	TetR-family protein transcriptional regulator	-2.68764	0.00789785
MSMEG_5938	MSMEG_5938	hypothetical protein	-3.86667	0.00791448
MSMEG_5353	MSMEG_5353	putative methyltransferase	-2.35099	0.00809827
MSMEG_1845	MSMEG_1845	YghA protein	-2.0971	0.00820632
MSMEG_6637	MSMEG_6637	hypothetical protein	-2.04264	0.00821605
MSMEG_2691	MSMEG_2691	acetyltransferase, gnat family protein	-1.78271	0.00821652
MSMEG_0742	MSMEG_0742	probable transcriptional regulatory protein	-2.26226	0.00858812
MSMEG_0785	MSMEG_0785	conserved hypothetical protein	-2.65599	0.00862294
MSMEG_5506	MSMEG_5506	hypothetical protein	-4.28719	0.00866479
MSMEG_3096	MSMEG_3096	hypothetical protein	-6.21115	0.00884608
MSMEG_3944	MSMEG_3944	two component transcriptional regulatory protein devr	-2.52093	0.00886932
MSMEG_1511	MSMEG_1511	putative oxidoreductase	-2.46019	0.00889944
MSMEG_6582	MSMEG_6582	pyridine nucleotide-disulphide oxidoreductase domain protein	-2.11131	0.00892451
MSMEG_6330	MSMEG_6330	prephenate dehydrogenase	-1.66818	0.00900657
MSMEG_2003	MSMEG_2003	IS1096, tnpA protein	-1.65029	0.00901932
MSMEG_0718	MSMEG_0718	acetyl-CoA synthetase	-4.07449	0.0091258
MSMEG_3438	MSMEG_3438	hypothetical protein	-5.40439	0.00942793
MSMEG_2759	MSMEG_2759	hypothetical protein	-2.86411	0.00945222
MSMEG_0025	MSMEG_0025	conserved hypothetical protein	-1.57016	0.00951034
MSMEG_3810	MSMEG_3810	hydrolase	-1.37859	0.00971572
MSMEG_3128	MSMEG_3128	hypothetical protein	-1.94789	0.00972768
MSMEG_6823	MSMEG_6823	short-chain dehydrogenase/reductase SDR	-2.4316	0.00984037
MSMEG_1743	MSMEG_1743	Fatty acid desaturase	-0.891598	0.00984606
MSMEG_1258	MSMEG_1258	IS1096, tnpA protein	-1.60583	0.0101679
MSMEG_1818	MSMEG_1818	Bacterial membrane flanked domain protein	-1.60173	0.0101964
MSMEG_6161	MSMEG_6161	IS1096, tnpA protein	-1.55081	0.0102682
MSMEG_0039	MSMEG_0039	small membrane hydrophobic protein	-3.36469	0.0103472
MSMEG_4928	MSMEG_4928	methylated-DNA--protein-cysteine methyltransferase	-4.83216	0.0103781
MSMEG_6457	MSMEG_6457	oxidoreductase molybdopterin binding domain, putative	-1.76249	0.0104018
MSMEG_1304	MSMEG_1304	rhizopine catabolism protein	-2.46851	0.0105641
MSMEG_0202	MSMEG_0202	IS1096, tnpA protein	-1.5673	0.0106417
MSMEG_0851	MSMEG_0851	Citrate transporter	-2.23214	0.0107118
MSMEG_1636	MSMEG_1636	RNA methyltransferase, TrmH family protein, group 2	-1.85452	0.0107335
MSMEG_1276	MSMEG_1276	hypothetical protein	-4.6275	0.010744
MSMEG_0634	MSMEG_0634	PAP2 superfamily protein	-1.95178	0.0108476
MSMEG_0761	MSMEG_0761	conserved domain protein	-1.75408	0.0109035
MSMEG_1733	MSMEG_1733	conserved hypothetical protein	-4.62594	0.0109112
MSMEG_4395	MSMEG_4395	excalibur domain family protein	-2.55374	0.0109467
MSMEG_1248	MSMEG_1248	hypothetical protein	-1.45647	0.0109895
MSMEG_5449	MSMEG_5449	conserved hypothetical protein	-2.353	0.0110526
MSMEG_1678	MSMEG_1678	transcriptional regulator, LysR family protein	-1.57678	0.0111951
MSMEG_6453	MSMEG_6453	sulfate permease	-1.70738	0.0112031
MSMEG_5844	MSMEG_5844	conserved hypothetical protein	-2.48559	0.0112877
MSMEG_2474	MSMEG_2474	probable cutinase Cut3	-4.163	0.0116072
MSMEG_3182	MSMEG_3182	hypothetical protein	-4.29248	0.0116227
dehII	MSMEG_0115	haloacid dehalogenase, type II	-2.19286	0.0120734
MSMEG_4498	MSMEG_4498	hypothetical protein	-4.26023	0.0121115
MSMEG_3170	MSMEG_3170	conserved domain protein	-1.98045	0.0121337
MSMEG_5242	MSMEG_5242	acyltransferase, ws/dgat/mgat subfamily protein	-0.795752	0.0121967
MSMEG_5334	MSMEG_5334	conserved hypothetical protein	-4.1598	0.0122413
MSMEG_4790	MSMEG_4790	IS1096, tnpA protein	-1.52662	0.0122414
MSMEG_5115	MSMEG_5115	hypothetical protein	-2.49142	0.0123613
MSMEG_3832	MSMEG_3832	4-hydroxyacetophenone monooxygenase	-1.87781	0.0126739
MSMEG_4094	MSMEG_4094	acyl-CoA dehydrogenase	-2.49669	0.0126945
MSMEG_2334	MSMEG_2334	hypothetical protein	-4.3343	0.0128225
MSMEG_5398	MSMEG_5398	ISMsm4, transposase	-2.36403	0.0128386
MSMEG_2031	MSMEG_2031	hypothetical protein	-3.90735	0.0128852
MSMEG_2106	MSMEG_2106	putative transcriptional regulator	-1.50239	0.0129878
MSMEG_6732	MSMEG_6732	integral membrane protein	-2.07035	0.0130487
MSMEG_5181	MSMEG_5181	IS1549, transposase	-1.62889	0.0131193
MSMEG_0407	MSMEG_0407	conserved hypothetical protein	-2.31356	0.0131321
MSMEG_5036	MSMEG_5036	rhomboid family protein	-1.57651	0.0132929
MSMEG_0417	MSMEG_0417	succinate dehydrogenase	-2.21222	0.0133038
MSMEG_0914	MSMEG_0914	conserved hypothetical protein	-1.56866	0.0136038
MSMEG_3893	MSMEG_3893	hypothetical protein	-1.74078	0.0137451
MSMEG_1177	MSMEG_1177	cytosine/purines/uracil/thiamine/allantoin permease family protein	-2.03459	0.0138093
MSMEG_2542	MSMEG_2542	integral membrane protein DUF6	-1.47849	0.0138791
MSMEG_4926	MSMEG_4926	IS1096, tnpA protein	-1.40844	0.0139561
MSMEG_1628	MSMEG_1628	oxidoreductase, short chain dehydrogenase/reductase family protein	-3.96298	0.013967
MSMEG_1239	MSMEG_1239	ISMsm4, transposase	-2.26947	0.0142761
MSMEG_0237	MSMEG_0237	ISMsm3, transposase	-1.6464	0.0143051
MSMEG_5106	MSMEG_5106	HNH endonuclease	-2.33195	0.01455
MSMEG_3615	MSMEG_3615	zinc-binding alcohol dehydrogenase family protein	-1.20287	0.0145717
MSMEG_6930	MSMEG_6930	hypothetical protein	-2.26371	0.0148035
MSMEG_3497	MSMEG_3497	transcriptional regulator, ArsR family protein	-1.59169	0.0148211
MSMEG_1287	MSMEG_1287	cyclase/dehydrase superfamily protein	-1.78931	0.0149629
MSMEG_3484	MSMEG_3484	cupin domain protein	-2.60062	0.0150934
MSMEG_0676	MSMEG_0676	putative transcriptional regulatory protein	-2.04649	0.0151133
pcaC	MSMEG_2604	4-carboxymuconolactone decarboxylase	-1.91271	0.0152107
MSMEG_4963	MSMEG_4963	peptide synthetase ScpsB, putative	-2.1606	0.0152256
MSMEG_4184	MSMEG_4184	dtdp-glucose-46-dehydratase	-3.37639	0.0152363
MSMEG_0802	MSMEG_0802	IS1096, tnpA protein	-1.4091	0.015361
MSMEG_2555	MSMEG_2555	hypothetical protein	-2.51751	0.0154175
MSMEG_5080	MSMEG_5080	glycogen synthase	-1.1002	0.0154672
MSMEG_0910	MSMEG_0910	hypothetical protein	-4.99319	0.0155998
MSMEG_6128	MSMEG_6128	two-component system response regulator	-1.19034	0.0158696
MSMEG_6576	MSMEG_6576	pyridoxamine 5'-phosphate oxidase family protein	-3.52552	0.0159821
moaE	MSMEG_5701	molybdopterin converting factor, subunit 2	-1.23787	0.0161824
MSMEG_3943	MSMEG_3943	conserved hypothetical protein	-1.64214	0.0162244
MSMEG_1885	MSMEG_1885	2Fe-2S iron-sulfur cluster binding domain protein	-0.899394	0.0162753
MSMEG_0397	MSMEG_0397	IS1096, tnpA protein	-1.39355	0.016323
MSMEG_1404	MSMEG_1404	IS1096, tnpA protein	-1.37511	0.0164292
MSMEG_2339	MSMEG_2339	IS1096, tnpA protein	-1.37452	0.0164631
MSMEG_4593	MSMEG_4593	acyl-CoA dehydrogenase	-2.42085	0.0166438
MSMEG_2040	MSMEG_2040	hypothetical protein	-3.63822	0.016852
MSMEG_4660	MSMEG_4660	hypothetical protein	-4.62471	0.0168545
MSMEG_4545	MSMEG_4545	bacterial extracellular solute-binding protein, family protein 5	-2.27863	0.0172551
MSMEG_3783	MSMEG_3783	acyl-CoA dehydrogenase	-1.46297	0.0173352
MSMEG_2972	MSMEG_2972	permease, cytosine/purines, uracil, thiamine, allantoin family protein	-2.16381	0.0173424
MSMEG_3166	MSMEG_3166	IS1096, tnpA protein	-1.36357	0.0173918
MSMEG_5714	MSMEG_5714	short-chain dehydrogenase/reductase SDR	-2.4882	0.0174057
MSMEG_4335	MSMEG_4335	conserved hypothetical protein	-1.93156	0.0174276
MSMEG_4243	MSMEG_4243	serine/threonine-protein kinase PK-1	-1.27322	0.0174412
MSMEG_2828	MSMEG_2828	IS1096, tnpA protein	-1.39528	0.0174535
MSMEG_3075	MSMEG_3075	acetyltransferase, GNAT family protein	-1.52005	0.0174569
MSMEG_3818	MSMEG_3818	thermolabile glutaminase	-4.09944	0.0175104
MSMEG_1763	MSMEG_1763	leucine-responsive regulatory protein	-1.57199	0.0177547
MSMEG_6430	MSMEG_6430	hypothetical protein	-1.36313	0.0177586
MSMEG_0392	MSMEG_0392	putative glycosyl transferase	-1.20151	0.0177931
MSMEG_6368	MSMEG_6368	DNA-binding protein	-1.90789	0.0180685
MSMEG_6379	MSMEG_6379	transporter, major facilitator family protein	-2.86085	0.0181208
MSMEG_3202	MSMEG_3202	hypothetical protein	-1.74451	0.0182955
MSMEG_0630	MSMEG_0630	conserved hypothetical protein	-1.81484	0.0183292
MSMEG_2126	MSMEG_2126	hypothetical protein	-2.24357	0.0184024
MSMEG_5241	MSMEG_5241	GAF family protein	-1.09855	0.0184848
MSMEG_6697	MSMEG_6697	IS1096, tnpA protein	-1.40772	0.0184935
MSMEG_4403	MSMEG_4403	IS1096, tnpA protein	-1.34786	0.0185402
MSMEG_4994	MSMEG_4994	flagella membrane glycoprotein 1B, putative	-4.32065	0.0187369
MSMEG_6061	MSMEG_6061	conserved hypothetical protein	-1.61343	0.0188223
MSMEG_1264	MSMEG_1264	prophage Lp1 protein 5	-1.66446	0.019107
MSMEG_3412	MSMEG_3412	polysaccharide deacetylase family protein	-3.17934	0.0192994
MSMEG_6893	MSMEG_6893	hypothetical protein	-3.87528	0.0193179
MSMEG_6146	MSMEG_6146	ISMsm3, transposase	-1.54431	0.0193433
MSMEG_3622	MSMEG_3622	conserved hypothetical protein	-1.39276	0.0193551
MSMEG_4141	MSMEG_4141	conserved hypothetical protein	-1.28773	0.0193587
MSMEG_2737	MSMEG_2737	ppe family protein	-1.3685	0.0193793
MSMEG_1956	MSMEG_1956	hypothetical protein	-2.17153	0.0193991
MSMEG_0049	MSMEG_0049	pirin domain protein	-1.27086	0.0194098
MSMEG_5960	MSMEG_5960	O-antigen polymerase, putative	-2.58385	0.0194666
MSMEG_1003	MSMEG_1003	IS1096, tnpA protein	-1.33633	0.0195408
MSMEG_2526	MSMEG_2526	copper methylamine oxidase	-1.17489	0.0196783
MSMEG_2257	MSMEG_2257	cytochrome P450-terp	-2.86647	0.0197122
MSMEG_5117	MSMEG_5117	proline dehydrogenase	-1.11278	0.0197141
MSMEG_3971	MSMEG_3971	hypothetical protein	-2.42534	0.0197395
MSMEG_5799	MSMEG_5799	nucleoside-diphosphate-sugar epimerase	-1.665	0.0197633
MSMEG_4341	MSMEG_4341	hypothetical protein	-6.10157	0.019852
MSMEG_5564	MSMEG_5564	NAD(P)H dehydrogenase, quinone family protein	-3.19769	0.019895
MSMEG_0094	MSMEG_0094	hypothetical protein	-4.7757	0.0199832
MSMEG_3537	MSMEG_3537	hypothetical protein	-3.0961	0.0200278
MSMEG_2096	MSMEG_2096	integral membrane protein	-1.94723	0.0201406
MSMEG_4754	MSMEG_4754	K+-dependent Na+/Ca+ exchanger related-protein	-1.28631	0.0201757
MSMEG_2689	MSMEG_2689	hypothetical protein	-4.12255	0.0202509
MSMEG_5339	MSMEG_5339	nitrile hydratase regulator1	-2.02588	0.0207285
MSMEG_2283	MSMEG_2283	IS1096, tnpA protein	-1.30607	0.0207347
pcaC	MSMEG_0905	4-carboxymuconolactone decarboxylase domain protein	-1.30738	0.0208067
MSMEG_1392	MSMEG_1392	alcohol dehydrogenase, class IV	-3.36178	0.020852
MSMEG_3529	MSMEG_3529	fatty acid hydroxylase	-1.35201	0.0209655
MSMEG_5079	MSMEG_5079	conserved hypothetical protein	-1.63748	0.0212756
MSMEG_4062	MSMEG_4062	glutamyl-tRNA(Gln) amidotransferase subunit A	-1.75067	0.0213313
MSMEG_1798	MSMEG_1798	major facilitator superfamily protein	-1.59123	0.021336
MSMEG_0543	MSMEG_0543	conserved hypothetical protein	-1.81358	0.0213795
MSMEG_3005	MSMEG_3005	hydroxyacyl-CoA dehydrogenase	-2.3734	0.0215322
MSMEG_2668	MSMEG_2668	conserved hypothetical protein	-1.2794	0.0216413
MSMEG_0701	MSMEG_0701	hypothetical protein	-3.03499	0.0217044
MSMEG_0755	MSMEG_0755	cobalt-zinc-cadmium resistance protein	-1.35696	0.021951
MSMEG_5869	MSMEG_5869	putative short chain dehydrogenase	-1.6117	0.0220913
MSMEG_4983	MSMEG_4983	transcriptional regulator, TetR family protein	-1.56736	0.0220945
MSMEG_0975	MSMEG_0975	conserved hypothetical protein	-1.05991	0.0222313
MSMEG_0106	MSMEG_0106	sensory histidine kinase	-2.93832	0.022281
MSMEG_3795	MSMEG_3795	conserved hypothetical protein	-1.20446	0.0223338
MSMEG_3536	MSMEG_3536	sugar transport protein	-1.54211	0.0224743
MSMEG_3633	MSMEG_3633	ferric cations import ATP-binding protein FbpC	-1.37382	0.0225322
MSMEG_3760	MSMEG_3760	conserved hypothetical protein	-1.5858	0.0225709
MSMEG_0374	MSMEG_0374	glycolate oxidase subunit	-1.69942	0.0226318
MSMEG_4035	MSMEG_4035	citrate synthase	-1.79909	0.0226765
MSMEG_6786	MSMEG_6786	conserved hypothetical protein	-3.99716	0.0228953
MSMEG_6462	MSMEG_6462	IS1096, tnpA protein	-1.23501	0.023161
MSMEG_5133	MSMEG_5133	hypothetical protein	-3.27374	0.0231757
MSMEG_0815	MSMEG_0815	transcriptional regulator, TetR family protein	-1.13662	0.0234825
MSMEG_3682	MSMEG_3682	conserved hypothetical protein	-1.24667	0.0236072
MSMEG_5282	MSMEG_5282	transcriptional regulator	-1.60421	0.0240257
MSMEG_6025	MSMEG_6025	conserved hypothetical protein	-1.42049	0.0240849
MSMEG_1249	MSMEG_1249	ISMsm7, transposase orfB	-1.24043	0.0241575
MSMEG_4606	MSMEG_4606	hypothetical protein	-3.21929	0.0243534
MSMEG_6722	MSMEG_6722	conserved hypothetical protein	-1.31089	0.0245246
MSMEG_4608	MSMEG_4608	hypothetical protein	-4.84887	0.0246484
MSMEG_5490	MSMEG_5490	conserved hypothetical protein	-1.79129	0.0247759
MSMEG_4280	MSMEG_4280	short chain dehydrogenase	-1.0695	0.0249735
MSMEG_3571	MSMEG_3571	thioesterase family protein	-1.18374	0.0250594
MSMEG_2368	MSMEG_2368	transcriptional regulator, TetR family protein domain protein, putative	-1.22039	0.0252321
MSMEG_5729	MSMEG_5729	hydantoin racemase	-1.9111	0.0253382
MSMEG_0725	MSMEG_0725	IS1137, transposase orfB	-1.3799	0.0253875
MSMEG_5329	MSMEG_5329	conserved hypothetical protein	-1.65428	0.0254187
dnl1	MSMEG_2277	DNA ligase I, ATP-dependent	-1.29189	0.0260214
MSMEG_4619	MSMEG_4619	putative cytochrome P450 126	-1.76917	0.0260227
rfbC	MSMEG_5977	dTDP-4-dehydrorhamnose 3,5-epimerase	-1.83596	0.0261454
prpB	MSMEG_6646	methylisocitrate lyase	-1.68996	0.0261827
MSMEG_3954	MSMEG_3954	trehalose 6-phosphate phosphorylase	-1.6517	0.0262359
MSMEG_0178	MSMEG_0178	ATP-binding protein	-1.90029	0.0263033
MSMEG_3041	MSMEG_3041	thiopurine S-methyltransferase (tpmt) superfamily protein	-1.22789	0.0265401
MSMEG_0155	MSMEG_0155	transcriptional regulator	-1.40432	0.0265947
MSMEG_3291	MSMEG_3291	hypothetical protein	-4.17705	0.0269549
MSMEG_5884	MSMEG_5884	3-hydroxyisobutyrate dehydrogenase family protein	-1.29882	0.027263
MSMEG_2444	MSMEG_2444	dienelactone hydrolase family protein	-1.22306	0.0272803
MSMEG_6072	MSMEG_6072	Citrate transporter	-1.16748	0.0274694
MSMEG_6521	MSMEG_6521	sulfate/thiosulfate import ATP-binding protein CysA 2	-1.20164	0.0276097
MSMEG_3456	MSMEG_3456	hydroxylaminobenzene mutase	-1.4073	0.0278506
MSMEG_1059	MSMEG_1059	IS1096, tnpA protein	-1.16201	0.0279876
MSMEG_6122	MSMEG_6122	ABC transporter, membrane spanning protein	-2.81702	0.0280656
MSMEG_4744	MSMEG_4744	conserved hypothetical protein	-1.58388	0.0280818
MSMEG_0416	MSMEG_0416	hypothetical protein	-1.13511	0.0281482
MSMEG_6148	MSMEG_6148	IS1096, tnpA protein	-1.18954	0.0282409
MSMEG_5822	MSMEG_5822	conserved hypothetical protein	-1.35785	0.0282555
MSMEG_2455	MSMEG_2455	carbon monoxide dehydrogenase subunit G (CoxG) superfamily protein	-2.21807	0.0283929
MSMEG_6659	MSMEG_6659	hypothetical protein	-5.13537	0.02857
MSMEG_6478	MSMEG_6478	putative cytochrome P450 135B1	-1.00598	0.0288991
MSMEG_1778	MSMEG_1778	conserved hypothetical protein	-3.06421	0.0292217
MSMEG_5064	MSMEG_5064	malyl-CoA lyase	-1.13141	0.0292794
MSMEG_1886	MSMEG_1886	Fatty acid desaturase	-0.926077	0.0293142
MSMEG_5364	MSMEG_5364	amidohydrolase 2	-2.76624	0.0294202
MSMEG_3789	MSMEG_3789	inner membrane permease YgbN	-1.0587	0.0303869
MSMEG_6916	MSMEG_6916	short chain dehydrogenase	-0.995576	0.0308042
MSMEG_2789	MSMEG_2789	acetyltransferase, GNAT family protein	-1.17243	0.0311629
MSMEG_1286	MSMEG_1286	sulfatase family protein	-1.09221	0.0312548
MSMEG_3077	MSMEG_3077	hypothetical protein	-1.76187	0.0313139
MSMEG_2270	MSMEG_2270	hypothetical protein	-1.14392	0.0313808
MSMEG_1187	MSMEG_1187	N-acyl-D-aspartate deacylase	-1.7353	0.0315052
MSMEG_3167	MSMEG_3167	hypothetical protein	-1.62415	0.0315296
MSMEG_2008	MSMEG_2008	hypothetical protein	-2.16739	0.0318604
MSMEG_3431	MSMEG_3431	choline dehydrogenase	-5.41897	0.0319379
MSMEG_1827	MSMEG_1827	hydrolase, nudix family protein, putative	-1.06426	0.0328185
MSMEG_2302	MSMEG_2302	conserved hypothetical protein	-5.45753	0.0328283
MSMEG_3963	MSMEG_3963	hypothetical protein	-5.47533	0.0331943
MSMEG_1899	MSMEG_1899	succinyl-CoA:3-ketoacid-coenzyme A transferase subunit B	-2.2149	0.0332499
MSMEG_4420	MSMEG_4420	cupin 2, conserved barrel	-3.35342	0.033288
MSMEG_4055	MSMEG_4055	short-chain dehydrogenase/reductase SDR	-1.87386	0.0334325
MSMEG_0572	MSMEG_0572	conserved hypothetical protein	-1.54402	0.0337778
MSMEG_1022	MSMEG_1022	conserved hypothetical protein	-4.79591	0.0339276
MSMEG_6751	MSMEG_6751	hypothetical protein	-2.94911	0.0340121
MSMEG_2067	MSMEG_2067	methyltransferase type 12	-2.52845	0.0340309
MSMEG_3703	MSMEG_3703	hypothetical protein	-4.17101	0.0342768
MSMEG_3324	MSMEG_3324	hypothetical protein	-1.93277	0.0345395
MSMEG_4810	MSMEG_4810	conserved hypothetical protein	-2.84598	0.0347382
MSMEG_0200	MSMEG_0200	hypothetical protein	-2.36219	0.0352559
MSMEG_4547	MSMEG_4547	acyl-CoA dehydrogenase family protein	-1.95946	0.0359548
MSMEG_0224	MSMEG_0224	O-methyltransferase MdmC	-0.941867	0.0360011
MSMEG_3985	MSMEG_3985	integral membrane transport protein	-1.69298	0.0367162
MSMEG_3196	MSMEG_3196	conserved hypothetical protein	-1.15703	0.036797
dapB	MSMEG_0733	dihydrodipicolinate reductase, N-terminus domain protein	-1.19562	0.0368636
MSMEG_6335	MSMEG_6335	hypothetical protein	-4.66488	0.0368846
MSMEG_2984	MSMEG_2984	putative hydrolase	-1.49328	0.0369665
MSMEG_4053	MSMEG_4053	transcriptional regulatory protein	-1.1315	0.0374803
MSMEG_4850	MSMEG_4850	short-chain dehydrogenase/reductase SDR	-1.66729	0.0375645
MSMEG_4602	MSMEG_4602	hypothetical protein	-4.71449	0.0375805
MSMEG_2108	MSMEG_2108	conserved hypothetical protein	-1.07148	0.0376213
MSMEG_3488	MSMEG_3488	transcriptional regulator, AraC family protein	-1.24131	0.0376757
MSMEG_5372	MSMEG_5372	sensor protein KdpD	-1.18644	0.037734
MSMEG_5437	MSMEG_5437	probable serine/threonine-protein kinase PknB	-1.27785	0.037766
MSMEG_3369	MSMEG_3369	putative transport protein	-1.76751	0.0378776
MSMEG_5718	MSMEG_5718	transcriptional regulator, TetR family protein	-1.19062	0.038015
MSMEG_4769	MSMEG_4769	conserved hypothetical protein	-5.469	0.0388836
MSMEG_6318	MSMEG_6318	putative diol dehydratase reactivation protein	-1.27582	0.0392129
MSMEG_4789	MSMEG_4789	hypothetical protein	-1.52339	0.0393037
MSMEG_2022	MSMEG_2022	GntT protein, putative	-1.12006	0.0393364
MSMEG_4161	MSMEG_4161	hypothetical protein	-1.18645	0.0393517
MSMEG_2305	MSMEG_2305	TetR-family protein transcriptional regulator	-1.48599	0.0397841
MSMEG_1551	MSMEG_1551	hypothetical protein	-3.79188	0.0398658
MSMEG_3541	MSMEG_3541	cytochrome C biogenesis protein transmembrane region	-1.35953	0.0400368
MSMEG_3444	MSMEG_3444	choline dehydrogenase	-2.44586	0.0400654
MSMEG_5737	MSMEG_5737	hypothetical protein	-3.88529	0.0403628
MSMEG_0898	MSMEG_0898	tagatose-1,6-bisphosphate aldolase GatY	-1.27082	0.0406237
MSMEG_0450	MSMEG_0450	hypothetical protein	-4.24295	0.0408566
MSMEG_6782	MSMEG_6782	hypothetical protein	-3.62294	0.041091
MSMEG_4050	MSMEG_4050	hypothetical protein	-3.19948	0.0413876
MSMEG_2966	MSMEG_2966	major facilitator family protein transporter	-2.8342	0.0416223
MSMEG_2686	MSMEG_2686	conserved hypothetical protein	-1.33697	0.0417266
MSMEG_6670	MSMEG_6670	ABC transporter, permease protein, putative	-2.95071	0.0418158
MSMEG_4677	MSMEG_4677	hypothetical protein	-2.8363	0.0420452
MSMEG_4405	MSMEG_4405	putative ECF sigma factor RpoE1	-2.90934	0.0424393
MSMEG_2830	MSMEG_2830	ISMsm4, transposase	-1.74836	0.042751
MSMEG_0125	MSMEG_0125	integral membrane protein	-2.83866	0.0428565
MSMEG_0596	MSMEG_0596	bacterial regulatory protein, GntR family protein	-0.636749	0.0428692
MSMEG_6055	MSMEG_6055	hypothetical protein	-2.6037	0.0435987
MSMEG_1625	MSMEG_1625	amino acid transporter, putative	-1.85456	0.0437684
MSMEG_6850	MSMEG_6850	alpha/beta hydrolase	-2.1565	0.0440996
MSMEG_0611	MSMEG_0611	para-nitrobenzyl esterase	-2.26771	0.0442784
mdcH	MSMEG_6629	malonate decarboxylase, epsilon subunit	-1.51388	0.044391
MSMEG_4642	MSMEG_4642	hypothetical protein	-2.80126	0.0445242
MSMEG_0558	MSMEG_0558	conserved hypothetical protein	-0.883852	0.0445898
MSMEG_6274	MSMEG_6274	conserved hypothetical protein	-1.76471	0.0446413
MSMEG_6460	MSMEG_6460	hypothetical protein	-4.29747	0.04597
MSMEG_1590	MSMEG_1590	hypothetical protein	-4.09051	0.0465918
surE	MSMEG_6820	acid phosphatase SurE	-1.7055	0.0470632
MSMEG_1309	MSMEG_1309	conserved hypothetical protein	-4.61557	0.0471724
MSMEG_1259	MSMEG_1259	hypothetical protein	-2.11472	0.0472565
MSMEG_4390	MSMEG_4390	hypothetical protein	-2.36282	0.0474646
MSMEG_1721	MSMEG_1721	IS1137, transposase orfB	-1.16149	0.047947
MSMEG_1717	MSMEG_1717	ISMsm8, transposase	-1.04533	0.0480131
MSMEG_4998	MSMEG_4998	hydrolase, alpha/beta fold family protein	-1.01315	0.0483206
MSMEG_1998	MSMEG_1998	hydrolase, alpha/beta fold family protein	-1.01304	0.0486239
MSMEG_0051	MSMEG_0051	transcription factor WhiB family protein	-1.23325	0.0487417
MSMEG_3480	MSMEG_3480	streptomycin 6-kinase (Streptidine kinase) (Streptomycin6-phosphotransferase) (APH(6))	-0.783442	0.0490558
MSMEG_5251	MSMEG_5251	hypothetical protein	-1.23221	0.0490689
MSMEG_5851	MSMEG_5851	putative esterase superfamily protein	-1.0056	0.0500916
MSMEG_6644	MSMEG_6644	malyl-CoA lyase	-1.17282	0.0503616
MSMEG_1420	MSMEG_1420	probable transcriptional regulatory protein	-1.21247	0.051003
MSMEG_5754	MSMEG_5754	gp41 protein	-1.5453	0.0511563
MSMEG_1593	MSMEG_1593	hypothetical protein	-4.22053	0.0512825
MSMEG_5131	MSMEG_5131	hypothetical protein	-2.03402	0.0515465
MSMEG_5186	MSMEG_5186	HicB family protein	-2.24705	0.052435
MSMEG_2039	MSMEG_2039	putative transcriptional regulator	-1.17413	0.0527727
hypD	MSMEG_2702	hydrogenase expression/formation protein HypD	-2.42447	0.0529685
MSMEG_3581	MSMEG_3581	FabG protein	-1.94368	0.0539998
MSMEG_5665	MSMEG_5665	hypothetical protein	-2.50803	0.0543077
MSMEG_6119	MSMEG_6119	conserved hypothetical protein	-2.23023	0.0544414
MSMEG_3883	MSMEG_3883	5'-3' exonuclease	-0.929429	0.0546598
MSMEG_4377	MSMEG_4377	amino acid permease family protein, putative	-2.21149	0.0549365
MSMEG_5946	MSMEG_5946	hypothetical protein	-1.50907	0.0550377
MSMEG_3282	MSMEG_3282	hypothetical protein	-4.18514	0.0553397
MSMEG_1924	MSMEG_1924	N-acetyltransferase Ats1	-1.02046	0.0553843
MSMEG_0950	MSMEG_0950	hypothetical protein	-2.78118	0.0556706
MSMEG_4481	MSMEG_4481	hypothetical protein	-2.40825	0.0558094
MSMEG_1706	MSMEG_1706	xylose transport system permease protein XylH	-1.44708	0.0565485
MSMEG_0902	MSMEG_0902	cyclopropane-fatty-acyl-phospholipid synthase 1	-1.80958	0.0572787
MSMEG_0228	MSMEG_0228	adenylate and Guanylate cyclase catalytic domain protein	-1.45392	0.0578346
MSMEG_3501	MSMEG_3501	hypothetical protein	-1.45957	0.0579932
MSMEG_6696	MSMEG_6696	hypothetical protein	-1.50707	0.0583879
MSMEG_0803	MSMEG_0803	hypothetical protein	-1.25203	0.0587692
MSMEG_3001	MSMEG_3001	conserved hypothetical protein	-2.21118	0.0589213
MSMEG_0430	MSMEG_0430	ISMsm4, transposase	-1.80619	0.059248
MSMEG_4895	MSMEG_4895	hypothetical protein	-3.38058	0.0594484
MSMEG_1504	MSMEG_1504	probable antibiotic-transport integral membrane leucine and alanine and valine rich protein abc transporter	-1.25912	0.0598028
MSMEG_2550	MSMEG_2550	glyoxylate reductase	-1.70153	0.0599411
MSMEG_1630	MSMEG_1630	2,5-dichloro-2,5-cyclohexadiene-1,4-diol dehydrogenase	-2.59369	0.0600796
MSMEG_1832	MSMEG_1832	conserved hypothetical protein	-1.38149	0.0602897
MSMEG_1856	MSMEG_1856	hypothetical protein	-1.27368	0.0614115
MSMEG_5434	MSMEG_5434	hypothetical protein	-3.19087	0.0615057
MSMEG_4160	MSMEG_4160	hypothetical protein	-1.87406	0.0617556
MSMEG_4095	MSMEG_4095	putative monooxygenase	-2.28782	0.0623113
MSMEG_6642	MSMEG_6642	caib/baif family protein	-1.01726	0.0624027
MSMEG_1674	MSMEG_1674	hypothetical protein	-3.69575	0.0626174
MSMEG_4202	MSMEG_4202	conserved hypothetical protein	-2.56763	0.0627947
MSMEG_5815	MSMEG_5815	betaine aldehyde dehydrogenase	-1.17847	0.0628689
MSMEG_3948	MSMEG_3948	acyltransferase, ws/dgat/mgat subfamily protein	-0.890505	0.0636037
MSMEG_6675	MSMEG_6675	hypothetical protein	-4.0895	0.0641903
MSMEG_0362	MSMEG_0362	amidohydrolase 2	-1.34429	0.0642248
MSMEG_3849	MSMEG_3849	hypothetical protein	-3.90606	0.0642549
MSMEG_0684	MSMEG_0684	aldehyde oxidase and xanthine dehydrogenase, molybdopterin binding	-1.54745	0.0651876
MSMEG_6684	MSMEG_6684	agarase	-1.52426	0.0663496
MSMEG_5012	MSMEG_5012	trans-sialidase, putative	-2.2801	0.066477
MSMEG_4992	MSMEG_4992	hypothetical protein	-1.92185	0.0666178
MSMEG_4104	MSMEG_4104	transporter, major facilitator family protein	-2.65432	0.0667804
MSMEG_0413	MSMEG_0413	conserved hypothetical protein	-1.35205	0.0669769
MSMEG_1887	MSMEG_1887	hypothetical protein	-0.907963	0.0672182
MSMEG_0893	MSMEG_0893	hypothetical protein	-3.16523	0.0673023
MSMEG_1025	MSMEG_1025	TetR-family protein transcriptional regulator	-1.24654	0.0673678
MSMEG_1385	MSMEG_1385	PAP2 superfamily protein	-0.704748	0.0675468
MSMEG_4215	MSMEG_4215	phosphoribosyltransferase	-0.887428	0.0682514
MSMEG_1241	MSMEG_1241	conserved hypothetical protein	-1.45033	0.0684683
MSMEG_0831	MSMEG_0831	short chain dehydrogenase	-2.26522	0.0686791
MSMEG_1659	MSMEG_1659	multidrug resistance protein, SMR family protein	-1.28025	0.0687885
MSMEG_4764	MSMEG_4764	ABC transporter permease protein	-1.69929	0.0689455
MSMEG_3328	MSMEG_3328	hypothetical protein	-0.617648	0.0691139
MSMEG_6164	MSMEG_6164	conserved hypothetical protein	-2.38338	0.0701563
MSMEG_4508	MSMEG_4508	conserved domain protein	-1.67851	0.0713111
MSMEG_0820	MSMEG_0820	conserved hypothetical protein	-2.14145	0.0716866
MSMEG_4503	MSMEG_4503	hypothetical protein	-4.2773	0.071749
MSMEG_1898	MSMEG_1898	succinyl-CoA:3-ketoacid-coenzyme A transferase 1, precursor	-1.41748	0.0718744
MSMEG_4259	MSMEG_4259	DNA polymerase III, epsilon subunit	-0.991368	0.0734227
MSMEG_2680	MSMEG_2680	amino acid transporter	-1.3287	0.0734495
MSMEG_6273	MSMEG_6273	integral membrane protein	-1.41379	0.0742723
MSMEG_5455	MSMEG_5455	pe family protein	-3.07466	0.0750378
MSMEG_4435	MSMEG_4435	dimethylmenaquinone methyltransferase	-2.21797	0.0757964
MSMEG_4592	MSMEG_4592	acyl-CoA dehydrogenase family protein	-1.50646	0.0762338
MSMEG_6564	MSMEG_6564	transcriptional regulator, TetR family protein	-1.31241	0.0762755
MSMEG_5289	MSMEG_5289	hypothetical protein	-4.53423	0.0778942
MSMEG_4049	MSMEG_4049	sugar transporter, permease protein	-1.60074	0.0782475
MSMEG_0218	MSMEG_0218	3-demethylubiquinone-9 3-methyltransferase	-1.67647	0.078334
rdgB	MSMEG_4899	non-canonical purine NTP pyrophosphatase, RdgB/HAM1 family protein	-0.951836	0.0788571
MSMEG_5778	MSMEG_5778	alcohol dehydrogenase, zinc-binding	-1.24665	0.0791763
MSMEG_5040	MSMEG_5040	transcriptional regulator, TetR family protein	-1.09426	0.0795448
MSMEG_4835	MSMEG_4835	3-oxoacyl-[acyl-carrier-protein] reductase	-2.03315	0.0804135
MSMEG_4102	MSMEG_4102	conserved hypothetical protein	-2.33677	0.0813127
MSMEG_1139	MSMEG_1139	transcription regulator	-1.21341	0.0817794
MSMEG_0727	MSMEG_0727	hypothetical protein	-1.22042	0.0818019
MSMEG_4404	MSMEG_4404	hypothetical protein	-1.13181	0.08224
MSMEG_3697	MSMEG_3697	IS1096, tnpA protein	-1.13085	0.0824676
MSMEG_3924	MSMEG_3924	peptide synthetase ScpsB, putative	-1.36445	0.0827933
MSMEG_3131	MSMEG_3131	AMP-binding protein	-1.82083	0.0829492
MSMEG_1532	MSMEG_1532	antibiotic biosynthesis monooxygenase	-3.68229	0.0834734
MSMEG_1939	MSMEG_1939	6-O-methylguanine DNA methyltransferase, DNA binding domain subfamily protein	-1.16401	0.0842582
MSMEG_2559	MSMEG_2559	conserved domain protein	-3.339	0.0844271
MSMEG_2340	MSMEG_2340	hypothetical protein	-1.61907	0.0844622
MSMEG_5290	MSMEG_5290	hypothetical protein	-4.38837	0.0848756
MSMEG_0431	MSMEG_0431	secreted protein	-1.33551	0.0850006
MSMEG_5112	MSMEG_5112	hypothetical protein	-1.31538	0.0854707
MSMEG_5765	MSMEG_5765	globin	-1.81298	0.0855432
MSMEG_0467	MSMEG_0467	membrane transport protein	-1.6582	0.0859321
MSMEG_3368	MSMEG_3368	hypothetical protein	-3.30481	0.0860102
MSMEG_1972	MSMEG_1972	methane monooxygenase component C	-2.78477	0.0866052
MSMEG_2817	MSMEG_2817	ABC efflux pump, fused inner membrane and ATPase subunits	-1.9276	0.0869627
MSMEG_3262	MSMEG_3262	L-xylulose reductase	-0.910313	0.0873641
MSMEG_1417	MSMEG_1417	glyoxalase family protein	-0.907245	0.0875651
MSMEG_4414	MSMEG_4414	conserved hypothetical protein	-3.35163	0.0879132
MSMEG_4821	MSMEG_4821	conserved hypothetical protein	-2.39487	0.0879606
MSMEG_5235	MSMEG_5235	short chain dehydrogenase family protein	-0.538952	0.0887276
MSMEG_4393	MSMEG_4393	carboxyvinyl-carboxyphosphonate phosphorylmutase	-1.54686	0.0887732
MSMEG_0168	MSMEG_0168	formyl-coenzyme A transferase	-1.58164	0.0897644
MSMEG_6527	MSMEG_6527	transcriptional regulator, TetR family protein	-3.69703	0.0898921
MSMEG_2869	MSMEG_2869	3-ketosteroid-delta-1-dehydrogenase	-1.39795	0.0900358
MSMEG_1021	MSMEG_1021	glyoxalase/bleomycin resistance protein/dioxygenase	-1.48654	0.0901683
MSMEG_1765	MSMEG_1765	restriction endonuclease family protein	-1.46752	0.0901871
MSMEG_5192	MSMEG_5192	aldo/keto reductase	-1.1368	0.0904126
MSMEG_0479	MSMEG_0479	hypothetical protein	-1.41099	0.0905
MSMEG_1692	MSMEG_1692	ECF-family protein RNA polymerase sigma factor	-1.07482	0.0906776
MSMEG_3970	MSMEG_3970	glutamyl-tRNA(Gln) amidotransferase subunit A	-0.743443	0.0907361
MSMEG_1844	MSMEG_1844	conserved hypothetical protein	-1.09275	0.0927965
MSMEG_5826	MSMEG_5826	pyruvate decarboxylase	-1.11557	0.0929173
dehII	MSMEG_3450	haloacid dehalogenase, type II	-0.990962	0.0935562
MSMEG_1067	MSMEG_1067	conserved hypothetical protein	-0.926158	0.093648
MSMEG_2247	MSMEG_2247	dihydrokaempferol 4-reductase	-2.31382	0.0949119
MSMEG_0716	MSMEG_0716	major facilitator superfamily protein	-1.39006	0.0951316
MSMEG_3850	MSMEG_3850	alkanesulfonate monooxygenase family protein	-1.0905	0.095176
MSMEG_6448	MSMEG_6448	hypothetical protein	-1.20795	0.0956912
MSMEG_4253	MSMEG_4253	glycosyl transferase, group 1 family protein	-0.95098	0.0957334
MSMEG_2831	MSMEG_2831	hypothetical protein	-1.40067	0.0958874
MSMEG_2499	MSMEG_2499	ABC transporter, membrane spanning protein, putative	-1.06815	0.0961465
MSMEG_1303	MSMEG_1303	putative transcriptional regulator	-1.43113	0.0962537
MSMEG_1591	MSMEG_1591	TnpC protein	-1.10383	0.0962614
MSMEG_1310	MSMEG_1310	TnpC protein	-1.12734	0.0965477
MSMEG_3557	MSMEG_3557	amino acid permease-associated region	-1.29287	0.096637
MSMEG_4330	MSMEG_4330	short chain dehydrogenase	-1.08263	0.0967959
MSMEG_6568	MSMEG_6568	regulatory protein, LuxR, putative	-1.50102	0.0970841
MSMEG_2851	MSMEG_2851	conserved hypothetical protein	-3.54537	0.0971426
MSMEG_4318	MSMEG_4318	hypothetical protein	-1.10315	0.0978397
MSMEG_6359	MSMEG_6359	trypsin domain protein	-1.05041	0.0982268
MSMEG_5094	MSMEG_5094	IS1096, tnpA protein	-1.01228	0.0986897
MSMEG_1209	MSMEG_1209	glycosidase	-1.15675	0.0989396
MSMEG_2104	MSMEG_2104	GntR-family protein transcriptional regulator	-0.513876	0.0990708
MSMEG_0396	MSMEG_0396	hypothetical protein	-0.995091	0.100059
MSMEG_6600	MSMEG_6600	transposase	-0.971443	0.100182
MSMEG_4030	MSMEG_4030	conserved hypothetical protein	-1.54076	0.100265
MSMEG_4558	MSMEG_4558	conserved hypothetical protein	-0.932488	0.101088
MSMEG_4945	MSMEG_4945	IS1096, tnpA protein	-0.982963	0.101302
MSMEG_1411	MSMEG_1411	universal stress protein family protein	-1.04311	0.101485
MSMEG_3019	MSMEG_3019	conserved hypothetical protein	-0.933208	0.102355
MSMEG_2479	MSMEG_2479	hypothetical protein	-4.20067	0.10245
MSMEG_5540	MSMEG_5540	conserved hypothetical protein	-0.948857	0.102989
MSMEG_6095	MSMEG_6095	D-amino acid deaminase	-0.824529	0.10326
MSMEG_2250	MSMEG_2250	hypothetical protein	-2.57822	0.103353
MSMEG_1386	MSMEG_1386	hypothetical protein	-1.47616	0.103689
MSMEG_0276	MSMEG_0276	aldehyde-alcohol dehydrogenase	-2.01276	0.10433
MSMEG_6470	MSMEG_6470	hypothetical protein	-2.45066	0.105153
MSMEG_6236	MSMEG_6236	two-component system, regulatory protein	-0.555116	0.10517
MSMEG_3967	MSMEG_3967	TonB-dependent receptor	-1.05494	0.105614
MSMEG_5954	MSMEG_5954	cell surface polysaccharide biosynthesis, putative	-1.25542	0.105987
MSMEG_2251	MSMEG_2251	nitrate/nitrite response regulator protein	-0.937613	0.106875
MSMEG_0776	MSMEG_0776	conserved hypothetical protein	-0.948241	0.106993
MSMEG_4806	MSMEG_4806	putative acyl-CoA dehydrogenase	-2.47011	0.107003
MSMEG_2885	MSMEG_2885	short-chain dehydrogenase/reductase SDR	-1.73415	0.107017
MSMEG_5599	MSMEG_5599	hypothetical protein	-4.19658	0.107328
MSMEG_1370	MSMEG_1370	2-deoxy-scyllo-inosamine dehydrogenase	-2.02736	0.107498
MSMEG_3698	MSMEG_3698	hypothetical protein	-1.06517	0.107606
MSMEG_2841	MSMEG_2841	putative monooxygenase	-1.64023	0.108164
MSMEG_0980	MSMEG_0980	signal transduction histidine kinase	-1.52725	0.108515
MSMEG_6362	MSMEG_6362	quinone oxidoreductase	-0.905127	0.108803
MSMEG_6155	MSMEG_6155	IS1096, tnpA protein	-0.96278	0.108857
MSMEG_6031	MSMEG_6031	carveol dehydrogenase	-0.806161	0.109127
MSMEG_6533	MSMEG_6533	conserved hypothetical protein	-1.88619	0.110071
MSMEG_4686	MSMEG_4686	putative oxidoreductase YdbC	-0.879131	0.110155
MSMEG_1752	MSMEG_1752	hypothetical protein	-3.68864	0.110288
MSMEG_5295	MSMEG_5295	peroxisomal-coenzyme A synthetase	-1.54392	0.110458
MSMEG_2239	MSMEG_2239	transcriptional regulator, TetR family protein	-3.47888	0.110581
MSMEG_6325	MSMEG_6325	conserved hypothetical protein	-2.87914	0.110993
MSMEG_5965	MSMEG_5965	hypothetical protein	-0.924117	0.111497
MSMEG_6494	MSMEG_6494	ABC nitrate/sulfonate/bicarbonate family protein transporter, inner membrane subunit, putative	-1.83328	0.111502
MSMEG_6921	MSMEG_6921	conserved hypothetical protein	-0.896268	0.1125
MSMEG_2032	MSMEG_2032	conserved hypothetical protein	-0.877784	0.112633
MSMEG_0771	MSMEG_0771	putative oxidoreductase YqjQ	-1.00026	0.113864
MSMEG_1326	MSMEG_1326	hypothetical protein	-3.50982	0.114991
MSMEG_1873	MSMEG_1873	thymidylate kinase	-0.587737	0.115059
MSMEG_0885	MSMEG_0885	conserved hypothetical protein	-0.910636	0.115099
MSMEG_1000	MSMEG_1000	hypothetical protein	-1.39325	0.115155
MSMEG_1202	MSMEG_1202	hypothetical protein	-3.26396	0.115835
MSMEG_5378	MSMEG_5378	IS1096, tnpA protein	-0.868115	0.116277
MSMEG_5557	MSMEG_5557	conserved hypothetical protein	-0.948373	0.116388
MSMEG_1595	MSMEG_1595	putative oxidoreductase	-1.70322	0.117007
MSMEG_5581	MSMEG_5581	conserved hypothetical integral membrane protein	-0.914282	0.117357
MSMEG_5614	MSMEG_5614	conserved hypothetical protein	-0.906252	0.117622
pyc	MSMEG_6648	pyruvate carboxylase	-0.886299	0.118946
MSMEG_5474	MSMEG_5474	universal stress protein family protein	-1.84849	0.11919
MSMEG_3229	MSMEG_3229	conserved hypothetical protein	-0.858085	0.119258
MSMEG_2697	MSMEG_2697	conserved hypothetical protein	-0.860598	0.119382
MSMEG_3925	MSMEG_3925	AttM/AiiB family protein	-1.64222	0.119445
MSMEG_3613	MSMEG_3613	conserved hypothetical protein	-0.891378	0.120229
MSMEG_6308	MSMEG_6308	hypothetical protein	-1.201	0.120434
MSMEG_4027	MSMEG_4027	zinc-containing alcohol dehydrogenase superfamily protein	-1.03102	0.120558
MSMEG_4110	MSMEG_4110	3-hydroxyacyl-CoA dehydrogenase	-0.873084	0.120684
MSMEG_0483	MSMEG_0483	shikimate transporter	-0.868043	0.120788
MSMEG_0201	MSMEG_0201	hypothetical protein	-1.47578	0.120944
MSMEG_5451	MSMEG_5451	alkylated DNA repair protein	-0.895731	0.121103
MSMEG_6792	MSMEG_6792	inner membrane permease YgbN	-1.05502	0.122132
MSMEG_6080	MSMEG_6080	conserved hypothetical protein	-0.833714	0.122236
MSMEG_4434	MSMEG_4434	Cof protein	-1.27032	0.122337
MSMEG_6573	MSMEG_6573	conserved hypothetical protein	-2.07601	0.12254
MSMEG_0751	MSMEG_0751	conserved hypothetical protein	-2.48265	0.122972
nuoH	MSMEG_2056	NADH-quinone oxidoreductase, H subunit	-1.85746	0.123
MSMEG_3565	MSMEG_3565	hypothetical protein	-1.02268	0.123015
MSMEG_2660	MSMEG_2660	transcriptional regulator, AsnC family protein	-0.98631	0.123733
MSMEG_0465	MSMEG_0465	transcriptional regulator, TetR family protein	-0.862146	0.123803
MSMEG_3577	MSMEG_3577	calpastatin	-0.972462	0.124861
MSMEG_3252	MSMEG_3252	membrane protein	-0.859066	0.125656
MSMEG_5759	MSMEG_5759	pe family protein	-1.29658	0.125678
MSMEG_1994	MSMEG_1994	HpcH/HpaI aldolase	-2.6375	0.12684
MSMEG_2077	MSMEG_2077	acyl-CoA dehydrogenase, C-domain protein	-1.04858	0.127124
MSMEG_5972	MSMEG_5972	hypothetical protein	-1.77771	0.127495
MSMEG_0015	MSMEG_0015	ferric enterobactin transport ATP-binding protein FepC	-0.840066	0.127994
MSMEG_5570	MSMEG_5570	DNA ligase	-0.838266	0.128373
MSMEG_1858	MSMEG_1858	putative transposition helper protein	-1.71888	0.130225
MSMEG_2844	MSMEG_2844	ABC transporter, ATP-binding protein	-1.24004	0.130704
MSMEG_5689	MSMEG_5689	conserved hypothetical protein	-1.03139	0.130946
MSMEG_1740	MSMEG_1740	dehydrogenase/reductase SDR family protein member 4	-0.870327	0.131685
MSMEG_3991	MSMEG_3991	cyclase	-1.08615	0.131846
MSMEG_1649	MSMEG_1649	FAD dependent oxidoreductase	-0.76867	0.132184
MSMEG_6461	MSMEG_6461	hypothetical protein	-0.879392	0.132718
MSMEG_6535	MSMEG_6535	translation elongation factor EF-G	-1.25343	0.133109
MSMEG_3987	MSMEG_3987	FAD dependent oxidoreductase	-0.831044	0.133196
MSMEG_5389	MSMEG_5389	LysA protein	-1.3704	0.133711
MSMEG_1374	MSMEG_1374	ribose ABC transporter, periplasmic binding protein	-0.758659	0.133854
MSMEG_6442	MSMEG_6442	integral membrane protein	-2.56977	0.133956
MSMEG_6669	MSMEG_6669	ABC transporter, permease protein	-2.11794	0.135002
MSMEG_0277	MSMEG_0277	putative aminotransferase	-2.25877	0.135592
MSMEG_3578	MSMEG_3578	putative cyclase	-0.306783	0.135727
MSMEG_1755	MSMEG_1755	anti-sigm factor, ChrR	-1.24803	0.135731
MSMEG_3374	MSMEG_3374	conserved hypothetical protein	-1.75373	0.136019
MSMEG_1284	MSMEG_1284	PIN domain protein	-0.809503	0.136532
pcaG	MSMEG_2602	protocatechuate 3,4-dioxygenase, alpha subunit	-1.12863	0.137417
MSMEG_5677	MSMEG_5677	conserved hypothetical protein	-0.732597	0.137764
MSMEG_1923	MSMEG_1923	membrane protein	-0.780187	0.137792
MSMEG_6879	MSMEG_6879	integral membrane protein of the ABC-type Nat permease for neutral amino acids NatD	-0.596679	0.137942
MSMEG_2827	MSMEG_2827	hypothetical protein	-0.730641	0.138359
MSMEG_1478	MSMEG_1478	transporter, LysE family protein	-0.812959	0.138662
MSMEG_3315	MSMEG_3315	hypothetical protein	-0.831847	0.138723
MSMEG_3290	MSMEG_3290	regulatory protein	-0.47722	0.139232
MSMEG_2876	MSMEG_2876	oxidoreductase, short chain dehydrogenase/reductase family protein	-1.69755	0.139898
MSMEG_3380	MSMEG_3380	pyridoxamine 5'-phosphate oxidase-related, FMN-binding	-0.790086	0.139973
MSMEG_0949	MSMEG_0949	HAD-superfamily protein subfamily protein IB hydrolase, TIGR01490	-0.739386	0.140011
MSMEG_1526	MSMEG_1526	probable cutinase	0.0747964	0.140299
MSMEG_2675	MSMEG_2675	ISMsm8, transposase	-0.776797	0.140336
MSMEG_2554	MSMEG_2554	phosphotransferase enzyme family protein	-0.781546	0.14047
MSMEG_5657	MSMEG_5657	transcriptional regulator, LysR family protein	-0.922147	0.140499
MSMEG_2798	MSMEG_2798	hypothetical protein	-0.76648	0.141085
MSMEG_5681	MSMEG_5681	probable ferredoxin/ferredoxin--NADP reductase	-0.743615	0.141213
MSMEG_2764	MSMEG_2764	probable conserved alanine rich transmembrane protein	-0.770854	0.141415
MSMEG_2224	MSMEG_2224	acetyl-CoA C-acyltransferase	-0.834343	0.141491
MSMEG_4407	MSMEG_4407	conserved hypothetical protein	-1.29631	0.141777
MSMEG_4036	MSMEG_4036	crotonobetaine/carnitine-CoA ligase	-0.891142	0.14178
MSMEG_4575	MSMEG_4575	hypothetical protein	-1.31274	0.142234
MSMEG_5210	MSMEG_5210	hydrolase	-0.822392	0.142258
MSMEG_2445	MSMEG_2445	conserved hypothetical protein	-0.203256	0.142292
MSMEG_1722	MSMEG_1722	hypothetical protein	-0.791687	0.142305
MSMEG_3316	MSMEG_3316	transporter, major facilitator family protein	-0.871386	0.142426
nthA	MSMEG_0378	nitrile hydratase, alpha subunit	-1.05771	0.142475
MSMEG_4345	MSMEG_4345	conserved hypothetical protein	-3.2291	0.142584
MSMEG_6747	MSMEG_6747	oxidoreductase	-0.723682	0.143298
MSMEG_1571	MSMEG_1571	integral membrane protein	-1.5814	0.143673
MSMEG_5811	MSMEG_5811	transcriptional regulator, TetR family protein	-1.22211	0.144322
MSMEG_0881	MSMEG_0881	conserved hypothetical protein	-0.736213	0.144867
MSMEG_5399	MSMEG_5399	ATP-dependent DNA helicase RecQ	-1.3918	0.144886
MSMEG_3405	MSMEG_3405	methylenomycin A resistance protein	-0.93181	0.145147
MSMEG_5188	MSMEG_5188	caax amino protease family protein	-0.880148	0.145324
MSMEG_3587	MSMEG_3587	D-serine/D-alanine/glycine transporter	-1.57471	0.145552
MSMEG_3108	MSMEG_3108	ABC transporter, ATPase subunit	-0.721298	0.145591
MSMEG_1186	MSMEG_1186	putative permease	-1.18817	0.145819
cadA	MSMEG_5403	cadmium-translocating P-type ATPase	-1.55691	0.145956
MSMEG_3162	MSMEG_3162	beta-lactamase	-0.307598	0.146097
MSMEG_4101	MSMEG_4101	ABC-type transporter, substrate binding protein	-1.27129	0.146223
eda	MSMEG_3788	2-dehydro-3-deoxyphosphogluconate aldolase/4-hydroxy-2-oxoglutarate aldolase	-0.364435	0.146603
MSMEG_2582	MSMEG_2582	conserved hypothetical protein	-0.688593	0.147093
MSMEG_6683	MSMEG_6683	probable peroxiredoxin, putative	-1.31612	0.14842
MSMEG_3424	MSMEG_3424	transcriptional regulator, MerR family protein	-0.628119	0.149629
MSMEG_6194	MSMEG_6194	beta-lactamase related protein	-0.744572	0.149717
MSMEG_0074	MSMEG_0074	IS1549, transposase	-0.732371	0.151004
MSMEG_5707	MSMEG_5707	cupin domain protein	-0.70906	0.15162
MSMEG_0029	MSMEG_0029	anthranilate synthase component 2	-0.670156	0.151722
MSMEG_4005	MSMEG_4005	calcium-binding protein	-0.857633	0.15182
MSMEG_5481	MSMEG_5481	conserved hypothetical protein	-0.692452	0.151847
MSMEG_3876	MSMEG_3876	phosphotransferase enzyme family protein, putative	-0.959486	0.152107
MSMEG_3326	MSMEG_3326	carboxylate-amine ligase	-0.77444	0.152175
MSMEG_1979	MSMEG_1979	antibiotic biosynthesis monooxygenase	-1.15999	0.152554
MSMEG_4768	MSMEG_4768	transcriptional regulator	-3.09895	0.152565
MSMEG_4477	MSMEG_4477	hydrolase, alpha/beta hydrolase fold family protein	-0.674389	0.152716
MSMEG_6730	MSMEG_6730	putative oxidoreductase YdbC	-0.682382	0.152828
MSMEG_3277	MSMEG_3277	polyamine ABC transporter integral membrane protein	-0.695667	0.152854
MSMEG_1384	MSMEG_1384	conserved hypothetical protein	-0.765238	0.153926
MSMEG_2113	MSMEG_2113	hypothetical protein	-0.843275	0.154192
MSMEG_5735	MSMEG_5735	indole-3-pyruvate decarboxylase	-0.705313	0.154276
MSMEG_4159	MSMEG_4159	IS6120, transposase	-0.715035	0.15453
MSMEG_1865	MSMEG_1865	IS1549, transposase	-0.630547	0.155349
MSMEG_0476	MSMEG_0476	chitin synthase	-1.18674	0.155512
MSMEG_5692	MSMEG_5692	conserved hypothetical protein	-2.18645	0.156165
MSMEG_3715	MSMEG_3715	linear gramicidin synthetase subunit C	-0.681885	0.156635
MSMEG_2769	MSMEG_2769	TrkB protein	-0.659833	0.156885
MSMEG_4778	MSMEG_4778	putative thiolase	-2.86288	0.157155
MSMEG_5528	MSMEG_5528	hypothetical protein	-3.77061	0.157488
MSMEG_3790	MSMEG_3790	RNA methyltransferase, TrmH family protein	-0.036857	0.157825
MSMEG_3452	MSMEG_3452	TetR family protein transcriptional regulator	-0.722708	0.158012
MSMEG_0193	MSMEG_0193	putative glucokinase regulator	-0.82901	0.158342
MSMEG_0638	MSMEG_0638	conserved hypothetical proline and threonine rich protein	-0.5371	0.158385
MSMEG_0568	MSMEG_0568	radical SAM domain protein	-1.76182	0.159001
MSMEG_5322	MSMEG_5322	hypothetical protein	-1.36189	0.159231
ltrA	MSMEG_4766	low temperature requirement protein LtrA	-0.712966	0.159427
MSMEG_5830	MSMEG_5830	29 kda antigen Cfp29	-0.656397	0.159511
nuoN	MSMEG_2050	NADH-quinone oxidoreductase, N subunit	-1.12833	0.159567
MSMEG_4933	MSMEG_4933	conserved hypothetical protein	-0.643274	0.159711
MSMEG_2023	MSMEG_2023	CAIB/BAIF family protein	-0.730588	0.15972
MSMEG_2303	MSMEG_2303	integral membrane transporter	-0.100483	0.160347
MSMEG_4468	MSMEG_4468	Bacterial extracellular solute-binding protein UspC	-0.715629	0.160887
MSMEG_2583	MSMEG_2583	putative transcriptional regulator	-0.760828	0.16099
MSMEG_0720	MSMEG_0720	integral membrane protein	-1.22361	0.161146
MSMEG_0585	MSMEG_0585	L-carnitine dehydratase/bile acid-inducible protein F	-0.507923	0.162037
MSMEG_0468	MSMEG_0468	integral membrane protein	-1.28305	0.162053
MSMEG_2556	MSMEG_2556	beta-glucosidase	-0.666722	0.162151
MSMEG_2488	MSMEG_2488	[NADP+] succinate-semialdehyde dehydrogenase	-0.540345	0.162438
MSMEG_4400	MSMEG_4400	alcohol dehydrogenase, zinc-containing	-0.668332	0.16303
MSMEG_3905	MSMEG_3905	conserved hypothetical protein	-0.624048	0.163098
MSMEG_3834	MSMEG_3834	putative TetR-family protein transcriptional regulator	-0.719161	0.163107
MSMEG_5149	MSMEG_5149	conserved transmembrane protein	-0.654868	0.163461
MSMEG_6872	MSMEG_6872	beta-lactamase	-0.791896	0.165486
MSMEG_2610	MSMEG_2610	cobalt transport protein ATP-binding subunit	-0.61575	0.166153
MSMEG_3568	MSMEG_3568	conserved hypothetical protein	-0.693253	0.166709
MSMEG_2687	MSMEG_2687	carveol dehydrogenase	-0.381588	0.167124
MSMEG_5493	MSMEG_5493	acetyl-/propionyl-coenzyme A carboxylase alpha chain	-0.874883	0.167569
MSMEG_6057	MSMEG_6057	MspD protein	-0.796511	0.168209
MSMEG_4443	MSMEG_4443	hypothetical protein	-3.09748	0.168754
MSMEG_3761	MSMEG_3761	putative Clp protease subunit	-0.560267	0.169812
MSMEG_4472	MSMEG_4472	multidrug-efflux transporter protein	-0.681388	0.169866
MSMEG_1539	MSMEG_1539	conserved hypothetical protein	-1.19317	0.170065
MSMEG_1569	MSMEG_1569	hypothetical protein	-2.92622	0.17054
MSMEG_6736	MSMEG_6736	LacI-family protein transcriptional regulator	-0.902654	0.17073
MSMEG_2100	MSMEG_2100	peptidase family protein M20/M25/M40	-0.555454	0.17078
MSMEG_2662	MSMEG_2662	hypothetical protein	-1.65945	0.170828
MSMEG_4068	MSMEG_4068	hypothetical protein	-1.95142	0.170872
MSMEG_4398	MSMEG_4398	conserved hypothetical protein	-0.614779	0.17094
MSMEG_0329	MSMEG_0329	FMN oxidoreductase	-2.4021	0.171261
MSMEG_6847	MSMEG_6847	conserved hypothetical protein	-1.15072	0.17132
MSMEG_4913	MSMEG_4913	LpqM protein	-0.615496	0.171732
MSMEG_4710	MSMEG_4710	dihydrolipoamide acetyltransferase	-0.716615	0.17189
MSMEG_4147	MSMEG_4147	major facilitator superfamily protein MFS_1, putative	-1.00017	0.172677
MSMEG_6429	MSMEG_6429	hypothetical protein	-2.35092	0.173004
MSMEG_4622	MSMEG_4622	transcriptional regulator, TetR family protein	-0.632744	0.173767
MSMEG_2185	MSMEG_2185	conserved hypothetical protein	-2.90867	0.173835
MSMEG_2586	MSMEG_2586	conserved hypothetical protein, putative	-0.960776	0.174029
MSMEG_0249	MSMEG_0249	integral membrane protein	-0.558696	0.174207
MSMEG_6415	MSMEG_6415	conserved hypothetical protein	-0.276944	0.174712
MSMEG_5147	MSMEG_5147	sugar ABC-transporter integral membrane protein	-0.687833	0.174777
MSMEG_3909	MSMEG_3909	conserved hypothetical protein	-0.669274	0.174835
MSMEG_1695	MSMEG_1695	phosphoglucomutase/phosphomannomutase	-0.607588	0.174874
ung	MSMEG_2399	uracil-DNA glycosylase	-0.549417	0.175252
MSMEG_1203	MSMEG_1203	methoxy mycolic acid synthase 1	-0.856683	0.175836
MSMEG_5891	MSMEG_5891	ISMsm5, transposase	-0.604543	0.176505
MSMEG_4137	MSMEG_4137	hypothetical protein	-2.15095	0.176759
MSMEG_6373	MSMEG_6373	conserved hypothetical protein	-0.623281	0.17705
MSMEG_6920	MSMEG_6920	hypothetical protein	-0.485094	0.177147
MSMEG_1732	MSMEG_1732	Transposase IS116/IS110/IS902 family protein	-0.827929	0.177239
MSMEG_3192	MSMEG_3192	conserved hypothetical protein, putative	-0.5873	0.177498
mutM	MSMEG_2419	formamidopyrimidine-DNA glycosylase	-0.572574	0.177514
MSMEG_0689	MSMEG_0689	hypothetical protein	-0.674904	0.17815
MSMEG_3300	MSMEG_3300	oxidoreductase, Gfo/Idh/MocA family protein	-0.626442	0.178492
MSMEG_4380	MSMEG_4380	ABC transporter, permease/ATP-binding protein	-0.600302	0.178657
MSMEG_6796	MSMEG_6796	hypothetical protein	-2.5763	0.179115
MSMEG_5730	MSMEG_5730	permease for cytosine/purines, uracil, thiamine, allantoin transporter	-0.582552	0.179411
MSMEG_4572	MSMEG_4572	DNA polymerase III, delta subunit	-0.57002	0.179662
MSMEG_1946	MSMEG_1946	NADH pyrophosphatase	-0.566274	0.179785
MSMEG_6851	MSMEG_6851	phosphatidylethanolamine-binding protein	-1.50235	0.18014
MSMEG_0279	MSMEG_0279	amino acid permease	-1.90115	0.180155
MSMEG_0528	MSMEG_0528	conserved hypothetical protein	-2.08656	0.180536
MSMEG_3474	MSMEG_3474	probable conserved integral membrane protein	-0.724579	0.180643
MSMEG_3881	MSMEG_3881	proline dipeptidase	-0.537647	0.180702
MSMEG_3732	MSMEG_3732	hypothetical protein	-3.0879	0.180893
MSMEG_5992	MSMEG_5992	conserved hypothetical protein	-0.546707	0.181381
MSMEG_4685	MSMEG_4685	oxidoreductase	-0.36397	0.181442
MSMEG_1085	MSMEG_1085	dipeptide transport system permease protein DppB	-1.58257	0.181592
MSMEG_3398	MSMEG_3398	integral membrane transport protein	-0.767504	0.181897
MSMEG_1235	MSMEG_1235	sulfate permease	-0.708364	0.182463
MSMEG_0790	MSMEG_0790	hydrolase, NUDIX family protein	-0.627702	0.182567
MSMEG_2997	MSMEG_2997	conserved hypothetical protein	-2.78613	0.183076
MSMEG_0298	MSMEG_0298	conserved hypothetical protein	-2.26482	0.183465
MSMEG_3433	MSMEG_3433	IS1549, transposase	-0.500568	0.18357
MSMEG_6357	MSMEG_6357	hypothetical protein	-2.50642	0.183598
MSMEG_2001	MSMEG_2001	sugar transporter	-2.02683	0.184228
MSMEG_1216	MSMEG_1216	ABC-type transport system periplasmic substrate-binding protein	-0.68339	0.184293
MSMEG_1074	MSMEG_1074	polysaccharide deacetylase	-0.624681	0.184305
MSMEG_0022	MSMEG_0022	L-ornithine 5-monooxygenase	-0.554148	0.184548
MSMEG_5982	MSMEG_5982	UDP-glucose 6-dehydrogenase	-0.923798	0.185368
MSMEG_2884	MSMEG_2884	cyclohexanone monooxygenase	-1.32303	0.185756
MSMEG_2824	MSMEG_2824	IS1549, transposase	-0.545329	0.185842
MSMEG_4103	MSMEG_4103	alkanesulfonate monooxygenase	-1.63602	0.18662
MSMEG_0344	MSMEG_0344	conserved hypothetical protein	-0.665089	0.187732
MSMEG_4338	MSMEG_4338	possible transcriptional regulatory protein	-0.668389	0.187972
MSMEG_6709	MSMEG_6709	cyclopentanol dehydrogenase	-1.18051	0.188098
MSMEG_1464	MSMEG_1464	translation initiation inhibitor	-1.97	0.188522
MSMEG_3735	MSMEG_3735	YtnM protein	-0.485063	0.188599
gmhA	MSMEG_2706	phosphoheptose isomerase	-2.57808	0.189134
MSMEG_5963	MSMEG_5963	glycosyl transferase, family protein 2	-0.54605	0.189316
MSMEG_1710	MSMEG_1710	ribose transport system permease protein RbsC	-1.97761	0.18948
MSMEG_5870	MSMEG_5870	sensor histidine kinase PhoR	-0.425811	0.189792
regX3	MSMEG_0937	DNA-binding response regulator RegX3	-0.537127	0.190174
MSMEG_1933	MSMEG_1933	hypothetical protein	-0.530593	0.191611
MSMEG_6503	MSMEG_6503	transcriptional regulator, TetR family protein	-0.769595	0.191855
rbsK	MSMEG_4585	ribokinase	-0.43613	0.191888
MSMEG_0245	MSMEG_0245	probable conserved transmembrane protein	-0.671098	0.192004
MSMEG_5742	MSMEG_5742	acyltransferase domain protein	-1.64813	0.192213
MSMEG_5243	MSMEG_5243	helix-turn-helix motif	-0.544748	0.192282
MSMEG_2470	MSMEG_2470	acyl-CoA thioesterase	-0.540856	0.192426
MSMEG_4475	MSMEG_4475	LppP protein	-0.534667	0.192526
MSMEG_4785	MSMEG_4785	mce-family protein mce1f	-0.978042	0.192781
MSMEG_3336	MSMEG_3336	hydrolase	-0.528514	0.192989
MSMEG_4925	MSMEG_4925	transcriptional regulator, Ada family protein/DNA-3-methyladenine glycosylase II	-0.561975	0.193258
MSMEG_5305	MSMEG_5305	choline dehydrogenase	-0.943785	0.193522
MSMEG_5299	MSMEG_5299	hypothetical protein	-1.30945	0.193738
MSMEG_0455	MSMEG_0455	aldehyde dehydrogenase	-0.519459	0.193895
MSMEG_5970	MSMEG_5970	probable glutamate-1-semialdehyde 2,1-aminomutase	-0.611686	0.195433
MSMEG_0163	MSMEG_0163	conserved hypothetical protein	-0.678473	0.195456
MSMEG_3420	MSMEG_3420	gluconate 5-dehydrogenase	-0.760909	0.195761
MSMEG_4681	MSMEG_4681	conserved hypothetical protein	-0.415054	0.195928
MSMEG_4462	MSMEG_4462	sodium:solute symporter	-0.997323	0.196403
MSMEG_3395	MSMEG_3395	short chain dehydrogenase	-0.528287	0.196411
MSMEG_3163	MSMEG_3163	gp55 protein	-0.136857	0.196706
MSMEG_1879	MSMEG_1879	hypothetical protein	-2.36132	0.19797
MSMEG_3278	MSMEG_3278	conserved hypothetical protein	-0.536581	0.198136
MSMEG_2762	MSMEG_2762	inositol-1-monophosphatase	-0.409967	0.198363
MSMEG_3271	MSMEG_3271	dihydroxyacetone kinase	-0.0255199	0.198408
MSMEG_1986	MSMEG_1986	tartrate dehydrogenase	-0.603338	0.198493
MSMEG_5029	MSMEG_5029	alkanal monooxygenase alpha chain	-0.454191	0.199291
MSMEG_5077	MSMEG_5077	probable conserved integral membrane protein	-0.487019	0.199397
MSMEG_2486	MSMEG_2486	major facilitator superfamily protein	-0.831189	0.199586
MSMEG_3999	MSMEG_3999	ABC transporter periplasmic-binding protein YphF	-0.499788	0.199828
MSMEG_0984	MSMEG_0984	trap transporter, 4tm/12tm fusion protein	-0.476247	0.20014
MSMEG_3116	MSMEG_3116	inositol-1-monophosphatase	-0.743236	0.200371
MSMEG_1992	MSMEG_1992	L-carnitine dehydratase/bile acid-inducible protein F	-0.235636	0.200497
MSMEG_4038	MSMEG_4038	vanillin dehydrogenase	-0.481419	0.201844
MSMEG_3332	MSMEG_3332	transcriptional regulator, TetR family protein	-0.0578658	0.202059
hypE	MSMEG_2705	hydrogenase expression/formation protein HypE	-1.66074	0.202153
MSMEG_2047	MSMEG_2047	probable enoyl-CoA hydratase	-0.855902	0.203262
MSMEG_1224	MSMEG_1224	rifampin ADP-ribosyl transferase	-1.92985	0.203822
MSMEG_5150	MSMEG_5150	putative pterin-4-alpha-carbinolamine dehydratase	-0.527454	0.203853
MSMEG_5278	MSMEG_5278	conserved membrane-spanning protein	-0.4825	0.20397
MSMEG_0283	MSMEG_0283	3-oxoacyl-[acyl-carrier-protein] reductase	-0.68187	0.204267
MSMEG_5576	MSMEG_5576	D-mannonate oxidoreductase	-0.365336	0.204755
MSMEG_4662	MSMEG_4662	deoxyribose-phosphate aldolase superfamily protein	-0.291034	0.205216
MSMEG_1791	MSMEG_1791	UsfY protein	-0.684515	0.20524
MSMEG_4140	MSMEG_4140	GntR-family protein transcriptional regulator	-0.444345	0.205249
MSMEG_6304	MSMEG_6304	DNA ligase	-0.766639	0.205741
MSMEG_3614	MSMEG_3614	hypothetical protein	-1.21884	0.205756
MSMEG_5590	MSMEG_5590	carboxylate-amine ligase Nfa27300	-0.587309	0.206522
MSMEG_4775	MSMEG_4775	enoyl-CoA hydratase/isomerase family protein	-1.47176	0.208217
MSMEG_4129	MSMEG_4129	hypothetical protein	-0.463367	0.208408
MSMEG_4811	MSMEG_4811	conserved hypothetical protein	-0.664428	0.209075
algD	MSMEG_5957	GDP-mannose 6-dehydrogenase AlgD	-0.634541	0.209269
MSMEG_4655	MSMEG_4655	transcriptional regulator, AraC family protein	-1.0215	0.209672
MSMEG_5264	MSMEG_5264	conserved hypothetical protein	-0.321101	0.209674
MSMEG_6411	MSMEG_6411	conserved hypothetical protein	-0.458564	0.209685
MSMEG_0474	MSMEG_0474	glucosamine--fructose-6-phosphate aminotransferase (isomerizing)	-1.1609	0.209779
trmB	MSMEG_0252	tRNA (guanine-N(7)-)-methyltransferase	-0.50668	0.209879
MSMEG_4097	MSMEG_4097	acyl-CoA dehydrogenase domain protein	-1.34689	0.210641
MSMEG_2622	MSMEG_2622	conserved hypothetical alanine rich protein	-0.471833	0.211811
MSMEG_6852	MSMEG_6852	putative carboxylesterase/lipase	-0.630242	0.211936
MSMEG_0477	MSMEG_0477	hypothetical protein	-0.86385	0.211951
MSMEG_3914	MSMEG_3914	beta-lactamase	-0.670059	0.212043
MSMEG_0675	MSMEG_0675	putative cytochrome P450 144	-0.62754	0.212196
MSMEG_3763	MSMEG_3763	ABC transporter efflux protein, DrrB family protein	-0.478815	0.212747
MSMEG_6018	MSMEG_6018	xylose transport system permease protein XylH	-0.585604	0.212871
MSMEG_1587	MSMEG_1587	alpha/beta hydrolase fold	-1.88652	0.213824
MSMEG_3409	MSMEG_3409	oxidoreductase	-0.529332	0.21389
MSMEG_3133	MSMEG_3133	hypothetical protein	-1.20761	0.214749
MSMEG_4739	MSMEG_4739	conserved hypothetical protein	-0.441402	0.215482
MSMEG_0490	MSMEG_0490	enoyl-CoA hydratase	-0.530524	0.215748
MSMEG_6838	MSMEG_6838	putative esterase	-2.97141	0.216107
MSMEG_0308	MSMEG_0308	dihydrofolate reductase	-0.498794	0.217389
MSMEG_0432	MSMEG_0432	uroporphyrinogen-III synthetase	-0.560686	0.217537
MSMEG_1116	MSMEG_1116	gamma-glutamylisopropylamide synthetase	-0.398863	0.217999
MSMEG_5794	MSMEG_5794	hypothetical protein	-0.459802	0.218156
MSMEG_3870	MSMEG_3870	alpha-ketoglutarate-dependent taurine dioxygenase	-0.565433	0.218478
MSMEG_3846	MSMEG_3846	phosphotransferase enzyme family protein	-0.67462	0.218538
MSMEG_5951	MSMEG_5951	glycosyl transferase, group 1, putative	-0.605822	0.218773
MSMEG_5301	MSMEG_5301	transcriptional regulator	-0.333101	0.219496
MSMEG_2783	MSMEG_2783	hypothetical protein	-0.35032	0.219537
MSMEG_4015	MSMEG_4015	hypothetical protein	-1.73912	0.219997
MSMEG_1644	MSMEG_1644	hypothetical protein	-0.405585	0.22014
MSMEG_4772	MSMEG_4772	acyl-CoA synthase	-0.573944	0.220454
MSMEG_2805	MSMEG_2805	ISMsm5, transposase	-0.393273	0.22148
MSMEG_1989	MSMEG_1989	phenoxybenzoate dioxygenase beta subunit	-0.675691	0.221866
MSMEG_2371	MSMEG_2371	Low molecular weight protein antigen 6	-0.356747	0.222074
MSMEG_0459	MSMEG_0459	two-component system response regulator	-0.641583	0.223177
MSMEG_0231	MSMEG_0231	conserved hypothetical protein	-0.445533	0.223244
MSMEG_0547	MSMEG_0547	ISMsm5, transposase	-0.430535	0.223332
MSMEG_6486	MSMEG_6486	oxidoreductase, FAD/FMN-binding	-0.163172	0.223548
MSMEG_2637	MSMEG_2637	oxidoreductase, Gfo/Idh/MocA family protein	-0.580984	0.223749
corA	MSMEG_5056	magnesium and cobalt transport protein CorA	-0.476749	0.224881
MSMEG_2709	MSMEG_2709	hypothetical protein	-2.71812	0.225411
MSMEG_5578	MSMEG_5578	hypothetical protein	-0.301323	0.226192
MSMEG_2810	MSMEG_2810	major facilitator superfamily protein	-0.848803	0.226444
MSMEG_6539	MSMEG_6539	conserved hypothetical protein	-0.410152	0.22655
MSMEG_0884	MSMEG_0884	glyoxalase family protein	-0.804828	0.226626
MSMEG_3713	MSMEG_3713	hypothetical protein	-0.24742	0.227193
MSMEG_5317	MSMEG_5317	conserved hypothetical protein	-0.690511	0.228587
MSMEG_3972	MSMEG_3972	transcriptional regulator, LysR family protein	-0.692902	0.228705
MSMEG_4568	MSMEG_4568	ribonuclease Z	-0.455915	0.229515
MSMEG_5257	MSMEG_5257	channel protein, hemolysin III family protein	-0.409811	0.229529
MSMEG_2428	MSMEG_2428	DNA-binding protein	-0.558385	0.229931
MSMEG_1655	MSMEG_1655	hydrolase, alpha/beta fold family protein, putative	-0.402422	0.230312
MSMEG_3921	MSMEG_3921	hypothetical protein	-0.447898	0.230344
MSMEG_6517	MSMEG_6517	hypothetical protein	-1.62659	0.230718
MSMEG_1888	MSMEG_1888	methyltransferase	-0.473342	0.230743
MSMEG_5926	MSMEG_5926	putative secreted protein	-0.362176	0.230898
MSMEG_4635	MSMEG_4635	ammonium transporter family protein	-0.550215	0.231938
MSMEG_1505	MSMEG_1505	integral membrane protein	-0.655925	0.232114
MSMEG_1362	MSMEG_1362	conserved hypothetical protein	-1.40443	0.23261
MSMEG_0699	MSMEG_0699	conserved hypothetical proline rich protein	-0.241729	0.232676
MSMEG_1208	MSMEG_1208	glycosyltransferase, group I	-0.990525	0.232686
MSMEG_4289	MSMEG_4289	amidohydrolase	-0.382265	0.232782
MSMEG_5176	MSMEG_5176	methyltransferase type 11	-0.408043	0.232993
MSMEG_4970	MSMEG_4970	hypothetical protein	-0.45155	0.233004
MSMEG_5913	MSMEG_5913	dioxygenase	-0.500319	0.233171
MSMEG_2632	MSMEG_2632	SAM-dependent methyltransferase	-1.398	0.233331
MSMEG_1455	MSMEG_1455	putative multidrug resistance protein	-0.438835	0.233738
MSMEG_5284	MSMEG_5284	patatin	-0.373988	0.234132
mscL	MSMEG_5482	large conductance mechanosensitive channel protein	-0.319144	0.234236
MSMEG_2142	MSMEG_2142	gp36 protein	-0.391707	0.23436
MSMEG_0579	MSMEG_0579	helix-turn-helix, Fis-type	-0.385804	0.234459
MSMEG_5615	MSMEG_5615	conserved hypothetical protein	-0.44306	0.23461
MSMEG_4751	MSMEG_4751	hypothetical protein	-0.321642	0.23463
MSMEG_1566	MSMEG_1566	oxidoreductase	-0.371119	0.235234
MSMEG_6496	MSMEG_6496	nitrate/sulfonate/bicarbonate ABC transporter ATPase subunit	-0.740422	0.235991
MSMEG_1745	MSMEG_1745	transcriptional regulator	-0.465312	0.235991
MSMEG_1111	MSMEG_1111	conserved hypothetical protein	-0.370914	0.236428
MSMEG_5057	MSMEG_5057	conserved hypothetical protein	0.0759222	0.236482
MSMEG_0573	MSMEG_0573	putative ECF sigma factor RpoE1	-2.04419	0.237045
MSMEG_5267	MSMEG_5267	glutaryl-CoA dehydrogenase	-0.40973	0.237243
MSMEG_6586	MSMEG_6586	alpha/beta hydrolase, putative	-0.443591	0.237492
MSMEG_2236	MSMEG_2236	putative thiolase	-1.94168	0.238256
MSMEG_3821	MSMEG_3821	amino acid permease	-0.590027	0.238435
MSMEG_0189	MSMEG_0189	conserved hypothetical protein	-0.652933	0.238483
MSMEG_1905	MSMEG_1905	acyl-CoA dehydrogenase protein	-0.330446	0.238537
MSMEG_5583	MSMEG_5583	HNH endonuclease	-0.327111	0.238912
MSMEG_0259	MSMEG_0259	enoyl-CoA hydratase/isomerase	-0.534253	0.238981
MSMEG_1447	MSMEG_1447	transcriptional regulator, MerR family protein	-0.361489	0.239146
MSMEG_1793	MSMEG_1793	membrane protein	-0.21385	0.239798
MSMEG_3728	MSMEG_3728	hypothetical protein	-3.2173	0.239837
MSMEG_0486	MSMEG_0486	putative ABC transporter, periplasmic protein	-0.667753	0.239925
MSMEG_1077	MSMEG_1077	conserved hypothetical protein	-0.284991	0.240102
MSMEG_3378	MSMEG_3378	beta-lactamase	-0.391678	0.240338
MSMEG_3719	MSMEG_3719	sodium/calcium exchanger protein	-1.41317	0.240589
MSMEG_2985	MSMEG_2985	fumarate hydratase class I, anaerobic	-0.65874	0.240855
MSMEG_6843	MSMEG_6843	NAD-dependent epimerase/dehydratase	-0.361744	0.241191
MSMEG_3068	MSMEG_3068	hypothetical protein	-0.527658	0.241493
MSMEG_1622	MSMEG_1622	putative DNA repair polymerase	-0.157986	0.241684
MSMEG_5713	MSMEG_5713	major facilitator family protein transporter	-0.372863	0.242336
MSMEG_0603	MSMEG_0603	putative acyl-CoA dehydrogenase	0.0330661	0.243062
MSMEG_5584	MSMEG_5584	short chain dehydrogenase	-0.320422	0.24319
MSMEG_4433	MSMEG_4433	dehydrogenase	-0.452773	0.243257
MSMEG_0562	MSMEG_0562	conserved hypothetical protein	-0.391679	0.243835
MSMEG_2439	MSMEG_2439	LppW protein	-0.35647	0.244124
MSMEG_1660	MSMEG_1660	oxidoreductase, 2-nitropropane dioxygenase family protein	-0.22599	0.245424
MSMEG_2027	MSMEG_2027	conserved hypothetical protein TIGR00026	-0.276799	0.246008
MSMEG_3917	MSMEG_3917	hypothetical protein	-0.361614	0.246421
narJ	MSMEG_5138	nitrate reductase molybdenum cofactor assembly chaperone	-1.03695	0.246849
MSMEG_0867	MSMEG_0867	hydrolase	-0.356068	0.246897
MSMEG_3485	MSMEG_3485	putative ECF sigma factor RpoE1	-1.22773	0.247182
MSMEG_5532	MSMEG_5532	FAD dependent oxidoreductase	-1.45007	0.248528
MSMEG_3407	MSMEG_3407	epoxide hydrolase	-0.376025	0.248898
MSMEG_1929	MSMEG_1929	conserved hypothetical protein	0.194975	0.249051
MSMEG_4343	MSMEG_4343	hypothetical protein	-0.594394	0.249737
deoC	MSMEG_0922	deoxyribose-phosphate aldolase	-0.281279	0.24988
MSMEG_4973	MSMEG_4973	glyoxalase/bleomycin resistance protein/dioxygenase	-0.3159	0.250177
MSMEG_5577	MSMEG_5577	fructokinase	-0.256558	0.250355
MSMEG_4449	MSMEG_4449	putative transcriptional regulator	-0.283889	0.250953
MSMEG_4023	MSMEG_4023	oxidoreductase	-0.446983	0.251454
MSMEG_4302	MSMEG_4302	adenylate cyclase, putative	-0.30619	0.252531
MSMEG_4158	MSMEG_4158	putative transposase	-2.2371	0.252855
MSMEG_1815	MSMEG_1815	hypothetical protein	-0.887537	0.253009
MSMEG_2546	MSMEG_2546	transcriptional Regulator, GntR family protein	-0.351339	0.253303
MSMEG_0671	MSMEG_0671	S-(hydroxymethyl)glutathione dehydrogenase	-0.363685	0.253568
pcaB	MSMEG_2603	3-carboxy-cis,cis-muconate cycloisomerase	-0.401955	0.253807
MSMEG_4666	MSMEG_4666	myo-inositol 2-dehydrogenase	-0.33132	0.254378
MSMEG_4886	MSMEG_4886	major facilitator family protein transporter	-1.21318	0.254615
MSMEG_4421	MSMEG_4421	conserved hypothetical protein	-2.3371	0.254738
MSMEG_0367	MSMEG_0367	O-demethylpuromycin-O-methyltransferase	-0.311263	0.25487
MSMEG_0930	MSMEG_0930	serine 3-dehydrogenase	-0.34101	0.254917
MSMEG_0607	MSMEG_0607	methyltransferase, putative, family protein	-0.316954	0.255033
MSMEG_1806	MSMEG_1806	conserved hypothetical protein	-0.335084	0.255141
MSMEG_3584	MSMEG_3584	membrane protein, MmpL family protein	-0.749628	0.255724
MSMEG_3018	MSMEG_3018	transglutaminase domain protein	-0.278835	0.255858
MSMEG_1427	MSMEG_1427	transmembrane efflux protein	-0.431136	0.255986
MSMEG_1764	MSMEG_1764	L-lysine-epsilon aminotransferase	-0.527136	0.256041
MSMEG_5350	MSMEG_5350	PPE family protein, putative	-0.344721	0.256109
MSMEG_5955	MSMEG_5955	protein-tyrosine kinase, putative	-0.606059	0.256113
MSMEG_2483	MSMEG_2483	transcriptional regulator, IclR family protein	-0.544141	0.257453
MSMEG_2245	MSMEG_2245	bile-acid 7-alpha dehydratase	-0.492054	0.25768
MSMEG_4488	MSMEG_4488	hydrolase, nudix family protein	-0.321959	0.257777
MSMEG_5547	MSMEG_5547	conserved hypothetical protein	-0.568594	0.258041
MSMEG_1600	MSMEG_1600	conserved hypothetical protein	-0.264648	0.258293
MSMEG_5610	MSMEG_5610	putative transcriptional regulator family protein	-0.342906	0.258313
MSMEG_3429	MSMEG_3429	O-acyl transferase	-0.563057	0.258325
MSMEG_6513	MSMEG_6513	membrane transport protein	-0.311249	0.259316
catA	MSMEG_1911	catechol 1,2-dioxygenase	-0.560116	0.259493
MSMEG_6412	MSMEG_6412	conserved hypothetical protein	-0.253492	0.259563
MSMEG_0838	MSMEG_0838	AsnC-family protein transcriptional regulator	-0.182303	0.259694
MSMEG_1122	MSMEG_1122	hypothetical protein	-2.07126	0.259929
MSMEG_0500	MSMEG_0500	regulator of polyketide synthase expression, putative	-0.455631	0.259959
MSMEG_4203	MSMEG_4203	peptidase S8 and S53, subtilisin, kexin, sedolisin	-1.47622	0.260601
MSMEG_5229	MSMEG_5229	hypothetical protein	-0.613252	0.261718
MSMEG_6887	MSMEG_6887	amidohydrolase family protein	-0.255056	0.261896
MSMEG_2866	MSMEG_2866	thioesterase family protein	-1.04877	0.262034
MSMEG_2028	MSMEG_2028	chloramphenicol resistance protein	-0.393192	0.262704
MSMEG_1884	MSMEG_1884	conserved hypothetical protein	-0.324786	0.263473
MSMEG_1293	MSMEG_1293	xanthine/uracil permeases family protein	-0.0811271	0.264136
MSMEG_4718	MSMEG_4718	transcriptional regulator, TetR family protein	-0.501061	0.264517
MSMEG_3701	MSMEG_3701	conserved hypothetical protein	-0.721546	0.26575
MSMEG_5985	MSMEG_5985	NAD dependent epimerase/dehydratase family protein	-1.82944	0.266638
MSMEG_2710	MSMEG_2710	hypothetical protein	-2.18205	0.267076
MSMEG_2640	MSMEG_2640	3-dehydroshikimate dehydratase	-0.36363	0.267166
MSMEG_5678	MSMEG_5678	glyoxalase/bleomycin resistance protein/dioxygenase	-0.257273	0.267698
MSMEG_3489	MSMEG_3489	conserved hypothetical protein, putative	0.15983	0.268254
MSMEG_4567	MSMEG_4567	conserved hypothetical protein	-0.291357	0.269033
MSMEG_3325	MSMEG_3325	conserved hypothetical protein	0.000638853	0.269676
dapB	MSMEG_5286	dihydrodipicolinate reductase, N-terminus domain protein	-0.102816	0.269892
MSMEG_0266	MSMEG_0266	arginine decarboxylase	-0.422812	0.270133
MSMEG_6190	MSMEG_6190	metallo-beta-lactamase family protein	-0.211154	0.2704
MSMEG_0811	MSMEG_0811	oxidoreductase	-0.865138	0.270573
MSMEG_0376	MSMEG_0376	transcriptional regulator, AraC family protein	-0.227387	0.270823
MSMEG_6674	MSMEG_6674	transcriptional regulator, LysR family protein	-0.291951	0.271095
MSMEG_2924	MSMEG_2924	permease binding-protein component	-0.464325	0.271126
MSMEG_2013	MSMEG_2013	oxidoreductase, short chain dehydrogenase/reductase family protein	-0.698702	0.27114
map	MSMEG_5050	methionine aminopeptidase, type I	-0.439215	0.27157
MSMEG_5663	MSMEG_5663	sensor-type histidine kinase PrrB	-0.272781	0.271965
MSMEG_2698	MSMEG_2698	conserved hypothetical protein	-0.276182	0.272925
MSMEG_1006	MSMEG_1006	aminoglycoside phosphotransferase	-0.293493	0.272998
MSMEG_1544	MSMEG_1544	PduO protein	-0.450881	0.273152
MSMEG_4641	MSMEG_4641	salicylate hydroxylase	-0.116146	0.273782
MSMEG_4427	MSMEG_4427	transmembrane efflux pump	-0.845359	0.273939
MSMEG_1724	MSMEG_1724	conserved hypothetical protein	-0.523076	0.274328
MSMEG_4241	MSMEG_4241	possible conserved integral membrane protein	-0.264581	0.274965
MSMEG_1482	MSMEG_1482	methyltransferase	0.0957553	0.275163
MSMEG_6417	MSMEG_6417	conserved hypothetical protein	-0.342451	0.27634
MSMEG_0548	MSMEG_0548	chromosome replication initiation inhibitor protein	-0.25398	0.276788
hisB	MSMEG_3207	imidazoleglycerol-phosphate dehydratase	0.207385	0.276919
MSMEG_1463	MSMEG_1463	gamma-glutamyltranspeptidase	-0.666784	0.277207
MSMEG_3391	MSMEG_3391	L-carnitine dehydratase/bile acid-inducible protein F	-0.115915	0.277668
MSMEG_5206	MSMEG_5206	regulatory protein	-0.545021	0.277698
MSMEG_0712	MSMEG_0712	transcriptional regulator, TetR family protein	-0.295479	0.278455
MSMEG_6444	MSMEG_6444	YiaAB two helix domain protein	-0.872556	0.278533
MSMEG_2315	MSMEG_2315	conserved hypothetical protein	-0.255059	0.278641
sthA	MSMEG_2748	soluble pyridine nucleotide transhydrogenase	-0.396266	0.278647
MSMEG_4146	MSMEG_4146	quinone oxidoreductase	-0.481227	0.278711
MSMEG_5690	MSMEG_5690	conserved hypothetical protein	-0.291121	0.279217
MSMEG_4668	MSMEG_4668	oxidoreductase alpha (molybdopterin) subunit	0.0348518	0.279342
MSMEG_5810	MSMEG_5810	putative monooxygenase	-0.248186	0.279456
MSMEG_6651	MSMEG_6651	hypothetical protein	-1.4575	0.279718
MSMEG_0877	MSMEG_0877	dihydrodipicolinate synthase	-0.307973	0.279911
MSMEG_6238	MSMEG_6238	putative two-component system sensor kinase	-0.220536	0.280075
MSMEG_5523	MSMEG_5523	peptidase	-0.2566	0.280434
MSMEG_1970	MSMEG_1970	sigma factor	-0.445197	0.280467
MSMEG_6869	MSMEG_6869	regulatory protein	-0.343255	0.281311
MSMEG_5649	MSMEG_5649	acyl-CoA synthase	-0.516234	0.281671
MSMEG_4723	MSMEG_4723	conserved hypothetical protein	-0.208932	0.282794
MSMEG_3098	MSMEG_3098	conserved hypothetical protein	-0.254479	0.282796
MSMEG_5648	MSMEG_5648	hypothetical protein	-0.600094	0.282847
MSMEG_5003	MSMEG_5003	O-methyltransferase, family protein 3	-0.458352	0.283293
MSMEG_4489	MSMEG_4489	conserved hypothetical protein	-0.27036	0.283447
MSMEG_4099	MSMEG_4099	ABC transporter permease protein	-0.404748	0.283914
pyrD	MSMEG_4198	dihydroorotate oxidase	-0.226932	0.284663
MSMEG_2501	MSMEG_2501	ABC nitrate/sulfonate/bicarbonate family protein transporter, inner membrane subunit	-0.47276	0.284919
MSMEG_3607	MSMEG_3607	short chain dehydrogenase	-0.380362	0.284996
MSMEG_2620	MSMEG_2620	hypothetical protein	0.154342	0.285675
MSMEG_3021	MSMEG_3021	AAA ATPase, central region	0.0429192	0.28605
MSMEG_6591	MSMEG_6591	aminotransferase, class V family protein	-0.23592	0.286217
MSMEG_6449	MSMEG_6449	conserved hypothetical protein	-0.0845809	0.287011
MSMEG_5563	MSMEG_5563	AraC-family protein transcriptional regulator	-0.645169	0.287013
MSMEG_4867	MSMEG_4867	2-hydroxy-6-ketonona-2,4-dienedoic acid hydrolase	-1.26376	0.287531
MSMEG_5767	MSMEG_5767	conserved hypothetical protein	-0.134289	0.287731
fbaA	MSMEG_0752	fructose-bisphosphate aldolase, class II	-0.232657	0.28842
MSMEG_6310	MSMEG_6310	4-hydroxybutyrate coenzyme A transferase	-0.240747	0.288551
MSMEG_5651	MSMEG_5651	transcriptional regulator, LuxR family protein	-0.531914	0.288595
MSMEG_4564	MSMEG_4564	CBS domain protein	-0.469017	0.28875
MSMEG_2148	MSMEG_2148	HNH endonuclease domain protein	-0.905688	0.288767
MSMEG_1359	MSMEG_1359	DeoR-family protein transcriptional regulator	-0.485301	0.289051
MSMEG_2731	MSMEG_2731	ATPase involved in DNA repair	-0.106371	0.289271
MSMEG_1934	MSMEG_1934	ATP-binding protein	-0.251637	0.289365
MSMEG_6336	MSMEG_6336	conserved hypothetical protein	-0.239745	0.290436
MSMEG_2238	MSMEG_2238	aldehyde dehydrogenase (NAD) family protein	-1.30467	0.290885
MSMEG_5653	MSMEG_5653	cytosine/purine/uracil/thiamine/allantoin permease family protein	-0.483332	0.291133
MSMEG_0183	MSMEG_0183	conserved hypothetical protein	-0.629752	0.291813
MSMEG_0419	MSMEG_0419	integral membrane protein	-0.553413	0.291987
MSMEG_6558	MSMEG_6558	putative enoyl-CoA hydratase	-0.247808	0.292272
MSMEG_1283	MSMEG_1283	probable ribbon-helix-helix transcription factor, family protein	-0.249057	0.292414
MSMEG_1170	MSMEG_1170	conserved domain protein	-0.960955	0.292756
MSMEG_3556	MSMEG_3556	integral membrane transporter	-0.436026	0.294514
MSMEG_2557	MSMEG_2557	transcriptional regulator, TetR family protein	-2.41097	0.295299
MSMEG_3992	MSMEG_3992	integral membrane transport protein	-0.282081	0.295512
MSMEG_5496	MSMEG_5496	MscS Mechanosensitive ion channel	-0.429311	0.295948
MSMEG_4550	MSMEG_4550	transposase	-0.698932	0.29603
MSMEG_2105	MSMEG_2105	ATP dependent DNA ligase	-0.119983	0.296105
MSMEG_5237	MSMEG_5237	conserved hypothetical protein	-0.223487	0.297489
MSMEG_4042	MSMEG_4042	transcriptional regulator, GntR family protein	-0.191306	0.297771
MSMEG_4542	MSMEG_4542	oligopeptide transport integral membrane protein	-1.5347	0.29785
MSMEG_4426	MSMEG_4426	secreted protein	-0.85801	0.29846
MSMEG_4721	MSMEG_4721	permease of the major facilitator superfamily protein	-0.199796	0.299228
MSMEG_6623	MSMEG_6623	dehydrogenase	-0.574954	0.299626
MSMEG_6589	MSMEG_6589	ISMsm5, transposase	-0.237086	0.300264
MSMEG_3838	MSMEG_3838	integral membrane protein	-0.344095	0.300834
MSMEG_1936	MSMEG_1936	conserved hypothetical protein	-0.317134	0.30088
MSMEG_4431	MSMEG_4431	putative regulatory protein	-0.207789	0.301076
MSMEG_0251	MSMEG_0251	conserved hypothetical protein	0.104419	0.301135
MSMEG_5380	MSMEG_5380	tRNA	-1.52802	0.301329
MSMEG_2560	MSMEG_2560	conserved hypothetical protein	-1.35328	0.301527
MSMEG_3986	MSMEG_3986	acetyl-coenzyme A synthetase	-0.44883	0.301609
MSMEG_6289	MSMEG_6289	Trypsin	-0.188424	0.302155
MSMEG_2464	MSMEG_2464	[2Fe-2S] binding domain protein	-0.501499	0.303067
MSMEG_1607	MSMEG_1607	putative tautomerase	-0.427518	0.303308
otsB	MSMEG_6043	trehalose-phosphatase	-0.192647	0.303432
MSMEG_2633	MSMEG_2633	ABC transporter ATP-binding protein	-0.628585	0.303454
MSMEG_1196	MSMEG_1196	SNF2 domain protein	-0.255816	0.303553
MSMEG_2121	MSMEG_2121	multiphosphoryl transfer protein (MTP)	-0.127353	0.304225
MSMEG_4473	MSMEG_4473	Integral membrane protein	-0.411954	0.304412
MSMEG_1697	MSMEG_1697	hypothetical protein	-1.51613	0.304868
MSMEG_0222	MSMEG_0222	conserved hypothetical protein	0.10721	0.305272
MSMEG_2286	MSMEG_2286	aminoglycoside phosphotransferase	-0.181177	0.305612
MSMEG_5812	MSMEG_5812	carveol dehydrogenase	-0.0317535	0.30566
MSMEG_1779	MSMEG_1779	hypothetical protein	-0.613695	0.305947
MSMEG_6177	MSMEG_6177	galactonate dehydratase	-0.293602	0.306279
MSMEG_5320	MSMEG_5320	hypothetical protein	-2.76149	0.306533
MSMEG_1190	MSMEG_1190	serine/threonine-protein kinase PknD	-0.0995781	0.30655
MSMEG_6914	MSMEG_6914	conserved hypothetical protein	-0.217299	0.306626
MSMEG_5341	MSMEG_5341	dipeptidyl aminopeptidase/acylaminoacyl peptidase	-0.487156	0.306661
MSMEG_5069	MSMEG_5069	sec-independent translocase	-0.189908	0.306863
MSMEG_4442	MSMEG_4442	zinc-binding oxidoreductase	-1.60839	0.307125
MSMEG_6466	MSMEG_6466	aquaporin Z	-0.147999	0.307707
MSMEG_0318	MSMEG_0318	AMP-dependent synthetase and ligase	-0.293671	0.307708
MSMEG_2036	MSMEG_2036	hydrolase, alpha/beta fold family protein	-0.454832	0.307942
MSMEG_2992	MSMEG_2992	putative acyl-CoA dehydrogenase	-0.549521	0.308251
MSMEG_0159	MSMEG_0159	formate dehydrogenase, gamma subunit	-0.347518	0.309804
MSMEG_3351	MSMEG_3351	hypothetical protein	-0.982864	0.311002
MSMEG_0597	MSMEG_0597	conserved hypothetical protein	-0.163168	0.31179
MSMEG_0839	MSMEG_0839	ATP-dependent protease La (LON) domain subfamily protein	-0.0614386	0.311948
MSMEG_5719	MSMEG_5719	oxidoreductase	-0.0305798	0.312426
MSMEG_4033	MSMEG_4033	TetR-family protein transcriptional regulator	-0.571227	0.312437
mmsA	MSMEG_1498	methylmalonate-semialdehyde dehydrogenase	-0.347087	0.312623
MSMEG_1185	MSMEG_1185	transcriptional regulator, AsnC family protein	-0.214053	0.312716
mtnN	MSMEG_1753	MTA/SAH nucleosidase	-0.146564	0.312963
MSMEG_0780	MSMEG_0780	phosphotransferase enzyme family protein	-0.0778073	0.313872
MSMEG_4100	MSMEG_4100	ABC transporter permease protein	-0.336074	0.314435
MSMEG_1495	MSMEG_1495	HAD-superfamily protein hydrolase subfamily protein IA, variant 3, putative	-1.07121	0.314802
MSMEG_0762	MSMEG_0762	cytochrome P450 FAS1	-0.138553	0.315282
MSMEG_2146	MSMEG_2146	gp15 protein	-0.580337	0.315622
MSMEG_3393	MSMEG_3393	putative acyl-CoA dehydrogenase	-0.337577	0.315705
MSMEG_1800	MSMEG_1800	hypothetical protein	-1.88052	0.315712
MSMEG_6224	MSMEG_6224	Retinal pigment epithelial membrane protein	-0.33363	0.315849
MSMEG_5310	MSMEG_5310	SAM-dependent methyltransferase	-0.485198	0.316411
MSMEG_1540	MSMEG_1540	ATP-dependent RNA helicase	-0.427648	0.316478
MSMEG_4898	MSMEG_4898	conserved hypothetical protein	0.140677	0.317523
MSMEG_5626	MSMEG_5626	luciferase	-0.639322	0.318767
MSMEG_5687	MSMEG_5687	23s ribosomal RNA methyltransferase	-0.196954	0.319093
MSMEG_4013	MSMEG_4013	oxidoreductase	-0.026774	0.31916
MSMEG_6913	MSMEG_6913	putative transcriptional regulatory protein	0.122949	0.319621
MSMEG_1780	MSMEG_1780	hypothetical protein	-0.749551	0.321061
eda	MSMEG_0312	2-dehydro-3-deoxyphosphogluconate aldolase/4-hydroxy-2-oxoglutarate aldolase	-0.16323	0.321445
MSMEG_3693	MSMEG_3693	cytochrome P450 monooxygenase	-0.426836	0.321762
MSMEG_4877	MSMEG_4877	CaiB/BaiF family protein	-0.833663	0.322431
MSMEG_3329	MSMEG_3329	hypothetical protein	-0.219296	0.322599
MSMEG_6331	MSMEG_6331	ABC transporter, permease protein ProZ	-0.681149	0.323138
MSMEG_3804	MSMEG_3804	conserved hypothetical protein	-0.11557	0.323162
MSMEG_3377	MSMEG_3377	hypothetical protein	-0.390539	0.324646
MSMEG_2715	MSMEG_2715	conserved hypothetical protein	-1.06017	0.325204
MSMEG_5643	MSMEG_5643	conserved hypothetical protein	-0.380216	0.325253
MSMEG_6124	MSMEG_6124	putative ABC transporter periplasmic oligopeptide-binding protein	-0.565218	0.326116
MSMEG_3323	MSMEG_3323	conserved hypothetical protein	-0.238917	0.326807
MSMEG_3292	MSMEG_3292	DNA-binding protein	-0.227842	0.326878
MSMEG_2285	MSMEG_2285	methyltransferase type 11	-0.313933	0.327603
MSMEG_3343	MSMEG_3343	hypothetical protein	-0.106236	0.328163
MSMEG_6890	MSMEG_6890	antibiotic biosynthesis monooxygenase domain protein	-0.36588	0.328349
MSMEG_4072	MSMEG_4072	ISMsm5, transposase	-0.193499	0.32853
MSMEG_6621	MSMEG_6621	bacterial luciferase family protein	-0.794259	0.328727
MSMEG_6607	MSMEG_6607	hypothetical protein	-0.492446	0.328768
MSMEG_4017	MSMEG_4017	BmyD protein	-0.501042	0.329147
MSMEG_1731	MSMEG_1731	IS6120, transposase	-0.264231	0.329168
MSMEG_6769	MSMEG_6769	transporter, monovalent cation:proton antiporter-2 (CPA2) family protein	-0.669267	0.329176
MSMEG_0356	MSMEG_0356	acetyltransferase	-0.395215	0.329312
MSMEG_2084	MSMEG_2084	conserved hypothetical protein	-0.13553	0.32939
MSMEG_0729	MSMEG_0729	conserved hypothetical protein	-0.176835	0.329748
MSMEG_3511	MSMEG_3511	hydroxylase	-0.372003	0.330079
MSMEG_2573	MSMEG_2573	conserved hypothetical protein	-0.134132	0.330106
MSMEG_2124	MSMEG_2124	glycerol uptake facilitator, MIP channel	0.0214843	0.330341
MSMEG_5650	MSMEG_5650	AMP-dependent synthetase and ligase	-0.358086	0.330404
MSMEG_0354	MSMEG_0354	conserved hypothetical protein	-0.237087	0.33075
MSMEG_3428	MSMEG_3428	conserved hypothetical protein	-1.35105	0.331003
MSMEG_6424	MSMEG_6424	probable conserved transmembrane protein	0.041957	0.331162
narH	MSMEG_5139	nitrate reductase, beta subunit	-0.722912	0.331315
MSMEG_1035	MSMEG_1035	conserved hypothetical protein	-0.112338	0.332294
MSMEG_4408	MSMEG_4408	integral membrane protein	-0.983394	0.332812
MSMEG_5817	MSMEG_5817	conserved hypothetical protein	-0.119037	0.33296
MSMEG_6734	MSMEG_6734	dibenzothiophene desulfurization enzyme A	-0.549225	0.333127
MSMEG_6898	MSMEG_6898	hypothetical protein	-0.116708	0.334081
MSMEG_3197	MSMEG_3197	lipase	0.0664387	0.334533
MSMEG_2663	MSMEG_2663	conserved hypothetical protein	-0.0471017	0.334658
MSMEG_5433	MSMEG_5433	4Fe-4S binding domain protein	-0.610954	0.334961
MSMEG_1301	MSMEG_1301	NanT3	-1.53758	0.335609
MSMEG_2774	MSMEG_2774	diguanylate cyclase (ggdef) domain protein	-0.163848	0.336006
MSMEG_2145	MSMEG_2145	conserved domain protein	-1.86776	0.336022
MSMEG_1795	MSMEG_1795	2-deoxy-scyllo-inosamine dehydrogenase	-0.340131	0.336309
MSMEG_5885	MSMEG_5885	short chain dehydrogenase	-0.121094	0.336412
MSMEG_0697	MSMEG_0697	integral membrane protein	0.0518991	0.336684
MSMEG_6206	MSMEG_6206	serine/threonine protein kinase PksC	-0.176127	0.336783
MSMEG_1081	MSMEG_1081	hypothetical protein	-2.30483	0.336791
MSMEG_6777	MSMEG_6777	probable enoyl-CoA hydratase	-0.371828	0.336837
MSMEG_4009	MSMEG_4009	vanillate O-demethylase oxidoreductase	-1.38331	0.33706
MSMEG_1446	MSMEG_1446	NTP pyrophosphohydrolase	-0.17113	0.337224
MSMEG_1948	MSMEG_1948	hypothetical protein	-1.12846	0.337655
MSMEG_3312	MSMEG_3312	hemerythrin HHE cation binding domain subfamily protein, putative	-0.164065	0.338219
MSMEG_1098	MSMEG_1098	acyl-CoA synthase	-0.243491	0.338309
MSMEG_6733	MSMEG_6733	hydrolase, carbon-nitrogen family protein	-0.162495	0.338588
MSMEG_2502	MSMEG_2502	transporter ATPase	-0.362859	0.339714
MSMEG_6719	MSMEG_6719	epoxide hydrolase	-0.464744	0.340064
MSMEG_3153	MSMEG_3153	conserved hypothetical protein	-0.100463	0.340833
MSMEG_6721	MSMEG_6721	hypothetical protein	-2.27155	0.340941
MSMEG_6572	MSMEG_6572	methyltransferase	-0.173248	0.341641
purM	MSMEG_5798	phosphoribosylformylglycinamidine cyclo-ligase	-0.0961509	0.342552
MSMEG_5030	MSMEG_5030	conserved hypothetical protein TIGR00026	-0.191389	0.342856
MSMEG_3038	MSMEG_3038	hypothetical protein	-0.45948	0.343402
MSMEG_1907	MSMEG_1907	toluate 1,2-dioxygenase beta subunit	-0.65273	0.344045
MSMEG_1883	MSMEG_1883	glycine betaine transporter OpuD	0.199065	0.344311
MSMEG_3330	MSMEG_3330	conserved domain protein	-0.172191	0.344873
MSMEG_2380	MSMEG_2380	sugar transporter family protein	-0.113489	0.344886
MSMEG_2795	MSMEG_2795	transmembrane transport protein	-0.225519	0.345076
MSMEG_4961	MSMEG_4961	hypothetical protein	-0.106327	0.345201
MSMEG_4741	MSMEG_4741	MmpL protein	-0.11945	0.345556
MSMEG_2396	MSMEG_2396	conserved hypothetical protein	-0.0861598	0.345813
MSMEG_6017	MSMEG_6017	aminotransferase, class I	-0.126285	0.345831
MSMEG_1984	MSMEG_1984	haloacetate dehalogenase H-1	-0.744126	0.346386
MSMEG_5821	MSMEG_5821	caax amino protease family protein	-0.146645	0.347008
kdpB	MSMEG_5393	K+-transporting ATPase, B subunit	-0.708937	0.347188
MSMEG_3672	MSMEG_3672	transporter, small multidrug resistance (SMR) family protein	0.0217483	0.347331
MSMEG_6617	MSMEG_6617	nudix hydrolase	-0.174788	0.347636
MSMEG_1741	MSMEG_1741	TetR-family protein transcriptional regulator	-0.297703	0.348679
MSMEG_4696	MSMEG_4696	alpha-amylase family protein	-0.0962445	0.348817
MSMEG_3866	MSMEG_3866	conserved hypothetical protein	-1.33832	0.349579
MSMEG_6881	MSMEG_6881	transcriptional regulator, GntR family protein	-0.194273	0.349951
MSMEG_0302	MSMEG_0302	peptidase, S9A/B/C families	-0.251734	0.350626
MSMEG_6741	MSMEG_6741	antar domain protein	-0.0561296	0.350733
MSMEG_4604	MSMEG_4604	hypothetical protein	-0.413725	0.350939
MSMEG_3940	MSMEG_3940	universal stress protein family protein	-0.116429	0.351253
MSMEG_6134	MSMEG_6134	NADP-dependent fatty aldehyde dehydrogenase	-0.159618	0.351292
MSMEG_1269	MSMEG_1269	Ser/Thr protein phosphatase family protein	-0.0285068	0.352355
MSMEG_6885	MSMEG_6885	MmcI protein	-0.366413	0.352529
MSMEG_4125	MSMEG_4125	oxidoreductase, short chain dehydrogenase/reductase family protein	-0.0912686	0.352689
MSMEG_0197	MSMEG_0197	nudix hydrolase	-0.654197	0.353546
MSMEG_2390	MSMEG_2390	hydrolase, NUDIX family protein	-0.106476	0.354071
MSMEG_0571	MSMEG_0571	hydrolase, carbon-nitrogen family protein	-0.995674	0.354885
MSMEG_6704	MSMEG_6704	shikimate 5-dehydrogenase	-1.2177	0.355244
deoC	MSMEG_3089	deoxyribose-phosphate aldolase	-0.419628	0.35538
MSMEG_2420	MSMEG_2420	hypothetical protein	0.222364	0.355645
MSMEG_3322	MSMEG_3322	hypothetical protein	-0.713961	0.355869
MSMEG_6932	MSMEG_6932	conserved hypothetical protein	-0.326552	0.3563
ilvD	MSMEG_1290	dihydroxy-acid dehydratase	-0.7955	0.35694
MSMEG_5400	MSMEG_5400	dehydrogenase	-0.233485	0.357104
MSMEG_2030	MSMEG_2030	transcriptional regulator, TetR family protein	-0.292387	0.357154
MSMEG_5308	MSMEG_5308	conserved hypothetical protein	-0.234281	0.357389
MSMEG_0856	MSMEG_0856	DNA-binding response regulator, LuxR family protein	0.102787	0.357591
MSMEG_4934	MSMEG_4934	ATP:cob(I)alamin adenosyltransferase	-0.0802107	0.35789
MSMEG_1935	MSMEG_1935	TetR-family protein transcriptional regulator	0.0457717	0.358253
MSMEG_2725	MSMEG_2725	glutamate transporter permease protein GluD	-0.0337818	0.358385
MSMEG_0258	MSMEG_0258	oxidoreductase, short chain dehydrogenase/reductase family protein	-1.01959	0.358483
msrB	MSMEG_2784	methionine-R-sulfoxide reductase	-0.0741799	0.358724
MSMEG_4773	MSMEG_4773	amidohydrolase family protein	-0.143144	0.359048
MSMEG_1453	MSMEG_1453	Citrate transporter	-0.216192	0.359207
MSMEG_3950	MSMEG_3950	universal stress protein family protein	-0.133519	0.359419
MSMEG_5245	MSMEG_5245	universal stress protein family protein	-0.255535	0.359721
MSMEG_1664	MSMEG_1664	hypothetical protein	-0.154332	0.36011
MSMEG_6482	MSMEG_6482	secreted protein	-0.0901073	0.361051
MSMEG_4187	MSMEG_4187	conserved hypothetical protein	0.000393823	0.361782
MSMEG_4657	MSMEG_4657	ABC transporter membrane protein	-0.0428128	0.362052
MSMEG_1837	MSMEG_1837	secreted protein	-0.0681029	0.362439
MSMEG_2454	MSMEG_2454	translation initiation inhibitor	-0.315583	0.362671
MSMEG_3559	MSMEG_3559	short chain dehydrogenase	-0.267803	0.363062
MSMEG_2138	MSMEG_2138	tRNA	-0.549301	0.363124
MSMEG_3031	MSMEG_3031	shikimate kinase	0.112054	0.363168
MSMEG_5575	MSMEG_5575	repressor	-0.221851	0.363339
MSMEG_4691	MSMEG_4691	HNH nuclease	-0.0605307	0.363578
hslR	MSMEG_3455	heat shock protein 15	0.120491	0.36384
MSMEG_0594	MSMEG_0594	iron-sulfur cluster binding protein	-0.0129984	0.36452
MSMEG_1822	MSMEG_1822	biotin-[acetyl-CoA-carboxylase] ligase	0.00609041	0.364599
MSMEG_3386	MSMEG_3386	shikimate transporter	-0.299771	0.36467
MSMEG_1227	MSMEG_1227	transcriptional regulator, GntR family protein	-0.400964	0.365023
MSMEG_4663	MSMEG_4663	protein IolB	-0.00675728	0.365708
MSMEG_4186	MSMEG_4186	conserved hypothetical protein	0.170241	0.365745
MSMEG_1870	MSMEG_1870	conserved hypothetical protein	-0.100948	0.366285
MSMEG_0117	MSMEG_0117	hydrolase	-0.12823	0.367496
MSMEG_5001	MSMEG_5001	pesticide degrading monooxygenase	-0.517802	0.367845
MSMEG_0046	MSMEG_0046	conserved hypothetical protein	-0.0962948	0.368093
MSMEG_6548	MSMEG_6548	Rieske iron-sulfur protein	-0.558607	0.368184
MSMEG_4144	MSMEG_4144	transcriptional regulator, LysR family protein	-0.0506959	0.36819
MSMEG_6855	MSMEG_6855	carboxyvinyl-carboxyphosphonate phosphorylmutase	-2.22012	0.368194
MSMEG_0077	MSMEG_0077	hypothetical protein	-0.019336	0.368321
MSMEG_6117	MSMEG_6117	glucarate dehydratase	-0.803093	0.368952
MSMEG_4583	MSMEG_4583	ATPase associated with various cellular activities	0.0582216	0.369252
MSMEG_0868	MSMEG_0868	hypothetical protein	-0.679465	0.369382
MSMEG_1931	MSMEG_1931	conserved hypothetical protein	-0.0451587	0.369675
MSMEG_5136	MSMEG_5136	helix-turn-helix motif	-0.141708	0.37198
MSMEG_0311	MSMEG_0311	glycosyltransferase	-0.00375961	0.372406
MSMEG_1429	MSMEG_1429	cytochrome P450-terp	0.100743	0.372654
MSMEG_2122	MSMEG_2122	dihydroxyacetone kinase, L subunit	-0.127	0.373793
MSMEG_0726	MSMEG_0726	hypothetical protein	-0.214386	0.373813
MSMEG_0448	MSMEG_0448	transcriptional regulator, MarR family protein	-0.206348	0.373966
MSMEG_1993	MSMEG_1993	MaoC like domain protein	-0.307377	0.374381
MSMEG_4529	MSMEG_4529	secreted protein	0.183205	0.374394
lppH	MSMEG_4597	putative conserved lipoprotein lpph	-0.0729104	0.375127
MSMEG_3008	MSMEG_3008	putative sigma 54 type regulator	-0.305896	0.375195
MSMEG_3276	MSMEG_3276	integral membrane protein	-0.13021	0.37595
MSMEG_5924	MSMEG_5924	conserved hypothetical protein	-0.0878974	0.375959
MSMEG_5521	MSMEG_5521	acetyl-CoA acetyltransferase	0.104283	0.376758
MSMEG_5054	MSMEG_5054	ABC transporter, quaternary amine uptake transporter (QAT) family protein, substrate-binding protein	-0.0787143	0.376981
MSMEG_4411	MSMEG_4411	oxidoreductase FAD-binding region	-0.818103	0.376986
MSMEG_5456	MSMEG_5456	MK35 lipoprotein	-0.799377	0.377468
MSMEG_0947	MSMEG_0947	acyltransferase	-0.0173271	0.378151
MSMEG_0050	MSMEG_0050	conserved hypothetical protein	-0.335173	0.37849
MSMEG_0508	MSMEG_0508	glycerol-phosphate porter	-0.268773	0.379105
MSMEG_1355	MSMEG_1355	transcriptional regulator, TetR family protein	-0.33486	0.379337
MSMEG_5246	MSMEG_5246	conserved hypothetical protein	-0.264802	0.37942
MSMEG_2853	MSMEG_2853	conserved hypothetical protein	-0.865556	0.38001
MSMEG_6179	MSMEG_6179	acetyl-coenzyme A synthetase	-0.0647293	0.380585
atzF	MSMEG_2189	allophanate hydrolase	-0.0492347	0.380865
MSMEG_3782	MSMEG_3782	endoribonuclease L-PSP, putative	-0.124097	0.382066
upp	MSMEG_1694	uracil phosphoribosyltransferase	-0.00906567	0.382194
MSMEG_5706	MSMEG_5706	DNA or RNA helicase of superfamily protein II	0.120346	0.383183
MSMEG_1545	MSMEG_1545	conserved hypothetical protein	-0.0165093	0.383207
MSMEG_5217	MSMEG_5217	hypothetical protein	0.145239	0.383498
MSMEG_1910	MSMEG_1910	muconate cycloisomerase	-0.353342	0.383703
MSMEG_4649	MSMEG_4649	phytanoyl-CoA dioxygenase	-0.504329	0.383952
MSMEG_3960	MSMEG_3960	transcriptional regulator	-0.255443	0.384197
MSMEG_2949	MSMEG_2949	carbon-monoxide dehydrogenase	-0.127029	0.384462
MSMEG_2234	MSMEG_2234	acyl-CoA dehydrogenase, middle domain protein	-0.30682	0.38481
MSMEG_1942	MSMEG_1942	integral membrane protein	-0.061871	0.38494
MSMEG_5593	MSMEG_5593	pyruvate dehydrogenase	-0.0102614	0.38498
MSMEG_2599	MSMEG_2599	GntR-family protein transcriptional regulator	-0.131986	0.38522
MSMEG_0204	MSMEG_0204	hypothetical protein	-0.337518	0.3857
MSMEG_6197	MSMEG_6197	diaminopimelate decarboxylase	-0.0117043	0.385821
MSMEG_3523	MSMEG_3523	probable membrane protein	-1.25938	0.386012
MSMEG_6654	MSMEG_6654	TnpC protein	0.12483	0.386124
MSMEG_6010	MSMEG_6010	hypothetical protein	-0.0316693	0.386461
MSMEG_4517	MSMEG_4517	TetR-type transcriptional regulator of sulfur metabolism	-0.434748	0.386776
MSMEG_3936	MSMEG_3936	universal stress protein family protein	0.0426623	0.386852
MSMEG_2199	MSMEG_2199	conserved hypothetical protein	-0.10963	0.387004
MSMEG_5051	MSMEG_5051	major facilitator superfamily protein	-0.0215894	0.388089
MSMEG_6703	MSMEG_6703	N5,N10-methylenetetrahydromethanopterin reductase-related protein	-0.137777	0.388244
ispH	MSMEG_5224	4-hydroxy-3-methylbut-2-enyl diphosphate reductase	0.123259	0.388636
MSMEG_2289	MSMEG_2289	cytochrome p450	-0.309433	0.390046
MSMEG_2802	MSMEG_2802	hypothetical protein	-0.257859	0.390356
MSMEG_1132	MSMEG_1132	FAD binding domain, putative	-0.0211024	0.391317
MSMEG_6023	MSMEG_6023	transposase	-0.315497	0.391465
MSMEG_0147	MSMEG_0147	C-5 sterol desaturase	-0.0167355	0.392167
MSMEG_2900	MSMEG_2900	2-hydroxy-6-oxo-6-phenylhexa-2,4-dienoate hydrolase	0.00210202	0.392504
MSMEG_4138	MSMEG_4138	aliphatic nitrilase	-0.627108	0.39421
MSMEG_3441	MSMEG_3441	hypothetical protein	0.0511318	0.394271
MSMEG_2448	MSMEG_2448	hypothetical protein	-1.89311	0.394941
MSMEG_2233	MSMEG_2233	acyl-CoA dehydrogenase, C-domain protein	-0.696911	0.39554
MSMEG_0855	MSMEG_0855	conserved hypothetical protein	-0.337018	0.395863
MSMEG_1419	MSMEG_1419	conserved hypothetical protein	-0.0795903	0.396038
MSMEG_2951	MSMEG_2951	[2Fe-2S] binding domain protein	-0.858711	0.396588
MSMEG_1320	MSMEG_1320	major facilitator superfamily protein MFS_1	-1.94857	0.396777
MSMEG_1068	MSMEG_1068	regulatory protein	0.0853355	0.397425
MSMEG_3014	MSMEG_3014	conserved hypothetical protein	-0.182042	0.397548
nadB	MSMEG_3200	L-aspartate oxidase	-0.134828	0.397937
MSMEG_2761	MSMEG_2761	putative secreted alanine rich protein	0.00913963	0.398111
MSMEG_4200	MSMEG_4200	peptidase M20	0.0571778	0.398383
sdaA	MSMEG_3440	L-serine ammonia-lyase	-0.00955732	0.398472
MSMEG_5933	MSMEG_5933	conserved hypothetical protein	-0.227504	0.399075
MSMEG_5652	MSMEG_5652	alpha/beta hydrolase fold	-0.159061	0.400076
MSMEG_3681	MSMEG_3681	conserved hypothetical protein	0.106391	0.400144
MSMEG_2799	MSMEG_2799	phospho-2-dehydro-3-deoxyheptonate aldolase	0.342847	0.400283
MSMEG_6203	MSMEG_6203	cysteine synthase/cystathionine beta-synthase family protein	0.0030911	0.400316
MSMEG_2177	MSMEG_2177	fmnh2-utilizing oxygenase	-0.330082	0.400478
MSMEG_6004	MSMEG_6004	oxidoreductase, 2-nitropropane dioxygenase family protein	-0.150336	0.401016
MSMEG_2304	MSMEG_2304	hypothetical protein	-0.319728	0.401053
MSMEG_4457	MSMEG_4457	regulatory protein, AsnC/Lrp	-0.952792	0.401089
MSMEG_4453	MSMEG_4453	conserved hypothetical protein	-0.541838	0.401101
MSMEG_6854	MSMEG_6854	3-isopropylmalate dehydratase large subunit	-0.590125	0.401241
MSMEG_6835	MSMEG_6835	Fatty acid desaturase	-0.658176	0.401479
MSMEG_0326	MSMEG_0326	AMP-dependent synthetase and ligase	-0.153146	0.401625
MSMEG_2143	MSMEG_2143	hypothetical protein	-0.0780749	0.401651
MSMEG_5849	MSMEG_5849	conserved hypothetical protein	0.116947	0.401678
MSMEG_3823	MSMEG_3823	3-oxoacyl-[acyl-carrier-protein] reductase	-1.16818	0.401869
MSMEG_6737	MSMEG_6737	putative membrane protein	0.0487534	0.403105
MSMEG_0853	MSMEG_0853	conserved hypothetical protein	-1.19301	0.403419
MSMEG_4854	MSMEG_4854	peptidase, M24 family protein	-0.0393748	0.403709
MSMEG_2907	MSMEG_2907	putative oxidoreductase YeiQ	-0.314886	0.404308
MSMEG_2794	MSMEG_2794	transcriptional regulator, GntR family protein	-0.329385	0.404984
cysD	MSMEG_4979	sulfate adenylyltransferase, small subunit	0.265856	0.405043
MSMEG_3032	MSMEG_3032	conserved hypothetical protein	0.0509843	0.40519
MSMEG_6151	MSMEG_6151	alpha/beta hydrolase fold-1	0.128699	0.405239
lexA	MSMEG_2740	LexA repressor	0.0532374	0.405462
MSMEG_4654	MSMEG_4654	aldo/keto reductase	-0.0506279	0.406615
MSMEG_5053	MSMEG_5053	short chain alcohol dehydrogenase	0.100691	0.406615
MSMEG_5802	MSMEG_5802	oxidoreductase, short chain dehydrogenase/reductase family protein	-0.753231	0.406687
MSMEG_4644	MSMEG_4644	molybdopterin-guanine dinucleotide biosynthesis protein A	0.210881	0.406855
MSMEG_4127	MSMEG_4127	TnpC protein	0.0381514	0.406871
MSMEG_2592	MSMEG_2592	conserved hypothetical protein	0.0239973	0.407245
MSMEG_5019	MSMEG_5019	regulatory protein	0.102218	0.407572
MSMEG_2004	MSMEG_2004	arabinose-proton symporter	-0.0887165	0.407605
MSMEG_5219	MSMEG_5219	riboflavin biosynthesis protein RibD C-domain protein	0.32174	0.407713
MSMEG_3990	MSMEG_3990	putative transporter	-0.567508	0.408288
MSMEG_0358	MSMEG_0358	ribonucleoside-diphosphate reductase, beta subunit	0.040455	0.408334
MSMEG_3144	MSMEG_3144	putative membrane protein	0.118073	0.40877
MSMEG_4081	MSMEG_4081	Transposase IS116/IS110/IS902 family protein	-0.0228296	0.408838
MSMEG_0592	MSMEG_0592	putative rhamnose catabolism operon transcriptional regulator	-0.110179	0.408844
MSMEG_5549	MSMEG_5549	conserved hypothetical protein	-0.102141	0.409121
MSMEG_2591	MSMEG_2591	hypothetical protein	0.178163	0.409164
speB	MSMEG_1072	agmatinase	-0.324898	0.410026
MSMEG_5480	MSMEG_5480	hypothetical protein	-0.24121	0.410865
MSMEG_1012	MSMEG_1012	alkaline phosphatase	-0.013095	0.410867
MSMEG_4732	MSMEG_4732	glycosyl transferase, group 2 family protein, putative	0.0675244	0.411165
MSMEG_3256	MSMEG_3256	mucin-associated surface protein	-1.08511	0.411477
MSMEG_4866	MSMEG_4866	3-(3-hydroxy-phenyl)propionate hydroxylase	-0.736648	0.411884
MSMEG_5344	MSMEG_5344	hypothetical protein	-0.315581	0.412483
MSMEG_0828	MSMEG_0828	immunogenic protein MPT63	-0.0689012	0.412512
MSMEG_0938	MSMEG_0938	conserved hypothetical protein	0.196933	0.413403
glgB	MSMEG_4918	1,4-alpha-glucan branching enzyme	0.0537621	0.414246
MSMEG_0187	MSMEG_0187	acetyltransferase	-0.0384208	0.414312
MSMEG_2917	MSMEG_2917	hypothetical protein	-0.189642	0.4144
MSMEG_4413	MSMEG_4413	hypothetical protein	-0.805057	0.4148
MSMEG_3579	MSMEG_3579	probable conserved transmembrane protein	-0.209574	0.414813
MSMEG_2521	MSMEG_2521	amidase	0.175995	0.415384
MSMEG_2165	MSMEG_2165	transketolase, N-subunit	-0.46574	0.415536
truA	MSMEG_1527	tRNA pseudouridine synthase A	0.0515409	0.415925
MSMEG_5514	MSMEG_5514	hypothetical protein	0.0107674	0.416064
MSMEG_0779	MSMEG_0779	short-chain dehydrogenase/reductase SDR	-0.120462	0.416134
MSMEG_4311	MSMEG_4311	conserved hypothetical protein	0.149107	0.416371
cysA	MSMEG_4530	sulfate ABC transporter, ATP-binding protein	0.334585	0.416555
MSMEG_6337	MSMEG_6337	Phosphotransferase enzyme family protein	-0.0506662	0.416785
MSMEG_4124	MSMEG_4124	conserved hypothetical protein	0.0567722	0.417602
MSMEG_1487	MSMEG_1487	conserved hypothetical protein	0.222161	0.41867
MSMEG_4523	MSMEG_4523	binding-protein-dependent transport systems inner membrane component	-0.586317	0.419251
MSMEG_2125	MSMEG_2125	glycerol operon regulatory protein	0.00193124	0.419281
MSMEG_3757	MSMEG_3757	ribosomal RNA	-0.133596	0.419842
MSMEG_3669	MSMEG_3669	conserved hypothetical protein	-0.474187	0.419973
MSMEG_3617	MSMEG_3617	hypothetical protein	-0.0310306	0.420115
MSMEG_4931	MSMEG_4931	ribosomal RNA	-0.120742	0.420811
selD	MSMEG_1852	selenide, water dikinase	0.177884	0.421038
MSMEG_4820	MSMEG_4820	conserved hypothetical protein	-0.264393	0.421044
MSMEG_0415	MSMEG_0415	NADH-fmn oxidoreductase	0.363121	0.421146
MSMEG_4122	MSMEG_4122	major facilitator family protein transporter	0.00519354	0.421178
MSMEG_3805	MSMEG_3805	oxidoreductase, short chain dehydrogenase/reductase family protein	-0.191777	0.421433
MSMEG_2631	MSMEG_2631	MATE efflux family protein	0.10798	0.421549
MSMEG_4480	MSMEG_4480	conserved hypothetical protein	0.0736743	0.422051
MSMEG_0345	MSMEG_0345	conserved hypothetical protein	0.0395098	0.42229
MSMEG_2150	MSMEG_2150	putative transposition helper protein	-0.0198957	0.422748
MSMEG_0556	MSMEG_0556	ABC transporter, nucleotide binding/ATPase protein	-0.33014	0.423106
MSMEG_3934	MSMEG_3934	phosphoenolpyruvate synthase	-0.0262688	0.423177
MSMEG_4709	MSMEG_4709	enoyl-CoA hydratase	0.108919	0.423779
MSMEG_5874	MSMEG_5874	tRNA	-0.200652	0.424198
pabB	MSMEG_5446	para-aminobenzoate synthase, component I	-0.010722	0.424423
MSMEG_5910	MSMEG_5910	quinone binding protein	-1.25784	0.424451
MSMEG_4487	MSMEG_4487	ferric uptake regulation protein	0.00761043	0.424483
MSMEG_4364	MSMEG_4364	hypothetical protein	-1.73636	0.4248
MSMEG_3350	MSMEG_3350	TRAP transporter, DctM-like membrane protein	-0.369317	0.424907
MSMEG_6221	MSMEG_6221	integral membrane protein	0.0881543	0.425174
ectA	MSMEG_3901	L-2,4-diaminobutyric acid acetyltransferase	0.00806502	0.42524
MSMEG_1921	MSMEG_1921	SEC-C motif domain protein	0.116385	0.425431
MSMEG_6390	MSMEG_6390	transporter, major facilitator family protein	-0.000222406	0.425922
MSMEG_3214	MSMEG_3214	hypothetical protein	0.109354	0.426932
ehuA	MSMEG_5371	ectoine/hydroxyectoine ABC transporter, ATP-binding protein	0.126312	0.427016
MSMEG_0696	MSMEG_0696	alanine-rich protein	0.19977	0.427283
MSMEG_2678	MSMEG_2678	hypothetical protein	-0.591364	0.42842
MSMEG_1373	MSMEG_1373	ribose/xylose/arabinose/galactoside ABC-type transport systems, permease components	-0.302059	0.428639
MSMEG_6831	MSMEG_6831	hydrolase, alpha/beta hydrolase fold family protein	-0.525238	0.428645
MSMEG_2363	MSMEG_2363	amino acid-binding ACT	-0.0320818	0.428731
glpK	MSMEG_6229	glycerol kinase	0.158996	0.430308
MSMEG_2967	MSMEG_2967	conserved hypothetical protein	-1.37595	0.430345
MSMEG_3009	MSMEG_3009	2,5-dichloro-2,5-cyclohexadiene-1,4-diol dehydrogenase	-0.901428	0.430552
MSMEG_4162	MSMEG_4162	conserved hypothetical protein	-0.0719567	0.431129
MSMEG_0300	MSMEG_0300	amidohydrolase family protein	-0.249549	0.431136
MSMEG_6666	MSMEG_6666	conserved hypothetical protein	0.0786218	0.431262
MSMEG_1281	MSMEG_1281	conserved hypothetical protein	0.227555	0.431927
MSMEG_5834	MSMEG_5834	metallo-beta-lactamase superfamily protein	0.00271835	0.431995
MSMEG_5956	MSMEG_5956	NAD dependent epimerase/dehydratase family protein	-0.0313481	0.432099
MSMEG_0583	MSMEG_0583	probable membrane protein	-0.933593	0.432211
MSMEG_3933	MSMEG_3933	conserved hypothetical protein	-0.0905759	0.43293
MSMEG_2950	MSMEG_2950	carbon monoxide dehydrogenase, medium chain	-0.176307	0.433055
MSMEG_1082	MSMEG_1082	putative response regulator	-0.429393	0.433257
MSMEG_5111	MSMEG_5111	conserved hypothetical protein	-0.248674	0.433487
ssuD	MSMEG_4096	nitrilotriacetate monooxygenase component A	-0.288914	0.433515
MSMEG_0100	MSMEG_0100	phosphotyrosine protein phosphatase ptpb	-0.00572065	0.433537
MSMEG_2197	MSMEG_2197	hypothetical protein	0.0427205	0.433925
MSMEG_1297	MSMEG_1297	hydroxydechloroatrazine ethylaminohydrolase	0.0976458	0.434037
MSMEG_6744	MSMEG_6744	oxidoreductase FAD/NAD	0.0574626	0.434497
MSMEG_4152	MSMEG_4152	phenoxybenzoate dioxygenase beta subunit	-0.0449569	0.434863
MSMEG_0371	MSMEG_0371	MaoC like domain protein	0.182989	0.43528
MSMEG_0414	MSMEG_0414	oxidoreductase, 2OG-Fe(II) oxygenase family protein	-0.118183	0.435343
MSMEG_6106	MSMEG_6106	epoxide hydrolase	0.0284327	0.435917
MSMEG_6645	MSMEG_6645	2-methylcitrate dehydratase 2	-0.242909	0.436388
MSMEG_0574	MSMEG_0574	putative ECF sigma factor RpoE1	-0.25542	0.437019
MSMEG_6426	MSMEG_6426	conserved hypothetical protein	-0.0935301	0.438045
MSMEG_4596	MSMEG_4596	hypothetical protein	0.0940958	0.438216
MSMEG_1914	MSMEG_1914	RNA polymerase sigma-70 factor, family protein	0.0584837	0.438518
MSMEG_6495	MSMEG_6495	ABC nitrate/sulfonate/bicarbonate family protein transporter, inner membrane subunit, putative	0.391262	0.438651
MSMEG_5175	MSMEG_5175	NAD-dependent deacetylase	0.0533594	0.438773
MSMEG_6277	MSMEG_6277	cobyric acid synthase	0.0703045	0.438928
MSMEG_6438	MSMEG_6438	hypothetical protein	0.115017	0.439267
MSMEG_1705	MSMEG_1705	D-xylose transport ATP-binding protein XylG	-0.268227	0.439419
MSMEG_0316	MSMEG_0316	putative NagC regulator	0.0675933	0.439534
MSMEG_1390	MSMEG_1390	enoyl-CoA hydratase	-0.0226366	0.439564
MSMEG_5128	MSMEG_5128	conserved hypothetical protein	-0.000932709	0.439695
MSMEG_4365	MSMEG_4365	conserved hypothetical protein	0.124738	0.439794
MSMEG_1565	MSMEG_1565	transcriptional regulator, TetR family protein	0.10235	0.43991
MSMEG_4452	MSMEG_4452	tRNA	-0.514084	0.439977
MSMEG_5552	MSMEG_5552	conserved hypothetical protein	-0.211842	0.440735
MSMEG_1475	MSMEG_1475	conserved hypothetical protein	0.133714	0.440911
MSMEG_5387	MSMEG_5387	conserved hypothetical protein	-0.513598	0.441282
MSMEG_3319	MSMEG_3319	repressor protein	0.161783	0.441316
MSMEG_0578	MSMEG_0578	acyl-CoA dehydrogenase, middle domain protein	-0.231996	0.441609
MSMEG_4445	MSMEG_4445	hypothetical protein	-1.86636	0.441653
MSMEG_2646	MSMEG_2646	mini-circle putative transposase for	0.0478083	0.44254
MSMEG_1150	MSMEG_1150	conserved hypothetical protein	-0.0874497	0.442854
MSMEG_1786	MSMEG_1786	stas domain, putative	-0.0507549	0.443047
MSMEG_0714	MSMEG_0714	acyl-CoA dehydrogenase	-0.231163	0.443261
MSMEG_2970	MSMEG_2970	polysaccharide deacetylase	-1.21259	0.443355
ssuD	MSMEG_2843	nitrilotriacetate monooxygenase component A	-0.311889	0.443473
MSMEG_1205	MSMEG_1205	cyclopropane-fatty-acyl-phospholipid synthase 1	0.0838954	0.443512
MSMEG_6416	MSMEG_6416	phosphoglycerate mutase family protein	0.132394	0.444108
MSMEG_2688	MSMEG_2688	antibiotic biosynthesis monooxygenase domain protein	0.044856	0.444132
MSMEG_3198	MSMEG_3198	hydrolase, NUDIX family protein	0.0204482	0.444187
MSMEG_4348	MSMEG_4348	acetolactate synthase large subunit	-0.0551209	0.444415
MSMEG_0728	MSMEG_0728	hypothetical protein	0.0944656	0.444601
MSMEG_1254	MSMEG_1254	DEAD/DEAH box helicase	0.0898494	0.444773
MSMEG_3939	MSMEG_3939	universal stress protein family protein	-0.017935	0.445929
MSMEG_2644	MSMEG_2644	putative hydrolase	0.0998195	0.44624
MSMEG_6753	MSMEG_6753	oxidoreductase, short chain dehydrogenase/reductase family protein	-0.202916	0.446378
MSMEG_2033	MSMEG_2033	oxidoreductase, zinc-binding dehydrogenase family protein	0.0388517	0.447833
MSMEG_2930	MSMEG_2930	conserved hypothetical protein TIGR02611	-0.0661434	0.447938
MSMEG_2576	MSMEG_2576	deoxyribodipyrimidine photo-lyase	-0.231045	0.448501
MSMEG_4351	MSMEG_4351	putative oxidoreductase YjgI	-0.128272	0.448997
MSMEG_4492	MSMEG_4492	amidase	0.0587013	0.449197
MSMEG_5214	MSMEG_5214	RNA polymerase sigma-70 factor	-0.157166	0.450007
MSMEG_1637	MSMEG_1637	periplasmic sensor signal transduction histidine kinase	0.0815412	0.450068
MSMEG_0105	MSMEG_0105	DNA-binding response regulator, LuxR family protein	-0.346075	0.450279
MSMEG_6479	MSMEG_6479	putative transcriptional regulator	-0.0856902	0.450608
MSMEG_5736	MSMEG_5736	cyclase/dehydrase	0.0961503	0.450618
MSMEG_4823	MSMEG_4823	cytochrome p450	-0.345298	0.450806
MSMEG_6657	MSMEG_6657	alpha subunit of malonate decarboxylase	-0.632964	0.450925
MSMEG_2258	MSMEG_2258	conserved hypothetical protein	0.0929993	0.45099
MSMEG_6805	MSMEG_6805	beta-lactamase	-0.10086	0.45109
MSMEG_0760	MSMEG_0760	thioesterase family protein	0.156347	0.451488
MSMEG_6866	MSMEG_6866	dipeptide transport system permease protein DppB	-0.137102	0.451616
asnB	MSMEG_4269	asparagine synthase (glutamine-hydrolyzing)	0.10036	0.451716
MSMEG_5063	MSMEG_5063	integral membrane protein	0.124282	0.451825
MSMEG_0569	MSMEG_0569	flavoprotein involved in K+ transport	-0.743971	0.452215
MSMEG_1797	MSMEG_1797	salicylate esterase	-0.441302	0.452234
MSMEG_6624	MSMEG_6624	conserved hypothetical protein	-0.096204	0.452561
MSMEG_4392	MSMEG_4392	organophopsphate acid anhydrase	-0.109288	0.45338
MSMEG_1207	MSMEG_1207	glycosyltransferase, group I	-0.218048	0.453389
MSMEG_3216	MSMEG_3216	peroxiredoxin Q	0.227359	0.453667
MSMEG_2672	MSMEG_2672	acyl-CoA synthase	-0.183467	0.453996
MSMEG_0188	MSMEG_0188	MarR-family protein transcriptional regulator	0.000881664	0.454027
MSMEG_6622	MSMEG_6622	cytochrome P450 monooxygenase	0.23916	0.454298
MSMEG_3892	MSMEG_3892	hypothetical protein	0.10171	0.454452
MSMEG_6210	MSMEG_6210	conserved hypothetical protein	0.0999712	0.454578
pruA	MSMEG_5119	1-pyrroline-5-carboxylate dehydrogenase	-0.118525	0.454656
ligD	MSMEG_6301	DNA polymerase LigD, polymerase domain	0.039973	0.454807
MSMEG_4031	MSMEG_4031	hypothetical protein	-0.224904	0.454825
ald	MSMEG_2659	alanine dehydrogenase	0.0700087	0.455112
MSMEG_3819	MSMEG_3819	conserved hypothetical protein	0.15602	0.455297
MSMEG_0668	MSMEG_0668	integral membrane protein	-0.0096567	0.455596
MSMEG_2487	MSMEG_2487	4-aminobutyrate aminotransferase	-0.0605406	0.456721
MSMEG_4292	MSMEG_4292	integral membrane protein	-0.0049726	0.45684
MSMEG_5009	MSMEG_5009	ABC transporter	0.112879	0.457094
MSMEG_4208	MSMEG_4208	integral membrane protein	-0.402325	0.457183
MSMEG_3638	MSMEG_3638	CBS domain protein	0.307162	0.457433
MSMEG_0217	MSMEG_0217	alcohol dehydrogenase B	0.219054	0.457732
MSMEG_2600	MSMEG_2600	regulatory protein	0.0812349	0.458474
MSMEG_6767	MSMEG_6767	mycocerosic acid synthase	-0.159062	0.458626
MSMEG_1896	MSMEG_1896	beta-ketothiolase	-0.50728	0.458957
MSMEG_5733	MSMEG_5733	universal stress protein family protein	-0.094297	0.459307
MSMEG_2661	MSMEG_2661	domain of unknown function (306) family protein	0.131231	0.459367
MSMEG_2744	MSMEG_2744	thymidylate synthase	0.136971	0.45943
MSMEG_1916	MSMEG_1916	hypothetical protein	0.100853	0.459493
MSMEG_0304	MSMEG_0304	acyl-CoA synthase	0.1973	0.46022
MSMEG_5535	MSMEG_5535	hypothetical protein	0.0399516	0.460714
MSMEG_2549	MSMEG_2549	major facilitator superfamily protein	0.0276991	0.461908
MSMEG_4352	MSMEG_4352	putative secreted protein	0.0874929	0.462076
MSMEG_6446	MSMEG_6446	hypothetical protein	0.155889	0.462289
MSMEG_1542	MSMEG_1542	transcriptional regulator	0.264944	0.46254
MSMEG_6123	MSMEG_6123	ABC transporter, membrane spanning protein	-0.681176	0.462748
MSMEG_2097	MSMEG_2097	Acyl-coenzyme A:6-aminopenicillanic acid acyl-transferase	-0.0780218	0.463047
MSMEG_5026	MSMEG_5026	conserved hypothetical protein	0.0890635	0.46305
MSMEG_4661	MSMEG_4661	sugar kinase, ribokinase family protein	-0.0285551	0.463064
MSMEG_2589	MSMEG_2589	conserved hypothetical protein	0.0299614	0.463104
MSMEG_4150	MSMEG_4150	4-hydroxy-2-oxovalerate aldolase	-0.257963	0.463301
MSMEG_0625	MSMEG_0625	conserved hypothetical protein	0.227975	0.464459
MSMEG_5793	MSMEG_5793	hypothetical protein	0.115282	0.464533
hypA	MSMEG_2722	hydrogenase nickel insertion protein HypA	-1.19492	0.464711
MSMEG_0748	MSMEG_0748	ATPase associated with various cellular activities, AAA_5	-0.777468	0.464715
MSMEG_0303	MSMEG_0303	alcohol dehydrogenase, zinc-containing	-0.268726	0.465166
MSMEG_0177	MSMEG_0177	ABC polar amino acid family protein transporter, inner membrane subunit	-0.244936	0.465871
MSMEG_1184	MSMEG_1184	serine esterase, cutinase family protein	-0.0721196	0.466513
MSMEG_6341	MSMEG_6341	6-phosphogluconate dehydrogenase, NAD-binding	-0.366246	0.466582
MSMEG_6465	MSMEG_6465	chloride channel	7.67586e-05	0.466676
MSMEG_3469	MSMEG_3469	TetR family protein transcriptional regulator	-0.0367825	0.466891
MSMEG_2471	MSMEG_2471	pyruvate dehydrogenase alpha subunit	0.0982386	0.467593
MSMEG_3160	MSMEG_3160	LAO/AO transport system ATPase	0.241334	0.468095
MSMEG_1893	MSMEG_1893	UbiE/COQ5 methyltransferase	0.235506	0.468396
MSMEG_1502	MSMEG_1502	ABC transporter, ATP-binding protein	0.0446192	0.468521
MSMEG_4063	MSMEG_4063	amidohydrolase family protein	-0.00393848	0.469737
MSMEG_1078	MSMEG_1078	hydrolase	0.147226	0.469896
lgt	MSMEG_5408	prolipoprotein diacylglyceryl transferase	-0.0357213	0.470022
MSMEG_5752	MSMEG_5752	conserved hypothetical protein	-0.332076	0.470045
MSMEG_6414	MSMEG_6414	conserved hypothetical protein	0.217765	0.470252
MSMEG_3668	MSMEG_3668	acyl-CoA dehydrogenase	-0.298511	0.47108
MSMEG_1348	MSMEG_1348	RNA polymerase ECF-subfamily protein sigma factor	0.125931	0.47133
MSMEG_3269	MSMEG_3269	putative sugar ABC transporter ATP-binding protein	0.214612	0.471939
MSMEG_3156	MSMEG_3156	conserved hypothetical protein	0.0335954	0.472064
MSMEG_5876	MSMEG_5876	H-N-H endonuclease F-TflIV	0.0486666	0.472419
MSMEG_3686	MSMEG_3686	conserved hypothetical protein	0.259243	0.47246
MSMEG_5691	MSMEG_5691	conserved hypothetical protein	0.182816	0.472708
MSMEG_0331	MSMEG_0331	transcriptional regulator, LuxR family protein	-0.21895	0.472924
MSMEG_4659	MSMEG_4659	GntR-family protein transcriptional regulator	0.145592	0.473101
MSMEG_0506	MSMEG_0506	ABC transporter, permease protein	-0.0128003	0.473805
MSMEG_0870	MSMEG_0870	oxidoreductase	0.112197	0.474144
MSMEG_4574	MSMEG_4574	DNA-binding protein	-0.671803	0.474354
MSMEG_1454	MSMEG_1454	hypothetical protein	0.0597892	0.47436
MSMEG_2180	MSMEG_2180	RemK protein	0.109828	0.474874
MSMEG_5768	MSMEG_5768	conserved hypothetical protein	-0.085158	0.475615
MSMEG_0544	MSMEG_0544	transcriptional regulator	0.0179775	0.475719
MSMEG_1168	MSMEG_1168	putative transcriptional regulator	-0.142537	0.475903
MSMEG_1263	MSMEG_1263	conserved hypothetical protein	-0.183129	0.475997
MSMEG_6755	MSMEG_6755	isoflavone reductase	0.199477	0.476022
MSMEG_3013	MSMEG_3013	putative transcriptional regulator family protein	-0.0535633	0.476869
MSMEG_4733	MSMEG_4733	putative membrane protein	0.144091	0.477157
hemG	MSMEG_2781	protoporphyrinogen oxidase	0.188883	0.477275
MSMEG_0482	MSMEG_0482	dihydroxy-acid dehydratase	-0.134031	0.477447
MSMEG_3331	MSMEG_3331	hypothetical protein	0.279437	0.478208
MSMEG_5340	MSMEG_5340	TetR-family protein transcriptional regulator	0.273119	0.478329
MSMEG_4776	MSMEG_4776	glyoxalase/bleomycin resistance protein/dioxygenase	-0.340121	0.478469
MSMEG_4876	MSMEG_4876	acyl-CoA synthase	-0.700675	0.478647
MSMEG_6355	MSMEG_6355	hypothetical protein	0.277121	0.478969
MSMEG_5204	MSMEG_5204	oxidoreductase, short chain dehydrogenase/reductase family protein	-0.69946	0.479049
MSMEG_4070	MSMEG_4070	transcriptional regulator, TetR family protein, putative	-0.506291	0.479171
MSMEG_3935	MSMEG_3935	conserved hypothetical protein	0.0543737	0.479386
MSMEG_3684	MSMEG_3684	nuclear transport factor 2 (NTF2) domain family protein	0.0345626	0.479549
MSMEG_2139	MSMEG_2139	hypothetical protein	-0.56766	0.479681
MSMEG_6688	MSMEG_6688	regulatory protein	0.032821	0.480159
MSMEG_0090	MSMEG_0090	conserved hypothetical protein	0.149274	0.480562
MSMEG_6643	MSMEG_6643	DNA-binding protein	0.172852	0.480695
MSMEG_2248	MSMEG_2248	two-component system sensor kinase	0.151777	0.480967
MSMEG_1700	MSMEG_1700	TetR-family protein transcriptional regulator	-0.0970116	0.48174
MSMEG_5215	MSMEG_5215	conserved hypothetical protein	0.126243	0.482277
MSMEG_2370	MSMEG_2370	DoxX subfamily protein, putative	0.180814	0.482791
MSMEG_4694	MSMEG_4694	HNH endonuclease family protein	0.0750484	0.483312
MSMEG_6455	MSMEG_6455	conserved hypothetical protein	0.169386	0.483755
MSMEG_6936	MSMEG_6936	conserved hypothetical protein	0.0954169	0.483967
MSMEG_3558	MSMEG_3558	carboxymethylenebutenolidase	-0.00933391	0.484214
MSMEG_1608	MSMEG_1608	glycosyl transferase	0.13812	0.485246
MSMEG_1356	MSMEG_1356	conserved hypothetical protein	0.0244766	0.485259
MSMEG_4479	MSMEG_4479	conserved hypothetical protein	0.140954	0.486396
MSMEG_4384	MSMEG_4384	Penicillin binding protein transpeptidase domain protein	-0.214068	0.486482
MSMEG_0875	MSMEG_0875	putative sialic acid transporter	0.166448	0.4865
MSMEG_6320	MSMEG_6320	diol dehydrase gamma subunit	-0.251328	0.486967
MSMEG_6748	MSMEG_6748	ATPase component of ABC transporters with duplicated ATPase domains	0.122885	0.487327
MSMEG_2989	MSMEG_2989	LacI family protein transcriptional regulator	0.156967	0.487344
MSMEG_3224	MSMEG_3224	conserved hypothetical protein	0.351614	0.487743
MSMEG_2982	MSMEG_2982	putative periplasmic binding protein	0.0633948	0.488119
MSMEG_3602	MSMEG_3602	ribose transport ATP-binding protein RbsA	0.237495	0.48833
MSMEG_3969	MSMEG_3969	hypothetical protein	-0.217933	0.488856
MSMEG_1633	MSMEG_1633	DNA polymerase III, alpha subunit, putative	0.237489	0.489232
MSMEG_2068	MSMEG_2068	hypothetical protein	-0.0742857	0.489725
MSMEG_1300	MSMEG_1300	hypothetical protein	-0.103561	0.490489
MSMEG_6108	MSMEG_6108	zinc-binding dehydrogenase	0.0384436	0.490616
MSMEG_6344	MSMEG_6344	transcriptional regulator	0.126025	0.49072
MSMEG_0593	MSMEG_0593	conserved hypothetical protein	0.0980383	0.49094
MSMEG_2852	MSMEG_2852	3-oxoacyl-[acyl-carrier-protein] reductase	-0.947723	0.49199
MSMEG_1285	MSMEG_1285	tetratricopeptide repeat family protein	0.184796	0.492124
ribD	MSMEG_3067	riboflavin biosynthesis protein RibD	0.113083	0.492635
MSMEG_2720	MSMEG_2720	NADH ubiquinone oxidoreductase, 20 kda subunit	-0.210616	0.493268
MSMEG_3396	MSMEG_3396	transcriptional regulator, IclR family protein	0.201087	0.493529
MSMEG_6139	MSMEG_6139	putative HTH-type transcriptional regulator	-0.0134287	0.494077
MSMEG_5738	MSMEG_5738	conserved hypothetical protein	0.349838	0.494083
MSMEG_3311	MSMEG_3311	acyl carrier protein	-0.0811774	0.49488
MSMEG_0317	MSMEG_0317	conserved hypothetical protein	0.0907596	0.495404
MSMEG_5232	MSMEG_5232	hypothetical protein	-1.37417	0.495978
MSMEG_4044	MSMEG_4044	GAF domain protein	0.212766	0.496344
pyk	MSMEG_0154	pyruvate kinase	0.0544588	0.496552
MSMEG_6358	MSMEG_6358	mesocentin	0.192796	0.496664
MSMEG_5236	MSMEG_5236	dienelactone hydrolase family protein	0.0931783	0.496769
MSMEG_1730	MSMEG_1730	ISMsm1, transposase orfB	0.0123544	0.496869
MSMEG_0677	MSMEG_0677	tRNA	0.30206	0.497405
MSMEG_0104	MSMEG_0104	transcriptional regulator, LysR family protein	-0.0246043	0.498405
MSMEG_5592	MSMEG_5592	conserved hypothetical protein	0.0307806	0.498859
MSMEG_0757	MSMEG_0757	hypothetical protein	-0.0109002	0.499082
MSMEG_4900	MSMEG_4900	Pks14 protein	0.125702	0.499764
MSMEG_3157	MSMEG_3157	conserved hypothetical protein	0.155509	0.500323
MSMEG_0509	MSMEG_0509	transcriptional regulatory protein	0.143148	0.501657
MSMEG_0662	MSMEG_0662	putrescine transport ATP-binding protein PotG	0.00710154	0.501733
MSMEG_3318	MSMEG_3318	oxidoreductase	0.17183	0.502447
MSMEG_3695	MSMEG_3695	conserved hypothetical protein	0.0758107	0.503045
MSMEG_4422	MSMEG_4422	oxidoreductase	0.0529	0.503238
MSMEG_6295	MSMEG_6295	shikimate transporter	-0.0713303	0.504012
lys1	MSMEG_6311	saccharopine dehydrogenase	-0.34995	0.504701
MSMEG_0330	MSMEG_0330	transcriptional regulator, LuxR family protein	-0.0873648	0.505389
MSMEG_4762	MSMEG_4762	ABC transporter binding protein	0.0810388	0.505634
MSMEG_1493	MSMEG_1493	sensor histidine kinase	0.0478698	0.506286
MSMEG_2024	MSMEG_2024	hydroxymethylglutaryl-CoA lyase	-0.217856	0.506331
MSMEG_0612	MSMEG_0612	transcriptional regulator, TetR family protein	-0.0626681	0.507001
MSMEG_5358	MSMEG_5358	acetamidase/Formamidase family protein	-0.078684	0.507316
MSMEG_0324	MSMEG_0324	conserved hypothetical protein	-0.33721	0.507506
MSMEG_3481	MSMEG_3481	O-succinylbenzoate synthase	0.0131144	0.507679
MSMEG_0852	MSMEG_0852	CBS domain protein	-0.27452	0.507716
MSMEG_6481	MSMEG_6481	conserved hypothetical protein	0.19604	0.507813
MSMEG_6294	MSMEG_6294	caib/baif family protein	-0.0677962	0.507907
MSMEG_2301	MSMEG_2301	glyoxalase/bleomycin resistance protein/dioxygenase	0.0575679	0.507917
MSMEG_6407	MSMEG_6407	Cof-like hydrolase	0.32945	0.508425
MSMEG_0798	MSMEG_0798	hypothetical protein	-0.0339223	0.508887
MSMEG_4923	MSMEG_4923	conserved hypothetical protein	0.20697	0.509328
MSMEG_4149	MSMEG_4149	acetaldehyde dehydrogenase	0.137163	0.509447
MSMEG_0858	MSMEG_0858	cell division control protein Cdc48	0.228468	0.509555
MSMEG_4537	MSMEG_4537	major membrane protein I	0.125154	0.510177
MSMEG_2696	MSMEG_2696	putative conserved membrane alanine rich protein	0.324193	0.510861
MSMEG_0487	MSMEG_0487	ABC transporter permease	-0.401318	0.510901
MSMEG_6107	MSMEG_6107	limonene 1,2-monooxygenase	0.128072	0.511462
MSMEG_3968	MSMEG_3968	hypothetical protein	-0.20815	0.51171
cobQ	MSMEG_2588	cobyric acid synthase CobQ	0.206021	0.511956
MSMEG_1944	MSMEG_1944	membrane protein	0.206876	0.512009
MSMEG_2790	MSMEG_2790	conserved hypothetical protein	0.0912246	0.512073
MSMEG_0167	MSMEG_0167	transmembrane transport protein	-0.0833529	0.512511
MSMEG_5842	MSMEG_5842	conserved hypothetical protein	-0.264572	0.512539
MSMEG_4888	MSMEG_4888	periplasmic binding proteins and sugar binding domain of the LacI family protein, putative	-0.104141	0.512571
MSMEG_6032	MSMEG_6032	transcriptional regulator, TetR family protein	0.05632	0.512728
MSMEG_5045	MSMEG_5045	D-2-hydroxyglutarate dehydrogenase	0.237735	0.512848
MSMEG_4536	MSMEG_4536	conserved hypothetical protein	0.214868	0.512946
MSMEG_3404	MSMEG_3404	HNH endonuclease domain protein	0.290647	0.513078
MSMEG_5928	MSMEG_5928	conserved hypothetical protein	0.0143846	0.514248
MSMEG_5712	MSMEG_5712	LysR-family protein transcriptional regulator	0.109099	0.514499
MSMEG_6658	MSMEG_6658	alpha/beta hydrolase fold	-1.08075	0.514634
MSMEG_4089	MSMEG_4089	transposase subunit	0.00265224	0.514736
MSMEG_5574	MSMEG_5574	substrate binding protein	0.139412	0.514928
MSMEG_3947	MSMEG_3947	6-phosphofructokinase isozyme 2	0.0112576	0.515611
MSMEG_3919	MSMEG_3919	hypothetical protein	0.150325	0.515634
MSMEG_5923	MSMEG_5923	acetyl-CoA acetyltransferase	0.0409456	0.515746
MSMEG_2538	MSMEG_2538	MarR-family protein transcriptional regulator	-0.0221978	0.515828
MSMEG_2061	MSMEG_2061	NADH-quinone oxidoreductase chain c	-0.791736	0.515933
MSMEG_5174	MSMEG_5174	regulatory protein GntR, HTH	0.146882	0.516214
MSMEG_6241	MSMEG_6241	ATPase associated with various cellular activities, AAA-5	-0.0601983	0.516393
MSMEG_6237	MSMEG_6237	conserved hypothetical protein	0.0505025	0.516543
MSMEG_4247	MSMEG_4247	probable conserved integral membrane protein	0.294917	0.517633
MSMEG_6551	MSMEG_6551	hypothetical protein	-0.94638	0.517763
MSMEG_3425	MSMEG_3425	TetR-family protein transcriptional regulator	0.251216	0.517856
MSMEG_5178	MSMEG_5178	integral membrane protein	0.0567286	0.517917
MSMEG_3472	MSMEG_3472	conserved hypothetical protein	0.036495	0.517932
MSMEG_1023	MSMEG_1023	integral membrane transporter	0.131083	0.518328
MSMEG_0433	MSMEG_0433	nitrite extrusion protein	0.0608711	0.518694
MSMEG_3106	MSMEG_3106	quinone oxidoreductase	0.181054	0.519223
MSMEG_1294	MSMEG_1294	allantoicase	-0.0772381	0.519319
MSMEG_3904	MSMEG_3904	LppK protein	0.386441	0.520298
MSMEG_4848	MSMEG_4848	hypothetical protein	0.632197	0.520444
MSMEG_4448	MSMEG_4448	transcriptional modulator of MazE	0.23236	0.52091
MSMEG_2561	MSMEG_2561	gluconolactonase	-0.687864	0.521047
MSMEG_0518	MSMEG_0518	ABC transporter, nucleotide binding/ATPase protein, sn-Glycerol-3-phosphate	0.0316648	0.521139
MSMEG_2643	MSMEG_2643	conserved hypothetical protein	0.0613999	0.521178
MSMEG_2537	MSMEG_2537	transporter protein	0.203591	0.521191
MSMEG_4952	MSMEG_4952	acyl-CoA synthase	-0.115081	0.52153
MSMEG_6228	MSMEG_6228	hypothetical protein	0.109498	0.521578
MSMEG_3685	MSMEG_3685	conserved hypothetical protein	0.377824	0.522122
MSMEG_2469	MSMEG_2469	AMP-dependent synthetase and ligase	0.198632	0.522376
MSMEG_6133	MSMEG_6133	5-dehydro-4-deoxyglucarate dehydratase	-0.200409	0.522437
MSMEG_3906	MSMEG_3906	tRNA (adenine-N(1)-)-methyltransferase	0.397232	0.522571
MSMEG_5034	MSMEG_5034	hypothetical protein	-1.01119	0.522675
MSMEG_1219	MSMEG_1219	ABC-type transport system permease protein II	-0.113415	0.522804
MSMEG_4106	MSMEG_4106	transposase	0.237152	0.523048
MSMEG_3275	MSMEG_3275	RNA polymerase sigma factor, sigma-70 family protein	-1.21862	0.523222
MSMEG_4812	MSMEG_4812	respiratory-chain NADH dehydrogenase domain, 51 kda subunit	-0.813192	0.523273
MSMEG_2186	MSMEG_2186	conserved hypothetical protein	-0.500908	0.523798
MSMEG_2287	MSMEG_2287	transport protein	0.131625	0.523851
MSMEG_1995	MSMEG_1995	transcriptional regulator MdcY family protein	0.203449	0.52394
MSMEG_2741	MSMEG_2741	hypothetical protein	-0.668874	0.524074
MSMEG_1693	MSMEG_1693	succinate dehydrogenase [ubiquinone] flavoprotein subunit	-0.0125509	0.524123
MSMEG_2159	MSMEG_2159	conserved hypothetical protein	0.118841	0.524264
MSMEG_1129	MSMEG_1129	D-amino-acid dehydrogenase	-0.237906	0.524374
MSMEG_1947	MSMEG_1947	conserved hypothetical protein	0.270091	0.524752
MSMEG_2354	MSMEG_2354	oxidoreductase	-0.355677	0.524811
MSMEG_3137	MSMEG_3137	oxidoreductase	0.055309	0.524832
MSMEG_0577	MSMEG_0577	major facilitator superfamily protein, putative	-0.126242	0.525388
MSMEG_3780	MSMEG_3780	adenylate and Guanylate cyclase catalytic domain protein	0.246147	0.525586
MSMEG_6603	MSMEG_6603	NADH:flavin oxidoreductase/nadh oxidase	0.0189762	0.525808
MSMEG_1955	MSMEG_1955	conserved hypothetical protein	0.354869	0.525951
MSMEG_1204	MSMEG_1204	3-oxoacyl-[acyl-carrier-protein] synthase 2	0.118766	0.526223
MSMEG_5391	MSMEG_5391	hypothetical protein	-1.91746	0.527559
MSMEG_3926	MSMEG_3926	cation-transporting ATPase Pma1	0.0412418	0.527573
MSMEG_5179	MSMEG_5179	DoxX subfamily protein, putative	0.101832	0.527703
MSMEG_6605	MSMEG_6605	transcriptional regulatory protein	0.231212	0.528203
MSMEG_5944	MSMEG_5944	glucose-methanol-choline oxidoreductase	-0.406456	0.528288
purE	MSMEG_1820	phosphoribosylaminoimidazole carboxylase, catalytic subunit	0.213138	0.528358
MSMEG_3993	MSMEG_3993	Asp/Glu racemase	-0.142472	0.528417
MSMEG_0181	MSMEG_0181	alpha-ketoglutarate-dependent taurine dioxygenase	0.0427581	0.528447
MSMEG_3953	MSMEG_3953	conserved hypothetical protein	-0.49479	0.528687
MSMEG_5218	MSMEG_5218	conserved hypothetical protein	0.0472875	0.528764
MSMEG_1115	MSMEG_1115	menaquinone biosynthesis methyltransferase UbiE	0.183156	0.529079
MSMEG_0043	MSMEG_0043	extradiol ring-cleavage dioxygenase, class III enzyme, subunit B	0.252141	0.530254
MSMEG_3458	MSMEG_3458	conserved hypothetical protein	0.140351	0.530389
MSMEG_5711	MSMEG_5711	oxidoreductase, short chain dehydrogenase/reductase family protein	-0.359347	0.530581
ggt	MSMEG_1615	gamma-glutamyltranspeptidase	-0.0423079	0.530619
MSMEG_3400	MSMEG_3400	glutamyl-tRNA(Gln) amidotransferase subunit A	-0.0156177	0.530636
MSMEG_1402	MSMEG_1402	hypothetical protein	0.328478	0.531311
MSMEG_0393	MSMEG_0393	Fmt protein	0.199573	0.531352
hisIE	MSMEG_3212	phosphoribosyl-AMP pyrophosphatase/phosphoribosyl-ATP cyclohydrolase	0.582863	0.531402
MSMEG_1538	MSMEG_1538	conserved hypothetical protein	-0.328573	0.53259
MSMEG_3573	MSMEG_3573	integral membrane protein, putative	0.033305	0.532905
dapB	MSMEG_4350	dihydrodipicolinate reductase	0.088286	0.533443
MSMEG_2000	MSMEG_2000	conserved hypothetical protein	0.382297	0.533884
MSMEG_4670	MSMEG_4670	N-glycosylation	0.0437761	0.533937
MSMEG_1371	MSMEG_1371	conserved hypothetical protein	-0.502868	0.534242
MSMEG_2914	MSMEG_2914	L-idonate 5-dehydrogenase	0.0652388	0.534329
MSMEG_3177	MSMEG_3177	probable transcriptional regulatory protein, putative	0.0328981	0.534333
MSMEG_6571	MSMEG_6571	conserved hypothetical protein	-0.0377227	0.534402
MSMEG_3283	MSMEG_3283	membrane transport protein	0.336526	0.53522
MSMEG_2516	MSMEG_2516	putative oxidoreductase	0.14732	0.535873
MSMEG_5013	MSMEG_5013	conserved hypothetical protein	0.26162	0.535975
MSMEG_6240	MSMEG_6240	conserved hypothetical protein	-0.106199	0.537521
MSMEG_2650	MSMEG_2650	acyl-CoA dehydrogenase	0.230906	0.538323
MSMEG_2242	MSMEG_2242	coniferyl aldehyde dehydrogenase	0.0976985	0.538398
MSMEG_0286	MSMEG_0286	GntR-family protein transcriptional regulator	-0.121695	0.539031
MSMEG_3781	MSMEG_3781	conserved hypothetical protein	0.0232539	0.539149
MSMEG_6109	MSMEG_6109	LpqG protein	0.184435	0.539167
MSMEG_6927	MSMEG_6927	MutT/nudix family protein	0.28127	0.539185
treZ	MSMEG_3184	malto-oligosyltrehalose trehalohydrolase	0.273036	0.539446
MSMEG_0148	MSMEG_0148	transcriptional regulator, TetR family protein	0.0645713	0.539551
MSMEG_4986	MSMEG_4986	glycosyl transferase, family protein 39	0.195416	0.539644
MSMEG_4439	MSMEG_4439	acetyltransferase	-0.395027	0.54028
MSMEG_0026	MSMEG_0026	putative membrane protein	0.171583	0.54054
MSMEG_1206	MSMEG_1206	hypothetical protein	0.733036	0.540547
MSMEG_1839	MSMEG_1839	alkane 1-monooxygenase	0.244207	0.540894
MSMEG_5357	MSMEG_5357	conserved hypothetical protein	-1.84669	0.541011
MSMEG_5244	MSMEG_5244	two component transcriptional regulatory protein devr	0.198954	0.541172
MSMEG_1682	MSMEG_1682	flavin-containing monooxygenase FMO	0.243497	0.541821
MSMEG_6333	MSMEG_6333	amino acid ABC transporter, ATP-binding protein	-0.208293	0.542281
MSMEG_3437	MSMEG_3437	putative esterase family protein	0.291969	0.54264
MSMEG_6729	MSMEG_6729	DNA-binding protein	0.104714	0.5437
MSMEG_6135	MSMEG_6135	hypothetical protein	0.261608	0.543824
MSMEG_1299	MSMEG_1299	oxidoreductase, 2OG-Fe(II) oxygenase family protein	-0.0629933	0.544214
MSMEG_0031	MSMEG_0031	Penicillin binding protein transpeptidase domain protein	0.36208	0.544332
MSMEG_3467	MSMEG_3467	conserved hypothetical protein	0.000138659	0.544752
MSMEG_1903	MSMEG_1903	caib/baif family protein	-0.0766751	0.545197
MSMEG_2098	MSMEG_2098	fumarylacetoacetate hydrolase family protein	-0.082664	0.545267
MSMEG_0484	MSMEG_0484	formamidase	0.109401	0.545566
MSMEG_5223	MSMEG_5223	conserved hypothetical protein	0.234157	0.545989
MSMEG_1930	MSMEG_1930	DEAD/DEAH box helicase	0.116027	0.546058
MSMEG_5177	MSMEG_5177	regulatory protein, TetR	0.0976436	0.546886
MSMEG_4438	MSMEG_4438	hypothetical protein	-1.31029	0.547071
aroB	MSMEG_3033	3-dehydroquinate synthase	0.211824	0.547089
MSMEG_1167	MSMEG_1167	cytochrome P450	0.116099	0.547196
MSMEG_0883	MSMEG_0883	amidohydrolase family protein	0.268635	0.547262
MSMEG_6027	MSMEG_6027	major facilitator superfamily protein MFS_1	-0.0761345	0.547264
MSMEG_4484	MSMEG_4484	putative conserved transmembrane protein	0.284908	0.54736
MSMEG_0872	MSMEG_0872	twin-arginine translocation pathway signal	-0.0936079	0.547463
MSMEG_4120	MSMEG_4120	CAIB/BAIF family protein	0.275895	0.547729
MSMEG_0185	MSMEG_0185	MmpL6 protein	0.185684	0.547925
MSMEG_2567	MSMEG_2567	probable monooxygenase	-0.438544	0.548056
upp	MSMEG_3473	uracil phosphoribosyltransferase	-0.133737	0.548126
nrdR	MSMEG_2743	transcriptional regulator, NrdR family protein	0.206689	0.548713
MSMEG_3518	MSMEG_3518	conserved hypothetical protein	-0.440302	0.54872
MSMEG_5732	MSMEG_5732	monooxygenase	0.0968553	0.548735
MSMEG_6532	MSMEG_6532	transcriptional regulatory protein	-0.0446827	0.548869
MSMEG_6073	MSMEG_6073	RNA methyltransferase, TrmH family protein, group 3	0.209179	0.548934
MSMEG_4801	MSMEG_4801	carveol dehydrogenase	-0.288543	0.549202
MSMEG_0843	MSMEG_0843	multisubunit Na+/H+ antiporter, G subunit	0.295255	0.549212
MSMEG_4466	MSMEG_4466	ABC transporter, permease protein UspA	0.0750073	0.549257
MSMEG_6592	MSMEG_6592	short-chain dehydrogenase/reductase SDR	0.158378	0.549305
MSMEG_1005	MSMEG_1005	methyltransferase type 11	0.0584612	0.549843
MSMEG_5973	MSMEG_5973	hypothetical protein	-1.29959	0.549989
MSMEG_3267	MSMEG_3267	transporter	0.170045	0.55009
MSMEG_4325	MSMEG_4325	malonyl CoA-acyl carrier protein transacylase	0.113875	0.550217
MSMEG_0439	MSMEG_0439	conserved hypothetical protein	0.258472	0.550378
MSMEG_0633	MSMEG_0633	PAP2 superfamily protein	0.413884	0.550951
MSMEG_1361	MSMEG_1361	alpha-mannosidase	0.241205	0.551046
MSMEG_3447	MSMEG_3447	two-component system response regulator	-0.0428431	0.55155
MSMEG_0328	MSMEG_0328	hypothetical protein	-0.00372942	0.552511
MSMEG_6126	MSMEG_6126	D-isomer specific 2-hydroxyacid dehydrogenase	0.167363	0.552915
katA	MSMEG_3486	catalase KatA	-0.00660582	0.553105
MSMEG_3981	MSMEG_3981	L-carnitine dehydratase/bile acid-inducible protein F	0.0205313	0.55326
MSMEG_5816	MSMEG_5816	conserved hypothetical protein	0.204744	0.553595
MSMEG_4609	MSMEG_4609	transcriptional regulator LysR family protein	0.0917345	0.553762
MSMEG_6858	MSMEG_6858	epoxide hydrolase 1	-0.0941595	0.554174
MSMEG_1509	MSMEG_1509	TetR-family protein transcriptional regulator	-0.368189	0.554475
MSMEG_0211	MSMEG_0211	ABC transporter, ATP-binding protein	0.185629	0.554601
MSMEG_0156	MSMEG_0156	transcriptional regulator, LysR family protein	0.174774	0.555102
MSMEG_3928	MSMEG_3928	[NiFe] hydrogenase, alpha subunit, putative	-0.0602498	0.555182
ureC	MSMEG_1094	urease, alpha subunit	0.00261654	0.555677
MSMEG_3916	MSMEG_3916	hypothetical protein	-0.109774	0.55614
MSMEG_1324	MSMEG_1324	hypothetical protein	-0.906446	0.556223
MSMEG_4113	MSMEG_4113	acyl-CoA dehydrogenase	0.183972	0.556491
MSMEG_5332	MSMEG_5332	transcriptional regulator, TetR family protein	-0.0891085	0.556534
MSMEG_0598	MSMEG_0598	hypothetical protein	0.035139	0.557737
MSMEG_0669	MSMEG_0669	hypothetical protein	0.225885	0.558916
MSMEG_2405	MSMEG_2405	MarR-family protein transcriptional regulator	0.359295	0.559219
MSMEG_2818	MSMEG_2818	ISMsm1, transposase orfB	0.0654206	0.559579
MSMEG_2457	MSMEG_2457	hypothetical protein	-0.102381	0.559725
MSMEG_6775	MSMEG_6775	major facilitator superfamily protein transporter	0.287373	0.559757
MSMEG_5501	MSMEG_5501	hypothetical protein	0.0106927	0.560144
MSMEG_0296	MSMEG_0296	transcriptional regulator, MarR family protein	0.0870604	0.560339
MSMEG_5410	MSMEG_5410	radical SAM domain protein	0.141316	0.560458
MSMEG_3057	MSMEG_3057	ABC-type metal ion transport system, permease component	0.359607	0.560633
MSMEG_2942	MSMEG_2942	glyoxalase/bleomycin resistance protein/dioxygenase superfamily protein	0.136568	0.560643
MSMEG_4006	MSMEG_4006	transcriptional regulator, CdaR, putative	0.0023481	0.560867
MSMEG_5611	MSMEG_5611	spore protein	0.48973	0.561581
MSMEG_6267	MSMEG_6267	thiocyanate hydrolase gamma subunit	0.159341	0.561704
MSMEG_0992	MSMEG_0992	2-nitropropane dioxygenase, NPD	0.200085	0.56231
MSMEG_4792	MSMEG_4792	virulence factor mce family protein	-0.465083	0.562354
MSMEG_5600	MSMEG_5600	conserved hypothetical protein	-0.246479	0.562822
MSMEG_4363	MSMEG_4363	conserved hypothetical protein	0.119778	0.562845
MSMEG_2912	MSMEG_2912	inner membrane metabolite transport protein YdfJ	0.0921708	0.562895
MSMEG_2493	MSMEG_2493	aminotransferase, class I and II family protein	0.143279	0.562911
MSMEG_4774	MSMEG_4774	AMP-dependent synthetase and ligase	-0.284024	0.563201
MSMEG_2836	MSMEG_2836	tRNA	-0.092247	0.563599
MSMEG_0602	MSMEG_0602	hypothetical protein	0.0690994	0.564118
MSMEG_4507	MSMEG_4507	conserved hypothetical protein	0.136307	0.564142
MSMEG_3982	MSMEG_3982	acyl-CoA dehydrogenase	-0.129619	0.564253
MSMEG_2777	MSMEG_2777	alpha/beta hydrolase fold	0.299243	0.564457
MSMEG_6131	MSMEG_6131	magnesium or manganese-dependent protein phosphatase	0.187002	0.564535
MSMEG_4889	MSMEG_4889	integral membrane transport protein	0.332705	0.565008
MSMEG_2264	MSMEG_2264	peptidase M52, hydrogen uptake protein	0.282303	0.565041
MSMEG_1969	MSMEG_1969	MerR-family protein transcriptional regulator	-0.302663	0.565102
MSMEG_1073	MSMEG_1073	oxidoreductase, short-chain dehydrogenase/reductase family protein	0.292972	0.565685
MSMEG_4738	MSMEG_4738	hypothetical protein	0.272944	0.565986
MSMEG_6130	MSMEG_6130	two-component sensor protein	0.243908	0.56609
MSMEG_0205	MSMEG_0205	tetracenomycin polyketide synthesis hydroxylase TcmH	-0.953967	0.566212
MSMEG_3414	MSMEG_3414	conserved hypothetical protein	0.0425768	0.566306
MSMEG_2996	MSMEG_2996	conserved hypothetical protein	-1.42998	0.56637
MSMEG_6165	MSMEG_6165	conserved hypothetical protein	0.0458138	0.566793
MSMEG_4233	MSMEG_4233	Penicillin binding protein transpeptidase domain protein	0.404833	0.566965
MSMEG_5041	MSMEG_5041	probable acyltransferase	0.24918	0.56767
MSMEG_4540	MSMEG_4540	acetyltransferase, gnat family protein	-0.0514503	0.567889
MSMEG_1965	MSMEG_1965	tRNA	0.628619	0.56835
MSMEG_3857	MSMEG_3857	conserved hypothetical protein	0.207755	0.568483
MSMEG_4130	MSMEG_4130	polysaccharide deacetylase family protein	0.113932	0.568562
MSMEG_0084	MSMEG_0084	phosphocarrier protein hpr	0.328831	0.568695
[truncated: 4,770 more rows]

## Sheet: mtrA1.ATc+.Msm.UP
GENE_NAME	GENE_ID	PRODUCT	LOG2FOLD	AVG_PVALUE
rpfE	MSMEG_4643	resuscitation-promoting factor (no MTB homolog)	5.11306	2.59776e-17
MSMEG_2219	MSMEG_2219	enoyl-CoA hydratase/isomerase family protein	3.99635	7.77185e-08
MSMEG_6087	MSMEG_6087	beta-lactamase	1.63149	1.22429e-07
MSMEG_0651	MSMEG_0651	putative conserved exported protein	3.15769	1.33182e-07
rpfB	MSMEG_5439	resuscitation-promoting factor RpfB (Rv1009)	2.47484	9.75874e-07
MSMEG_5355	MSMEG_5355	hypothetical protein	2.19324	2.0907e-05
MSMEG_3359	MSMEG_3359	cis-3-chloroacrylic acid dehalogenase, putative	1.88935	2.49176e-05
MSMEG_3062	MSMEG_3062	conserved hypothetical protein	2.12481	2.95518e-05
MSMEG_0383	MSMEG_0383	conserved hypothetical protein	1.57886	0.000149699
MSMEG_0695	MSMEG_0695	isoniazid inductible protein IniA	1.64838	0.000154658
MSMEG_4256	MSMEG_4256	NLP/P60 family protein	1.98076	0.000594179
MSMEG_5556	MSMEG_5556	MFS permease	1.43522	0.000953153
ksgA	MSMEG_5438	dimethyladenosine transferase	1.92793	0.00103089
MSMEG_6086	MSMEG_6086	antibiotic biosynthesis monooxygenase domain protein	2.3405	0.0010763
MSMEG_6399	MSMEG_6399	antigen 85-C	1.65827	0.00126909
MSMEG_5268	MSMEG_5268	conserved hypothetical protein	1.77003	0.00142574
MSMEG_0194	MSMEG_0194	serine esterase, cutinase family protein	1.50715	0.00180525
MSMEG_4736	MSMEG_4736	conserved hypothetical protein	1.95046	0.00251582
MSMEG_2584	MSMEG_2584	penicillin-binding protein, putative	2.13048	0.00251688
MSMEG_6085	MSMEG_6085	hydrolase, alpha/beta hydrolase fold family protein	1.58273	0.00267335
MSMEG_0693	MSMEG_0693	conserved hypothetical protein	2.16702	0.00269633
MSMEG_1999	MSMEG_1999	hypothetical protein	1.63534	0.00284885
MSMEG_3503	MSMEG_3503	conserved hypothetical protein	2.02634	0.00318939
MSMEG_5679	MSMEG_5679	putative DNA-binding protein	1.46386	0.00336064
MSMEG_6892	MSMEG_6892	replicative DNA helicase	1.68114	0.0035473
MSMEG_5046	MSMEG_5046	drug transporter	1.2749	0.00393832
MSMEG_0918	MSMEG_0918	transcriptional regulator, XRE family protein	1.70102	0.00403214
MSMEG_2010	MSMEG_2010	stress responsive A/B Barrel Domain superfamily protein	1.34088	0.00435237
MSMEG_4561	MSMEG_4561	ABC Fe3+-siderophores transporter, periplasmic binding protein	1.59469	0.00442174
MSMEG_2299	MSMEG_2299	ribonucleoside-diphosphate reductase, alpha subunit	1.4493	0.0045935
MSMEG_5015	MSMEG_5015	secreted protein	1.82755	0.00469085
MSMEG_6649	MSMEG_6649	conserved hypothetical protein	1.56814	0.0048695
MSMEG_0179	MSMEG_0179	transcriptional regulator, GntR family protein	1.64815	0.00530298
MSMEG_3661	MSMEG_3661	conserved hypothetical protein	1.36797	0.00543991
MSMEG_5757	MSMEG_5757	tRNA	1.53187	0.00559922
MSMEG_1019	MSMEG_1019	ribonucleoside-diphosphate reductase, alpha subunit	1.43966	0.00562667
MSMEG_6092	MSMEG_6092	Lsr2 protein	1.47752	0.0056695
MSMEG_2497	MSMEG_2497	amidase family protein	1.8985	0.00587136
MSMEG_4735	MSMEG_4735	conserved hypothetical protein	1.56536	0.00613016
MSMEG_0700	MSMEG_0700	hypothetical protein	1.2637	0.00621939
MSMEG_1403	MSMEG_1403	cutinase superfamily protein	1.43101	0.00632291
MSMEG_3545	MSMEG_3545	hypothetical protein	1.6706	0.00654308
MSMEG_5483	MSMEG_5483	porin	1.72726	0.00665737
MSMEG_6620	MSMEG_6620	conserved hypothetical protein	1.9499	0.0076421
MSMEG_5526	MSMEG_5526	peptidoglycan-binding LysM	1.4191	0.00768464
MSMEG_6159	MSMEG_6159	conserved domain protein	1.51658	0.007737
MSMEG_0401	MSMEG_0401	putative non-ribosomal peptide synthase	1.49913	0.00787729
MSMEG_4891	MSMEG_4891	alkylhydroperoxide reductase	1.52668	0.00795582
MSMEG_6926	MSMEG_6926	tRNA adenylyltransferase	1.81065	0.00801866
MSMEG_6739	MSMEG_6739	hypothetical protein	1.93039	0.00808845
MSMEG_0409	MSMEG_0409	Condensation domain protein	1.40784	0.00872225
speB	MSMEG_4459	agmatinase	2.1265	0.00886733
MSMEG_5014	MSMEG_5014	copper-translocating P-type ATPase	1.35434	0.00896319
MSMEG_1265	MSMEG_1265	conserved hypothetical protein	1.26392	0.00898215
MSMEG_6555	MSMEG_6555	transcriptional regulator, TetR family protein, putative	1.90964	0.00918366
MSMEG_6431	MSMEG_6431	conserved hypothetical protein	1.42319	0.00929994
MSMEG_1774	MSMEG_1774	conserved hypothetical protein	1.76952	0.00952622
MSMEG_2732	MSMEG_2732	conserved hypothetical protein	1.66054	0.00961754
MSMEG_6567	MSMEG_6567	iron-dependent peroxidase	1.45833	0.0101042
MSMEG_3748	MSMEG_3748	thiamin pyrophosphokinase, catalytic domain protein	1.55789	0.0101975
MSMEG_3689	MSMEG_3689	sodium:solute symporter	1.46144	0.0106437
MSMEG_0494	MSMEG_0494	hypothetical protein	3.88057	0.0107055
MSMEG_0522	MSMEG_0522	pp24 protein	3.40882	0.0107266
MSMEG_3375	MSMEG_3375	alcohol dehydrogenase	1.61192	0.0108523
MSMEG_4560	MSMEG_4560	periplasmic binding protein	1.54807	0.0109352
MSMEG_3589	MSMEG_3589	conserved hypothetical protein	3.78276	0.0111446
MSMEG_3666	MSMEG_3666	C-5 sterol desaturase	1.73896	0.0113376
MSMEG_6305	MSMEG_6305	conserved hypothetical protein	2.18029	0.0115084
MSMEG_6033	MSMEG_6033	hypothetical protein	1.36113	0.0117291
ahpD	MSMEG_4890	alkylhydroperoxidase, AhpD family protein	1.58562	0.0117465
MSMEG_0900	MSMEG_0900	eptc-inducible aldehyde dehydrogenase	1.25812	0.0117771
MSMEG_4640	MSMEG_4640	secreted protein	2.08114	0.0118188
MSMEG_6636	MSMEG_6636	[Mn] superoxide dismutase	1.39381	0.0118758
MSMEG_4892	MSMEG_4892	conserved hypothetical protein	1.49441	0.0119529
rpmG	MSMEG_1339	ribosomal protein L33	1.33865	0.0120264
MSMEG_0551	MSMEG_0551	ABC nitrate/sulfonate/bicarbonate transporter, ATPase subunit	1.51045	0.0126361
MSMEG_3662	MSMEG_3662	mannose-binding lectin	1.49713	0.0129442
MSMEG_5479	MSMEG_5479	type I antifreeze protein	1.26508	0.0129977
MSMEG_5196	MSMEG_5196	fasciclin domain protein	1.31409	0.0132117
gpsA	MSMEG_2393	NAD-dependent glycerol-3-phosphate dehydrogenase	1.35877	0.01334
MSMEG_1599	MSMEG_1599	RNA polymerase sigma-70 factor	1.17599	0.0133665
MSMEG_2983	MSMEG_2983	conserved hypothetical protein	1.29798	0.0133773
MSMEG_0226	MSMEG_0226	MmpS5 protein	1.32117	0.0136492
MSMEG_1661	MSMEG_1661	D-alanyl-D-alanine carboxypeptidase	1.28598	0.0136594
MSMEG_1738	MSMEG_1738	probable conserved transmembrane protein	1.31445	0.0139502
MSMEG_3233	MSMEG_3233	cytochrome D ubiquinol oxidase subunit 1	1.45836	0.0142808
MSMEG_1766	MSMEG_1766	conserved hypothetical protein	2.12866	0.0151353
MSMEG_0576	MSMEG_0576	MmpL4 protein	1.19543	0.0151703
MSMEG_6754	MSMEG_6754	MaoC like domain protein	1.35066	0.0155336
MSMEG_5935	MSMEG_5935	ATP-dependent DNA helicase	1.47659	0.0155678
MSMEG_6639	MSMEG_6639	transcriptional regulator, GntR family protein, putative	1.4855	0.0157538
MSMEG_1311	MSMEG_1311	oligopeptide transporter, OPT family protein	1.1667	0.015755
MSMEG_1767	MSMEG_1767	conserved hypothetical protein	2.02044	0.0157646
MSMEG_6372	MSMEG_6372	membrane protein	1.16742	0.0158717
MSMEG_6904	MSMEG_6904	myo-inositol-1-phosphate synthase	1.2559	0.0161386
MSMEG_0403	MSMEG_0403	integral membrane protein	1.43637	0.0164756
MSMEG_4734	MSMEG_4734	hypothetical protein	1.30404	0.0165224
MSMEG_4559	MSMEG_4559	ABC transporter, membrane spanning protein	1.37741	0.0165537
MSMEG_2297	MSMEG_2297	glutaredoxin	1.4145	0.0165844
MSMEG_4219	MSMEG_4219	conserved hypothetical protein	1.54959	0.0167538
MSMEG_3465	MSMEG_3465	acyl-CoA synthase	1.58038	0.0168097
MSMEG_5328	MSMEG_5328	conserved hypothetical protein	1.31099	0.0168429
ftsE	MSMEG_2089	cell division ATP-binding protein FtsE	1.23813	0.0168777
MSMEG_0679	MSMEG_0679	conserved hypothetical protein	1.22637	0.0171029
MSMEG_0402	MSMEG_0402	linear gramicidin synthetase subunit D	1.35292	0.0171167
MSMEG_0649	MSMEG_0649	phosphonate-binding periplasmic protein	1.86085	0.0171546
pyrG	MSMEG_3746	CTP synthase	1.34968	0.0172676
MSMEG_1340	MSMEG_1340	conserved hypothetical protein	1.26171	0.0174452
groS	MSMEG_1582	chaperonin GroS	1.25365	0.0176119
MSMEG_6604	MSMEG_6604	transcriptional regulator, TetR family protein	1.58704	0.0176229
MSMEG_0227	MSMEG_0227	transcriptional regulator, TetR family protein	1.78902	0.0178312
MSMEG_1652	MSMEG_1652	O-acetylhomoserine sulfhydrylase	1.32135	0.0178537
MSMEG_4737	MSMEG_4737	conserved hypothetical protein	1.7193	0.0179899
MSMEG_6789	MSMEG_6789	transcriptional regulator, GntR family protein	1.53094	0.0180274
MSMEG_6903	MSMEG_6903	transcriptional regulator, PadR family protein	1.2305	0.0180553
MSMEG_6137	MSMEG_6137	non-ribosomal peptide synthetase	1.44945	0.0180843
MSMEG_0056	MSMEG_0056	hypothetical protein	1.84771	0.0182967
MSMEG_0002	MSMEG_0002	6-phosphogluconate dehydrogenase, decarboxylating	1.38569	0.0185209
senX3	MSMEG_0936	sensor histidine kinase SenX3	1.21209	0.0187921
MSMEG_0065	MSMEG_0065	conserved hypothetical protein	1.29895	0.0190926
MSMEG_3544	MSMEG_3544	conserved hypothetical protein	1.55131	0.0191023
miaA	MSMEG_2734	tRNA delta(2)-isopentenylpyrophosphate transferase	1.65041	0.0191365
tuf	MSMEG_1401	translation elongation factor Tu	1.25772	0.0195733
MSMEG_5427	MSMEG_5427	ribose-phosphate pyrophosphokinase	1.34245	0.0196099
MSMEG_4123	MSMEG_4123	3-hydroxyisobutyrate dehydrogenase	1.66344	0.019702
MSMEG_2112	MSMEG_2112	secreted protein	1.66675	0.0197474
MSMEG_6138	MSMEG_6138	metallopeptidase	1.28807	0.0197839
MSMEG_1610	MSMEG_1610	glutamine-hydrolyzing GMP synthase	1.3171	0.0198494
MSMEG_3659	MSMEG_3659	TetR-family protein transcriptional regulator	2.01616	0.0202356
MSMEG_2313	MSMEG_2313	ribonucleoside-diphosphate reductase, beta subunit	1.43633	0.0202684
MSMEG_0680	MSMEG_0680	UDP-glucose 6-dehydrogenase	1.62576	0.020362
ppa	MSMEG_6114	inorganic pyrophosphatase	1.24168	0.020566
MSMEG_3751	MSMEG_3751	hemolysin A	1.41586	0.0206879
MSMEG_1792	MSMEG_1792	conserved hypothetical protein	1.71825	0.0208131
MSMEG_5788	MSMEG_5788	integral membrane protein	1.5453	0.0208436
panC	MSMEG_6097	pantoate--beta-alanine ligase	1.62711	0.0212779
MSMEG_5785	MSMEG_5785	probable exported protein	1.16688	0.0213003
MSMEG_5700	MSMEG_5700	secreted protein	1.20107	0.0216831
MSMEG_6216	MSMEG_6216	integral membrane protein	1.25562	0.0217774
MSMEG_1773	MSMEG_1773	conserved hypothetical protein	1.49046	0.0222655
MSMEG_0457	MSMEG_0457	DNA topoisomerase IV subunit B	1.42735	0.0224064
MSMEG_0941	MSMEG_0941	AP endonuclease, family protein 2	1.43026	0.022465
MSMEG_0404	MSMEG_0404	sigma associated protein	1.71561	0.0226154
MSMEG_0400	MSMEG_0400	peptide synthetase	1.22497	0.0226347
MSMEG_5568	MSMEG_5568	clavaldehyde dehydrogenase	1.71552	0.0228529
MSMEG_6456	MSMEG_6456	conserved hypothetical protein	1.9145	0.0228881
MSMEG_0750	MSMEG_0750	membrane protein	1.21144	0.0229056
MSMEG_0172	MSMEG_0172	probable conserved transmembrane protein, putative	1.27357	0.0229373
MSMEG_0913	MSMEG_0913	methoxy mycolic acid synthase 1	1.2708	0.0229867
MSMEG_1017	MSMEG_1017	glutaredoxin	1.31365	0.0230937
MSMEG_2837	MSMEG_2837	nitrate reductase NarB	1.51755	0.0231641
MSMEG_0985	MSMEG_0985	sugar transporter family protein	1.05364	0.0233397
MSMEG_3504	MSMEG_3504	probable membrane protein	1.36631	0.0234224
MSMEG_1033	MSMEG_1033	ribonucleoside-diphosphate reductase, beta subunit	1.28594	0.0236185
MSMEG_4728	MSMEG_4728	condensation domain protein	1.3351	0.023654
MSMEG_2727	MSMEG_2727	glutamate binding protein	1.18986	0.0237711
MSMEG_6090	MSMEG_6090	conserved hypothetical protein	1.266	0.0243132
MSMEG_5936	MSMEG_5936	conserved hypothetical protein	1.17414	0.0245842
MSMEG_6064	MSMEG_6064	lipoprotein	1.11006	0.0246002
rpsR	MSMEG_6895	ribosomal protein S18	1.19077	0.0246147
MSMEG_3903	MSMEG_3903	Low molecular weight antigen MTB12	1.32995	0.0246193
MSMEG_2333	MSMEG_2333	conserved hypothetical protein	0.953206	0.0246439
MSMEG_0166	MSMEG_0166	GntR-family protein transcriptional regulator	1.12945	0.0248882
MSMEG_3249	MSMEG_3249	branched-chain amino acid ABC transporter, permease protein	1.28664	0.0249879
MSMEG_1826	MSMEG_1826	dTDP-RhA:a-D-GlcNAc-diphosphoryl polyprenol, a-3-L-rhamnosyl transferase	1.24628	0.0250739
MSMEG_1178	MSMEG_1178	transcriptional regulator	1.34795	0.0251227
MSMEG_2658	MSMEG_2658	beta-lactamase	1.14499	0.0251989
rpsO	MSMEG_2654	ribosomal protein S15	1.17	0.0256505
MSMEG_2416	MSMEG_2416	conserved hypothetical protein	1.11568	0.0259964
MSMEG_1547	MSMEG_1547	glycerol dehydratase large subunit	1.40507	0.0260314
MSMEG_6427	MSMEG_6427	[Mn] superoxide dismutase	1.17258	0.0261737
MSMEG_2913	MSMEG_2913	hydrolase	1.58447	0.0264301
MSMEG_6665	MSMEG_6665	integral membrane protein	1.84448	0.0264708
MSMEG_0255	MSMEG_0255	phosphoenolpyruvate carboxykinase	1.09126	0.0264735
MSMEG_2127	MSMEG_2127	conserved hypothetical protein	2.89415	0.0264738
MSMEG_0399	MSMEG_0399	conserved domain protein	1.28768	0.0265657
MSMEG_2280	MSMEG_2280	pyruvate dehydrogenase	1.37018	0.0266605
MSMEG_0096	MSMEG_0096	peroxisomal hydratase-dehydrogenase-epimerase	1.35225	0.0267656
arsB	MSMEG_1172	arsenical-resistance protein	1.39103	0.0269071
hutU	MSMEG_1179	urocanate hydratase	1.18978	0.0273867
cbiM	MSMEG_2607	cobalamin biosynthesis protein CbiM	1.60307	0.02751
def	MSMEG_0832	peptide deformylase	1.22422	0.0276182
MSMEG_6257	MSMEG_6257	asparate kinase, monofunctional class	1.17997	0.0276327
treS	MSMEG_6515	trehalose synthase	1.19957	0.0278517
atpB	MSMEG_4942	ATP synthase F0, A subunit	1.13575	0.0278703
metE	MSMEG_6638	5-methyltetrahydropteroyltriglutamate--homocysteine S-methyltransferase	1.07464	0.0279944
MSMEG_4731	MSMEG_4731	acyl-CoA synthase	1.34112	0.0280172
fni	MSMEG_1057	isopentenyl-diphosphate delta-isomerase, type 2	1.59807	0.0280577
MSMEG_6731	MSMEG_6731	transcriptional regulatory protein	1.38433	0.0281641
MSMEG_1188	MSMEG_1188	conserved hypothetical protein	1.19684	0.02817
MSMEG_1799	MSMEG_1799	transcriptional regulator	1.57428	0.0282531
MSMEG_2733	MSMEG_2733	conserved hypothetical protein	1.82352	0.0283781
MSMEG_3750	MSMEG_3750	inorganic polyphosphate/ATP-NAD kinase (Poly(P)/ATP NADkinase)	1.5609	0.0285672
MSMEG_0641	MSMEG_0641	binding-protein-dependent transport systems inner membrane component	1.20056	0.0290666
MSMEG_1228	MSMEG_1228	sulfatase	1.76096	0.0290988
MSMEG_6896	MSMEG_6896	single-stranded DNA-binding protein	1.19674	0.0295154
MSMEG_6630	MSMEG_6630	glyoxalase family protein	1.69345	0.0295714
MSMEG_5789	MSMEG_5789	putative thiosulfate sulfurtransferase	1.13284	0.0296557
MSMEG_1824	MSMEG_1824	transcriptional regulator, LytR family protein	1.20164	0.0297099
MSMEG_1777	MSMEG_1777	UsfY protein	1.87145	0.0299331
MSMEG_6502	MSMEG_6502	conserved hypothetical protein	1.14005	0.0300632
MSMEG_3247	MSMEG_3247	branched-chain amino acid ABC transporter substrate-binding protein	1.12926	0.0300835
MSMEG_5940	MSMEG_5940	2-keto-4-pentenoate hydratase	1.56477	0.0301039
MSMEG_5452	MSMEG_5452	conserved hypothetical protein	1.58256	0.030112
MSMEG_1640	MSMEG_1640	ATP/GTP-binding protein	1.18003	0.0303665
MSMEG_2090	MSMEG_2090	putative cell division protein FtsX	1.22429	0.0303785
MSMEG_0496	MSMEG_0496	coenzyme B12-dependent glycerol dehydrogenase small subunit	3.46022	0.0307347
MSMEG_6089	MSMEG_6089	conserved hypothetical protein	1.21752	0.0310027
MSMEG_5418	MSMEG_5418	iron permease FTR1	1.05386	0.0311345
MSMEG_4704	MSMEG_4704	acyltransferase family protein	1.01324	0.0311497
MSMEG_5605	MSMEG_5605	cytochrome bd ubiquinol oxidase, subunit I	1.34883	0.0311959
MSMEG_1620	MSMEG_1620	conserved hypothetical protein	1.89097	0.0312797
MSMEG_0707	MSMEG_0707	conserved hypothetical protein	1.34712	0.0314765
MSMEG_6212	MSMEG_6212	hemerythrin HHE cation binding domain subfamily protein, putative	1.78689	0.0316342
MSMEG_1260	MSMEG_1260	hypothetical protein	1.18235	0.0317269
MSMEG_1770	MSMEG_1770	conserved hypothetical protein	1.38812	0.0317488
MSMEG_5104	MSMEG_5104	tetrahydropicolinate succinylase	1.26877	0.0318497
MSMEG_6233	MSMEG_6233	conserved hypothetical protein	2.4325	0.0318864
MSMEG_1191	MSMEG_1191	hypothetical protein	2.05749	0.0319274
MSMEG_2066	MSMEG_2066	conserved hypothetical protein	1.98187	0.032011
MSMEG_0542	MSMEG_0542	antar domain protein	1.42185	0.032097
MSMEG_2839	MSMEG_2839	transcriptional accessory protein	1.02749	0.0321767
MSMEG_1341	MSMEG_1341	MaoC family protein	1.20764	0.0322454
rpmD	MSMEG_1473	ribosomal protein L30	1.13988	0.0324536
argG	MSMEG_3770	argininosuccinate synthase	1.24612	0.0324892
MSMEG_3459	MSMEG_3459	conserved hypothetical protein	1.0787	0.032552
MSMEG_1350	MSMEG_1350	cyclopropane-fatty-acyl-phospholipid synthase 1	1.14184	0.0327106
MSMEG_1053	MSMEG_1053	conserved hypothetical protein	0.922214	0.0327822
MSMEG_3080	MSMEG_3080	conserved hypothetical protein	1.21664	0.0329084
MSMEG_4022	MSMEG_4022	TetR-family protein transcriptional regulator	1.58392	0.0329175
rpsB	MSMEG_2519	ribosomal protein S2	1.07677	0.0329424
MSMEG_1117	MSMEG_1117	transcriptional regulator	1.54808	0.0330907
MSMEG_4993	MSMEG_4993	hypothetical protein	1.74058	0.0331244
MSMEG_2115	MSMEG_2115	conserved hypothetical protein	1.40872	0.0331529
MSMEG_1288	MSMEG_1288	conserved hypothetical protein	1.72556	0.0332325
msrA	MSMEG_6477	methionine-S-sulfoxide reductase	0.989418	0.0335107
MSMEG_3363	MSMEG_3363	regulatory protein, TetR	1.58292	0.0335934
MSMEG_5569	MSMEG_5569	clavaldehyde dehydrogenase	1.58944	0.0336078
MSMEG_3507	MSMEG_3507	fructose-bisphosphate aldolase class-I	1.31695	0.0337009
MSMEG_6322	MSMEG_6322	bifunctional wax ester synthase/acyl-CoA diacylglycerol acyltransferase	1.78674	0.0337842
MSMEG_1662	MSMEG_1662	taurine-pyruvate aminotransferase	1.37534	0.0338281
glmU	MSMEG_5426	UDP-N-acetylglucosamine pyrophosphorylase	1.18113	0.0344692
MSMEG_6596	MSMEG_6596	conserved hypothetical protein	1.21436	0.0345035
MSMEG_5902	MSMEG_5902	conserved hypothetical protein	1.24156	0.0347327
rplM	MSMEG_1556	ribosomal protein L13	1.07769	0.0348015
MSMEG_3767	MSMEG_3767	acyl-CoA synthase	1.25761	0.0348539
MSMEG_1165	MSMEG_1165	conserved hypothetical protein	1.34359	0.0348836
MSMEG_5685	MSMEG_5685	DNA-binding protein	1.19666	0.0349661
hisC	MSMEG_6351	histidinol-phosphate aminotransferase	1.12494	0.0351481
MSMEG_4727	MSMEG_4727	mycocerosic acid synthase	1.23538	0.0352074
MSMEG_2205	MSMEG_2205	putative acyl-CoA dehydrogenase	1.25442	0.0355491
MSMEG_0642	MSMEG_0642	hypothetical ABC transporter permease protein YliD	1.06655	0.0355516
MSMEG_5362	MSMEG_5362	hypothetical protein	1.06906	0.0358069
MSMEG_3929	MSMEG_3929	[NiFe] hydrogenase, delta subunit, putative	2.10284	0.0358777
rpmE	MSMEG_4951	ribosomal protein L31	1.17814	0.0359609
mraY	MSMEG_4230	phospho-N-acetylmuramoyl-pentapeptide-transferase	1.29827	0.0361667
MSMEG_5903	MSMEG_5903	oxidoreductase, short chain dehydrogenase/reductase family protein	1.53185	0.0365617
valS	MSMEG_4630	valyl-tRNA synthetase	1.12407	0.0366656
sdhC	MSMEG_1672	succinate dehydrogenase, cytochrome b556 subunit	1.20806	0.0367139
MSMEG_5641	MSMEG_5641	glycosyl transferase, group 1 family protein	1.58321	0.0369299
MSMEG_2044	MSMEG_2044	integral membrane transport protein	1.39235	0.037102
sucD	MSMEG_5524	succinyl-CoA synthetase, alpha subunit	1.08764	0.0372043
MSMEG_1483	MSMEG_1483	preprotein translocase, SecY subunit	1.07845	0.03724
MSMEG_6664	MSMEG_6664	methylenetetrahydrofolate reductase family protein, putative	1.64527	0.0373747
MSMEG_3858	MSMEG_3858	conserved hypothetical protein	1.17529	0.0374631
MSMEG_2590	MSMEG_2590	AraC-family protein transcriptional regulator	1.5488	0.0374736
MSMEG_0965	MSMEG_0965	porin	1.09057	0.0376728
phnC	MSMEG_0647	phosphonate ABC transporter, ATP-binding protein	2.43267	0.0378778
ilvC	MSMEG_2374	ketol-acid reductoisomerase	1.11348	0.0378853
MSMEG_6590	MSMEG_6590	conserved hypothetical protein	1.62961	0.0380862
MSMEG_3505	MSMEG_3505	6-aminohexanoate-cyclic-dimer hydrolase	1.19619	0.0381814
MSMEG_6366	MSMEG_6366	O-antigen export system, ATP-binding protein	1.29557	0.0383866
MSMEG_3248	MSMEG_3248	ABC transporter branched chain amino acid transport permease	1.13919	0.0385104
MSMEG_4627	MSMEG_4627	nucleoside diphosphate kinase	1.13553	0.0385266
purB	MSMEG_5847	adenylosuccinate lyase	1.39286	0.0388949
MSMEG_1648	MSMEG_1648	putative transcriptional regulator	1.69663	0.0389044
glgX	MSMEG_3186	glycogen debranching enzyme GlgX	1.11127	0.0389642
purD	MSMEG_5852	phosphoribosylamine--glycine ligase	1.14241	0.0390274
rpsF	MSMEG_6897	ribosomal protein S6	1.10505	0.0391259
metZ	MSMEG_0769	O-succinylhomoserine sulfhydrylase	1.19531	0.0392125
MSMEG_2417	MSMEG_2417	conserved hypothetical protein	1.11439	0.0392883
MSMEG_1807	MSMEG_1807	acetyl-/propionyl-coenzyme A carboxylase alpha chain	1.09828	0.0393678
MSMEG_3439	MSMEG_3439	hypothetical protein	1.74013	0.0393926
fni	MSMEG_2337	isopentenyl-diphosphate delta-isomerase, type 2	1.53844	0.0399809
MSMEG_5543	MSMEG_5543	hypothetical protein	1.21426	0.0404385
MSMEG_0242	MSMEG_0242	conserved hypothetical protein	1.38854	0.0405584
MSMEG_0243	MSMEG_0243	conserved hypothetical protein	1.32501	0.0407774
glf	MSMEG_6404	UDP-galactopyranose mutase	1.09654	0.0411874
MSMEG_3347	MSMEG_3347	nitrilase/cyanide hydratase and apolipoprotein N-acyltransferase	1.863	0.0413972
MSMEG_1322	MSMEG_1322	ErfK/YbiS/YcfS/YnhG family protein	1.08277	0.0414199
murD	MSMEG_4229	UDP-N-acetylmuramoylalanine--D-glutamate ligase	1.37645	0.0417711
MSMEG_4349	MSMEG_4349	conserved hypothetical proline rich protein	1.26165	0.041841
MSMEG_3376	MSMEG_3376	beta-lactamase	1.12899	0.0418465
MSMEG_3250	MSMEG_3250	ABC transporter, ATP-binding protein	1.44466	0.0418721
rplI	MSMEG_6894	ribosomal protein L9	1.09301	0.0418889
MSMEG_6815	MSMEG_6815	secreted protein	1.09594	0.0420684
MSMEG_2042	MSMEG_2042	phosphotransferase enzyme family protein	1.13799	0.0421564
glyS	MSMEG_4485	glycyl-tRNA synthetase	1.07378	0.0421673
MSMEG_5016	MSMEG_5016	conserved domain protein	1.74054	0.0421946
MSMEG_1530	MSMEG_1530	integral membrane protein	1.14253	0.042223
MSMEG_0946	MSMEG_0946	NAD dependent epimerase/dehydratase family protein	1.13097	0.0422679
sucC	MSMEG_5525	succinyl-CoA synthetase, beta subunit	1.05954	0.0424136
thiC	MSMEG_0826	thiamine biosynthesis protein ThiC	1.06088	0.042512
MSMEG_3225	MSMEG_3225	ferredoxin-dependent glutamate synthase 1	1.17702	0.0426691
MSMEG_5070	MSMEG_5070	Trypsin	0.935698	0.0429405
MSMEG_0640	MSMEG_0640	oligopeptide transport ATP-binding protein OppD	1.07155	0.043111
MSMEG_0768	MSMEG_0768	conserved hypothetical protein	1.48544	0.0431758
MSMEG_3930	MSMEG_3930	[NiFe] hydrogenase, gamma subunit, putative	1.7109	0.0432831
MSMEG_5710	MSMEG_5710	hypothetical protein	1.52787	0.0433165
MSMEG_0410	MSMEG_0410	MmpL protein	1.01413	0.0433852
MSMEG_6315	MSMEG_6315	lipoprotein LpqH	1.1024	0.0434558
MSMEG_6091	MSMEG_6091	negative regulator of genetic competence ClpC/mecB	1.07837	0.0436177
MSMEG_6193	MSMEG_6193	anion-transporting ATPase	1.13371	0.0439114
MSMEG_3178	MSMEG_3178	DNA polymerase III alpha subunit	1.06234	0.043963
MSMEG_0069	MSMEG_0069	translation initiation factor IF-2 protein	1.23794	0.043991
panD	MSMEG_0021	aspartate 1-decarboxylase	1.67844	0.0440096
MSMEG_3543	MSMEG_3543	soluble secreted antigen MPT53	1.54487	0.0440802
rplP	MSMEG_1443	ribosomal protein L16	0.9976	0.0442092
MSMEG_1653	MSMEG_1653	hypothetical protein	1.17254	0.0443047
MSMEG_6566	MSMEG_6566	hypothetical protein	2.33844	0.0445648
gltA	MSMEG_5672	citrate synthase I	1.06562	0.0446048
MSMEG_0138	MSMEG_0138	virulence factor Mce family protein	1.07989	0.044955
MSMEG_1397	MSMEG_1397	transcriptional regulator, TetR family protein	1.04513	0.0450426
MSMEG_2975	MSMEG_2975	metallo-beta-lactamase family protein	1.43812	0.0450909
MSMEG_4920	MSMEG_4920	acetyl-CoA acetyltransferase	1.12553	0.0451227
MSMEG_1364	MSMEG_1364	50S ribosomal protein L10	1.04799	0.0453646
MSMEG_6142	MSMEG_6142	nucleoside-diphosphate-sugar epimerase	1.30648	0.0455262
MSMEG_0020	MSMEG_0020	Periplasmic binding protein	1.10016	0.0455398
MSMEG_4995	MSMEG_4995	oligopeptide transport system permease protein AppB	1.46167	0.045639
rpoC	MSMEG_1368	DNA-directed RNA polymerase, beta' subunit	1.05927	0.0458071
MSMEG_1028	MSMEG_1028	geranylgeranyl reductase	1.11582	0.0458651
MSMEG_2155	MSMEG_2155	trans-2-enoyl-CoA reductase	1.84553	0.0458837
ndh	MSMEG_3621	NADH dehydrogenase	1.03245	0.0460396
MSMEG_5182	MSMEG_5182	2-Nitropropane dioxygenase	1.15256	0.0460928
MSMEG_4904	MSMEG_4904	rhomboid family protein	1.31875	0.0462331
MSMEG_2652	MSMEG_2652	iron repressor protein	1.19239	0.0463341
MSMEG_2974	MSMEG_2974	peptidyl-prolyl cis-trans isomerase, cyclophilin-type	1.11952	0.0464255
MSMEG_6391	MSMEG_6391	propionyl-CoA carboxylase beta chain	1.02924	0.0464346
MSMEG_6392	MSMEG_6392	polyketide synthase	1.04257	0.0464933
MSMEG_4557	MSMEG_4557	ABC transporter, ATP-binding protein	0.956617	0.0465457
MSMEG_6369	MSMEG_6369	O-antigen export system, permease protein	1.10975	0.0466178
MSMEG_0408	MSMEG_0408	type I modular polyketide synthase	1.02558	0.0466887
MSMEG_1238	MSMEG_1238	type III restriction enzyme, res subunit	1.07978	0.0468165
MSMEG_2763	MSMEG_2763	conserved hypothetical protein	0.490385	0.0469723
MSMEG_5611	MSMEG_5611	spore protein	0.48973	0.0469855
MSMEG_1342	MSMEG_1342	conserved hypothetical protein	0.987029	0.0470142
MSMEG_2450	MSMEG_2450	adenosylmethionine--8-amino-7-oxononanoate transaminase	1.08416	0.0471066
MSMEG_6280	MSMEG_6280	conserved hypothetical protein	1.4057	0.0472453
MSMEG_5273	MSMEG_5273	beta-ketoadipyl CoA thiolase	1.06188	0.0472548
MSMEG_0919	MSMEG_0919	heparin-binding hemagglutinin	1.10898	0.0472783
MSMEG_4631	MSMEG_4631	conserved hypothetical protein	1.06199	0.0473092
MSMEG_3880	MSMEG_3880	nitrilase/cyanide hydratase and apolipoprotein N-acyltransferase	0.918977	0.0473201
MSMEG_1055	MSMEG_1055	hexapeptide transferase family protein	1.07556	0.0475646
MSMEG_6459	MSMEG_6459	ferredoxin-dependent glutamate synthase 1	1.03389	0.0476291
gap	MSMEG_3084	glyceraldehyde-3-phosphate dehydrogenase, type I	1.00661	0.0477941
MSMEG_4902	MSMEG_4902	metal-dependent hydrolase of the beta-lactamase superfamily protein III	1.2538	0.0479222
MSMEG_0645	MSMEG_0645	putative beta-1,3-glucanase	1.02447	0.047929
MSMEG_6574	MSMEG_6574	conserved hypothetical protein	1.25659	0.0480206
MSMEG_3072	MSMEG_3072	riboflavin biosynthesis protein ribAB	1.1285	0.0483168
MSMEG_3239	MSMEG_3239	two-component system sensor kinase	1.44215	0.0483594
MSMEG_6062	MSMEG_6062	Fe uptake system permease	1.21226	0.0484835
MSMEG_1996	MSMEG_1996	N5,N10-methylenetetrahydromethanopterin reductase-related protein	1.22902	0.0486291
MSMEG_5298	MSMEG_5298	hypothetical protein	1.31889	0.0487233
MSMEG_5004	MSMEG_5004	DNA repair exonuclease	1.39937	0.0487264
groL	MSMEG_1583	chaperonin GroL	1.03235	0.0487842
MSMEG_2630	MSMEG_2630	DHH family protein	1.08041	0.0488022
cydB	MSMEG_3232	cytochrome D ubiquinol oxidase, subunit II	1.24301	0.0490265
MSMEG_1794	MSMEG_1794	dehydrogenase	1.32041	0.0492505
MSMEG_6400	MSMEG_6400	probable conserved transmembrane protein	1.06821	0.0494708
MSMEG_0379	MSMEG_0379	nitrile hydratase activator P14k	2.78339	0.0497356
MSMEG_3650	MSMEG_3650	integral membrane protein	1.23174	0.0497864
MSMEG_1416	MSMEG_1416	Pyridine nucleotide-disulphide oxidoreductase	1.19816	0.0498194
MSMEG_4268	MSMEG_4268	cytochrome c oxidase subunit 2	1.03442	0.0498906
MSMEG_5837	MSMEG_5837	glutathione peroxidase family protein	1.17201	0.0499222
MSMEG_6401	MSMEG_6401	prenyltransferase, UbiA family protein	1.06382	0.0499651
narI	MSMEG_5137	respiratory nitrate reductase, gamma subunit	2.88067	0.0499664
MSMEG_6458	MSMEG_6458	glutamate synthase, small subunit	1.02675	0.0500466
MSMEG_6116	MSMEG_6116	conserved hypothetical protein	1.38096	0.0500857
MSMEG_3499	MSMEG_3499	conserved hypothetical protein	1.08543	0.0501206
recR	MSMEG_6279	recombination protein RecR	1.20295	0.0501607
MSMEG_4804	MSMEG_4804	conserved hypothetical protein	1.19391	0.0503351
MSMEG_0351	MSMEG_0351	virulence factor mce family protein	1.09949	0.0504251
MSMEG_1380	MSMEG_1380	transcriptional regulator	1.25477	0.0504638
MSMEG_2308	MSMEG_2308	geranylgeranyl reductase	1.03176	0.0504862
MSMEG_0702	MSMEG_0702	monooxygenase	1.0713	0.0506248
pheS	MSMEG_3778	phenylalanyl-tRNA synthetase, alpha subunit	1.19377	0.0506716
tesB	MSMEG_2938	acyl-CoA thioesterase II	1.37851	0.0508908
MSMEG_2756	MSMEG_2756	conserved hypothetical protein	1.1108	0.0509812
MSMEG_3050	MSMEG_3050	integration host factor	1.05146	0.0511464
MSMEG_2317	MSMEG_2317	alcohol dehydrogenase, zinc-containing	1.02183	0.0512942
MSMEG_4255	MSMEG_4255	conserved hypothetical protein	1.49034	0.0513899
MSMEG_1654	MSMEG_1654	isocitrate dehydrogenase, NADP-dependent	1.00751	0.0514646
MSMEG_6350	MSMEG_6350	tRNA	1.22118	0.0515349
MSMEG_6752	MSMEG_6752	endoglucanase A	1.08041	0.0516242
MSMEG_4440	MSMEG_4440	glucose-1-dehydrogenase	3.21291	0.0518503
tpiA	MSMEG_3086	triosephosphate isomerase	1.11066	0.0519908
MSMEG_0848	MSMEG_0848	NADH ubiquinone oxidoreductase subunit 5	1.00317	0.0520387
MSMEG_6363	MSMEG_6363	cysteine desulfurase family protein	0.918406	0.0523725
MSMEG_2367	MSMEG_2367	aspartyl/glutamyl-tRNA(Asn/Gln) amidotransferase subunit B	1.02976	0.0523828
MSMEG_6467	MSMEG_6467	starvation-induced DNA protecting protein	1.1489	0.0524545
pth	MSMEG_5432	peptidyl-tRNA hydrolase	1.17355	0.0524563
MSMEG_4946	MSMEG_4946	IS1096, tnpR protein	1.23942	0.0525013
MSMEG_0795	MSMEG_0795	ABC transporter ATP-binding protein	1.35855	0.0525658
MSMEG_1663	MSMEG_1663	transcriptional regulator, AsnC family protein	1.25944	0.0527813
rplN	MSMEG_1465	ribosomal protein L14	1.03048	0.0528793
MSMEG_4705	MSMEG_4705	acyltransferase, ws/dgat/mgat subfamily protein	1.38285	0.053729
MSMEG_4927	MSMEG_4927	IS1096, tnpR protein	1.44719	0.0537773
purU	MSMEG_2200	formyltetrahydrofolate deformylase	1.18253	0.0537925
MSMEG_0174	MSMEG_0174	putative inner membrane protein	1.59747	0.0538077
sdhB	MSMEG_1669	succinate dehydrogenase, iron-sulfur protein	1.0557	0.0538098
MSMEG_6367	MSMEG_6367	glycosyl transferase, group 2 family protein	1.1255	0.0542621
MSMEG_5558	MSMEG_5558	hypothetical protein	1.59783	0.0544428
miaB	MSMEG_2729	tRNA-I(6)A37 thiotransferase enzyme MiaB	1.0177	0.0546001
MSMEG_6524	MSMEG_6524	ABC Polyamine/Opine/Phosphonate transporter, periplasmic ligand binding protein	1.22987	0.0546684
fabG	MSMEG_3150	3-oxoacyl-(acyl-carrier-protein) reductase	1.03034	0.0547446
MSMEG_2335	MSMEG_2335	hexapeptide transferase family protein	1.03965	0.0547523
MSMEG_5607	MSMEG_5607	hypothetical protein	1.11963	0.054997
MSMEG_0822	MSMEG_0822	cytochrome P450	1.30414	0.0549972
MSMEG_6398	MSMEG_6398	antigen 85-A	0.98957	0.0550215
MSMEG_2202	MSMEG_2202	dimethylaniline monooxygenase [N-oxide-forming] 5	1.22945	0.0550612
MSMEG_3534	MSMEG_3534	4-hydroxybenzoyl-CoA thioesterase	1.55446	0.055346
MSMEG_4515	MSMEG_4515	putative non-ribosomal peptide synthetase	1.1257	0.0554193
murA	MSMEG_4932	UDP-N-acetylglucosamine 1-carboxyvinyltransferase	1.09294	0.0555266
MSMEG_1619	MSMEG_1619	hypothetical protein	3.23826	0.0556732
recA	MSMEG_2723	protein RecA	1.08619	0.0557001
MSMEG_6410	MSMEG_6410	Rieske 2Fe-2S family protein	0.881351	0.0557511
MSMEG_2007	MSMEG_2007	putative HpcE protein	1.16638	0.0558167
MSMEG_0497	MSMEG_0497	glycerol dehydratase large subunit	1.5009	0.0559185
purA	MSMEG_0759	adenylosuccinate synthetase	1.04928	0.0559778
rimI	MSMEG_1579	ribosomal-protein-alanine acetyltransferase	1.4948	0.0561391
MSMEG_6772	MSMEG_6772	homoserine O-acetyltransferase	1.12057	0.0561477
MSMEG_1543	MSMEG_1543	eptc-inducible aldehyde dehydrogenase	1.04675	0.0561944
scpA	MSMEG_3742	segregation and condensation protein A	1.39934	0.0562531
bfr	MSMEG_3564	bacterioferritin	1.12318	0.0564193
MSMEG_1118	MSMEG_1118	amino acid permease	1.43926	0.0565357
MSMEG_4533	MSMEG_4533	sulfate-binding protein	1.03212	0.0566288
MSMEG_1975	MSMEG_1975	amidohydrolase 2	1.62418	0.0566632
MSMEG_0469	MSMEG_0469	transcriptional regulatory protein PadR	1.49259	0.0567826
MSMEG_1244	MSMEG_1244	conserved hypothetical protein	0.965309	0.0568353
MSMEG_0719	MSMEG_0719	flavohemoprotein	1.34464	0.0571791
MSMEG_6783	MSMEG_6783	integral membrane protein	1.39681	0.0572564
MSMEG_5409	MSMEG_5409	conserved hypothetical protein	1.65437	0.0573524
MSMEG_0377	MSMEG_0377	nitrile hydratase	1.91268	0.0574578
MSMEG_5061	MSMEG_5061	Bacterial extracellular solute-binding protein	1.09048	0.0574873
moxR	MSMEG_6612	ATPase, MoxR family protein	1.51781	0.0575409
alaS	MSMEG_3025	alanyl-tRNA synthetase	0.983482	0.0575586
rpsI	MSMEG_1557	ribosomal protein S9	0.993167	0.0580437
MSMEG_2726	MSMEG_2726	glutamate permease	1.0242	0.0581447
MSMEG_0935	MSMEG_0935	2,3-bisphosphoglycerate-dependent phosphoglycerate mutase	0.989086	0.058185
MSMEG_6354	MSMEG_6354	serine esterase, cutinase family protein	1.37589	0.0582718
MSMEG_1173	MSMEG_1173	transcriptional regulator, ArsR family protein	1.60392	0.0583829
MSMEG_1768	MSMEG_1768	conserved hypothetical protein	1.40943	0.0585325
purF	MSMEG_5800	amidophosphoribosyltransferase	1.01324	0.0585787
MSMEG_3187	MSMEG_3187	putative acyltransferase domain protein	0.959921	0.0586519
MSMEG_5093	MSMEG_5093	IS1096, tnpR protein	1.11256	0.0587677
MSMEG_4700	MSMEG_4700	ABC-transporter protein, ATP binding component	0.983413	0.0589447
etfB	MSMEG_2351	electron transfer flavoprotein, beta subunit	0.949173	0.0589843
MSMEG_3139	MSMEG_3139	enoyl-CoA hydratase/isomerase	1.13173	0.0590965
rplT	MSMEG_3791	ribosomal protein L20	0.918474	0.0592974
MSMEG_0643	MSMEG_0643	extracellular solute-binding protein, family protein 5, putative	0.901774	0.059357
oppC	MSMEG_4996	ABC transporter, permease protein OppC	1.22521	0.0594073
pyc	MSMEG_2412	pyruvate carboxylase	1.04252	0.0594351
MSMEG_2496	MSMEG_2496	NAD-binding protein	1.39968	0.0594947
MSMEG_3649	MSMEG_3649	conserved hypothetical protein	1.23445	0.0596861
MSMEG_2962	MSMEG_2962	protein-export membrane protein SecF	1.05253	0.0598746
acnA	MSMEG_3143	aconitate hydratase 1	0.966355	0.0600066
MSMEG_3411	MSMEG_3411	MOSC domain protein	1.21745	0.0602748
purS	MSMEG_5832	phosphoribosylformylglycinamidine synthase, PurS protein	1.12995	0.0603282
MSMEG_1032	MSMEG_1032	hypothetical protein	1.62924	0.0603406
etfA	MSMEG_2352	electron transfer flavoprotein, alpha subunit	0.979735	0.0604565
MSMEG_3745	MSMEG_3745	MutT/nudix family protein	1.40464	0.0607206
hemC	MSMEG_0953	porphobilinogen deaminase	1.03848	0.0608663
MSMEG_3125	MSMEG_3125	cysteine desulfurase	1.24142	0.0610451
MSMEG_4220	MSMEG_4220	conserved hypothetical protein	1.11821	0.061085
lepB	MSMEG_2441	signal peptidase I	0.963823	0.061264
MSMEG_0986	MSMEG_0986	RemM protein	1.22732	0.0613102
MSMEG_4194	MSMEG_4194	undecaprenol kinase, putative	1.28478	0.0613866
rplU	MSMEG_4625	ribosomal protein L21	0.920667	0.0614029
katG	MSMEG_3461	catalase/peroxidase HPI	1.07346	0.0614165
guaB	MSMEG_1602	inosine-5'-monophosphate dehydrogenase	1.04832	0.0614597
lysS	MSMEG_6094	lysyl-tRNA synthetase	1.03085	0.0615819
MSMEG_1377	MSMEG_1377	DeoR-family protein transcriptional regulator	1.54812	0.0616072
MSMEG_0064	MSMEG_0064	ppe family protein	1.06243	0.0617291
MSMEG_3667	MSMEG_3667	para-nitrobenzyl esterase	1.14749	0.0617994
MSMEG_6365	MSMEG_6365	conserved hypothetical protein	1.00427	0.0618161
atpE	MSMEG_4941	ATP synthase F0, C subunit	0.962474	0.0618742
grpE	MSMEG_0710	co-chaperone GrpE	0.998568	0.0619521
MSMEG_3042	MSMEG_3042	PyrR bifunctional protein	1.17857	0.0620792
dnaN	MSMEG_0001	DNA polymerase III, beta subunit	1.03816	0.0622203
nusB	MSMEG_3036	transcription antitermination factor NusB	1.00165	0.0622352
pgk	MSMEG_3085	phosphoglycerate kinase	1.0047	0.0623239
metX	MSMEG_1651	homoserine O-acetyltransferase	0.98664	0.0623259
MSMEG_2752	MSMEG_2752	sigma factor SigB	1.01306	0.0623842
MSMEG_1937	MSMEG_1937	molybdopterin biosynthesis protein MoeB	1.23105	0.0626023
sodC	MSMEG_0835	copper/zinc superoxide dismutase	0.987865	0.0626303
MSMEG_5527	MSMEG_5527	conserved hypothetical protein	1.26424	0.0629011
MSMEG_0706	MSMEG_0706	4-carboxy-4-hydroxy-2-oxoadipate aldolase	1.24402	0.0629098
metK	MSMEG_3055	S-adenosylmethionine synthetase	1.01695	0.0630548
MSMEG_2861	MSMEG_2861	conserved hypothetical protein	3.33295	0.0630746
coaD	MSMEG_2414	pantetheine-phosphate adenylyltransferase	1.10503	0.063163
ilvN	MSMEG_2373	acetolactate synthase, small subunit	1.22216	0.0633197
sdhA	MSMEG_1670	succinate dehydrogenase, flavoprotein subunit	0.9623	0.0633255
trx	MSMEG_6934	thioredoxin	1.16723	0.0633319
rpmI	MSMEG_3792	ribosomal protein L35	0.911962	0.0633349
dnaA	MSMEG_6947	chromosomal replication initiator protein DnaA	0.934523	0.0633979
ureA	MSMEG_3627	urease, gamma subunit	1.48482	0.0634163
MSMEG_2834	MSMEG_2834	tRNA	1.31679	0.0634336
MSMEG_1813	MSMEG_1813	propionyl-CoA carboxylase beta chain	0.931674	0.0634467
rpsJ	MSMEG_1435	ribosomal protein S10	0.879653	0.0635285
MSMEG_0588	MSMEG_0588	putative rhamnose tranport protein, MFS family protein	1.65596	0.0635403
MSMEG_6671	MSMEG_6671	sulfate/thiosulfate import ATP-binding protein CysA	2.39517	0.0635995
MSMEG_6386	MSMEG_6386	membrane protein	1.0078	0.063697
MSMEG_0010	MSMEG_0010	tRNA	1.74174	0.0638097
argS	MSMEG_4959	arginyl-tRNA synthetase	0.995103	0.0639312
MSMEG_5896	MSMEG_5896	virulence factor Mce family protein	1.01144	0.0639471
argJ	MSMEG_3775	arginine biosynthesis bifunctional protein ArgJ	1.14342	0.064151
MSMEG_3528	MSMEG_3528	ErfK/YbiS/YcfS/YnhG family protein	0.947858	0.0644285
MSMEG_6941	MSMEG_6941	R3H domain-containing protein	1.04188	0.0645383
leuD	MSMEG_2388	3-isopropylmalate dehydratase, small subunit	1.15592	0.0646149
ilvB	MSMEG_2372	acetolactate synthase, large subunit, biosynthetic type	1.01172	0.0648852
MSMEG_5086	MSMEG_5086	very-long-chain acyl-CoA synthetase	1.0791	0.064898
MSMEG_6394	MSMEG_6394	conserved hypothetical protein	1.04948	0.0651561
rpoB	MSMEG_1367	DNA-directed RNA polymerase, beta subunit	0.948526	0.065335
MSMEG_0764	MSMEG_0764	Na+/H+ antiporter	1.10257	0.0653394
MSMEG_1166	MSMEG_1166	tRNA	1.42498	0.0653801
phoP	MSMEG_5872	DNA-binding response regulator PhoP	1.03851	0.0658494
MSMEG_0240	MSMEG_0240	conserved hypothetical protein	1.04213	0.0659698
MSMEG_2201	MSMEG_2201	ZbpA protein	1.09612	0.0659797
MSMEG_6286	MSMEG_6286	aspartate transaminase	0.945337	0.0662684
MSMEG_0833	MSMEG_0833	conserved hypothetical protein	1.02184	0.0663296
rplS	MSMEG_2440	ribosomal protein L19	0.928192	0.0664852
MSMEG_4729	MSMEG_4729	conserved hypothetical protein	1.36113	0.0665601
rpsN	MSMEG_1468	ribosomal protein S14p/S29e	0.907797	0.0665808
MSMEG_1477	MSMEG_1477	major facilitator superfamily protein	0.952719	0.0665883
MSMEG_1046	MSMEG_1046	ABC-type molybdenum transport system, ATPase component	1.06438	0.0667024
MSMEG_6828	MSMEG_6828	transcriptional regulator	1.29694	0.0667442
MSMEG_0349	MSMEG_0349	virulence factor mce family protein	1.40865	0.0668188
MSMEG_1037	MSMEG_1037	alcohol dehydrogenase, zinc-containing	0.94607	0.0670774
MSMEG_1246	MSMEG_1246	conserved hypothetical protein	1.04812	0.0671285
atpD	MSMEG_4936	ATP synthase F1, beta subunit	0.938905	0.0672067
MSMEG_4336	MSMEG_4336	conserved hypothetical protein	0.987632	0.0672799
MSMEG_2669	MSMEG_2669	hydrolase	1.11562	0.0673906
MSMEG_0134	MSMEG_0134	virulence factor Mce family protein	0.972922	0.0674223
MSMEG_0866	MSMEG_0866	DNA or RNA helicase of superfamily protein II	0.89317	0.0674333
MSMEG_0958	MSMEG_0958	hypothetical protein	1.47457	0.0676656
MSMEG_2162	MSMEG_2162	MmcJ protein	1.37213	0.0676806
folE	MSMEG_6104	GTP cyclohydrolase I	1.09315	0.0677919
MSMEG_1064	MSMEG_1064	phosphate/sulphate permease	0.990493	0.0678342
MSMEG_1686	MSMEG_1686	NPL/P60-family protein secreted protein	1.86685	0.067978
rpoA	MSMEG_1524	DNA-directed RNA polymerase, alpha subunit	0.886642	0.0680074
hemB	MSMEG_0956	delta-aminolevulinic acid dehydratase	1.02668	0.0680322
MSMEG_4249	MSMEG_4249	conserved hypothetical protein	1.27311	0.0680473
MSMEG_2394	MSMEG_2394	putative cystathionine gamma-synthase	1.18755	0.0680595
MSMEG_4272	MSMEG_4272	HesB/YadR/YfhF family protein	0.94553	0.0680731
MSMEG_5189	MSMEG_5189	oxidoreductase	1.20595	0.0683333
MSMEG_2651	MSMEG_2651	alkanesulfonate monooxygenase family protein	1.3166	0.0684747
glcB	MSMEG_3640	malate synthase G	0.952739	0.0686533
rpsS	MSMEG_1440	ribosomal protein S19	0.895347	0.0687716
MSMEG_6385	MSMEG_6385	putative oxidoreductase in MprA 5'region	1.07762	0.0688396
MSMEG_4329	MSMEG_4329	propionyl-CoA carboxylase beta chain	0.943748	0.0689841
MSMEG_3165	MSMEG_3165	IS1096, tnpR protein	1.11064	0.0694576
MSMEG_4262	MSMEG_4262	ubiquinol-cytochrome c reductase iron-sulfur subunit	0.937839	0.0694983
asd	MSMEG_6256	aspartate-semialdehyde dehydrogenase	0.989089	0.0695797
MSMEG_3132	MSMEG_3132	DNA-binding protein	1.1446	0.0696242
MSMEG_4267	MSMEG_4267	probable cytochrome c oxidase polypeptide 4	0.995267	0.0696615
MSMEG_6540	MSMEG_6540	virulence factor Mce family protein	0.872641	0.0696724
MSMEG_5939	MSMEG_5939	acetaldehyde dehydrogenase	0.99637	0.0697657
tatC	MSMEG_3886	twin arginine-targeting protein translocase TatC	0.959589	0.0697945
MSMEG_5475	MSMEG_5475	acetate operon repressor	1.40425	0.069845
MSMEG_5784	MSMEG_5784	transcriptional regulatory protein	1.11114	0.0698879
rplL	MSMEG_1365	ribosomal protein L7/L12	0.918544	0.0699983
pheT	MSMEG_3777	phenylalanyl-tRNA synthetase, beta subunit	0.961127	0.0701087
MSMEG_2765	MSMEG_2765	deoxyuridine 5'-triphosphate nucleotidohydrolase	1.26276	0.0703138
efp	MSMEG_3035	translation elongation factor P	0.981739	0.0704996
MSMEG_1176	MSMEG_1176	hypothetical protein	1.10652	0.0705419
MSMEG_4342	MSMEG_4342	metallo-beta-lactamase family protein	1.09296	0.0706287
katG	MSMEG_6384	catalase/peroxidase HPI	0.944677	0.070687
rpoZ	MSMEG_3053	DNA-directed RNA polymerase, omega subunit	1.14124	0.0707236
mqo	MSMEG_2613	malate:quinone-oxidoreductase	0.952521	0.0708256
MSMEG_5406	MSMEG_5406	hypothetical protein	1.10646	0.0710086
MSMEG_0929	MSMEG_0929	ErfK/YbiS/YcfS/YnhG family protein	0.893958	0.0711894
cysS	MSMEG_6074	cysteinyl-tRNA synthetase	0.967319	0.0714155
pgsA	MSMEG_2692	CDP-diacylglycerol--glycerol-3-phosphate 3-phosphatidyltransferase	1.36776	0.0714946
MSMEG_4260	MSMEG_4260	cytochrome c oxidase subunit 3	0.9674	0.0715099
MSMEG_6853	MSMEG_6853	3-isopropylmalate dehydratase small subunit	2.81496	0.0718195
MSMEG_6451	MSMEG_6451	transcriptional regulator, ArsR family protein	1.48012	0.0718572
MSMEG_3727	MSMEG_3727	hypothetical protein	1.68221	0.0719246
soj	MSMEG_3743	SpoOJ regulator protein	1.0334	0.071952
MSMEG_2314	MSMEG_2314	putative esterase family protein	1.26538	0.0719691
MSMEG_0391	MSMEG_0391	Rmt3 protein	0.903878	0.0721436
MSMEG_6201	MSMEG_6201	Transglycosylase	0.9222	0.0723121
MSMEG_4943	MSMEG_4943	conserved hypothetical protein	0.949448	0.0726005
gyrA	MSMEG_0006	DNA gyrase, A subunit	0.909361	0.072899
MSMEG_6389	MSMEG_6389	probable arabinosyltransferase A	0.94016	0.0731221
MSMEG_2408	MSMEG_2408	2,5-diketo-D-gluconic acid reductase A	0.892389	0.0731832
MSMEG_2728	MSMEG_2728	glutamate transport ATP-binding protein GluA	0.976866	0.0732593
atpA	MSMEG_4938	ATP synthase F1, alpha subunit	0.897164	0.0733
tgt	MSMEG_6313	queuine tRNA-ribosyltransferase	1.00797	0.0733374
MSMEG_0767	MSMEG_0767	hypothetical protein	1.15211	0.0733652
MSMEG_0369	MSMEG_0369	hypothetical protein	1.05945	0.0736225
MSMEG_3151	MSMEG_3151	[NADH] enoyl-[acyl-carrier-protein] reductase	0.982439	0.07425
MSMEG_3595	MSMEG_3595	conserved hypothetical protein	1.0164	0.0743434
rpmB	MSMEG_6068	ribosomal protein L28	2.22596	0.0747196
MSMEG_4791	MSMEG_4791	IS1096, tnpR protein	1.19223	0.0747258
groL	MSMEG_0880	chaperonin GroL	0.899839	0.0749006
MSMEG_2326	MSMEG_2326	ABC-type molybdenum transport system, ATPase component	1.00148	0.0752389
MSMEG_1861	MSMEG_1861	hypothetical protein	1.18523	0.0752906
MSMEG_4128	MSMEG_4128	conserved hypothetical protein	1.17323	0.0753409
MSMEG_0624	MSMEG_0624	subtilase family protein	1.1875	0.075356
MSMEG_5660	MSMEG_5660	ABC transporter ATP-binding protein	1.06018	0.0753592
MSMEG_4340	MSMEG_4340	NAD/mycothiol-dependent formaldehyde dehydrogenase	1.00039	0.0754534
rpmC	MSMEG_1444	ribosomal protein L29	0.916237	0.0757361
MSMEG_1525	MSMEG_1525	50S ribosomal protein L17	0.86062	0.0757422
MSMEG_3885	MSMEG_3885	DEAD/DEAH box helicase	0.976095	0.0758016
MSMEG_0836	MSMEG_0836	carboxylate-amine ligase	0.917718	0.0758982
MSMEG_0256	MSMEG_0256	conserved hypothetical protein	1.39339	0.0760774
MSMEG_0801	MSMEG_0801	IS1096, tnpR protein	1.05867	0.076175
MSMEG_4263	MSMEG_4263	ubiquinol-cytochrome c reductase cytochrome b subunit	0.903892	0.0762222
MSMEG_1817	MSMEG_1817	probable conserved transmembrane protein	0.872075	0.0764162
MSMEG_0834	MSMEG_0834	tuberculin related peptide	0.951653	0.0765418
MSMEG_3235	MSMEG_3235	ABC-type amino acid transport system, secreted component	0.919198	0.0766847
MSMEG_0466	MSMEG_0466	hypothetical protein	1.18787	0.0770102
MSMEG_1382	MSMEG_1382	MmpL5 protein	0.943097	0.0770303
dxr	MSMEG_2578	1-deoxy-D-xylulose 5-phosphate reductoisomerase	1.11744	0.0770716
MSMEG_4623	MSMEG_4623	GTP-binding protein Obg/CgtA	0.891707	0.0771909
rpmG	MSMEG_6067	ribosomal protein L33	2.65263	0.0772414
MSMEG_3346	MSMEG_3346	putative hydroxyacid aldolase	1.52524	0.0772478
MSMEG_3314	MSMEG_3314	transport protein	1.06509	0.0772837
MSMEG_5090	MSMEG_5090	conserved hypothetical protein	1.06411	0.077345
pntB	MSMEG_0109	NAD(P) transhydrogenase, beta subunit	0.913595	0.0774462
MSMEG_1783	MSMEG_1783	hypothetical protein	1.74042	0.0775467
MSMEG_6071	MSMEG_6071	metallo-beta-lactamase superfamily protein	1.4071	0.0776492
MSMEG_5007	MSMEG_5007	LprB protein	0.904751	0.078035
MSMEG_0814	MSMEG_0814	membrane protein	0.948892	0.0781166
MSMEG_6406	MSMEG_6406	N-acetylmuramoyl-L-alanine amidase	0.90643	0.0782197
glyA	MSMEG_5249	serine hydroxymethyltransferase	0.92098	0.078247
MSMEG_4191	MSMEG_4191	conserved hypothetical protein	1.10007	0.0782746
rbfA	MSMEG_2629	ribosome-binding factor A	0.916553	0.0783365
MSMEG_5023	MSMEG_5023	chitooligosaccharide deacetylase	1.58527	0.0784312
MSMEG_4024	MSMEG_4024	transcriptional regulator, TetR family protein	1.16289	0.0784969
MSMEG_4245	MSMEG_4245	conserved hypothetical protein	1.05523	0.0786684
MSMEG_6403	MSMEG_6403	bifunctional udp-galactofuranosyl transferase glft	0.881847	0.0788306
eat	MSMEG_1552	ethanolamine permease	1.08582	0.0789925
MSMEG_6397	MSMEG_6397	hypothetical protein	1.51665	0.0790309
MSMEG_3655	MSMEG_3655	ABC transporter, permease/ATP-binding protein	0.930478	0.0790888
MSMEG_4940	MSMEG_4940	bacteriophage lysis protein	0.900416	0.0793978
MSMEG_0550	MSMEG_0550	sulfonate binding protein	0.960806	0.0794586
MSMEG_2080	MSMEG_2080	putative acyl-CoA dehydrogenase	0.89319	0.0795929
thiD	MSMEG_0825	phosphomethylpyrimidine kinase	0.918804	0.0796244
dnaK	MSMEG_0709	chaperone protein DnaK	0.883956	0.0796553
frr	MSMEG_2541	ribosome recycling factor	0.893482	0.0797468
MSMEG_3027	MSMEG_3027	conserved hypothetical protein	0.960939	0.0799324
rpsH	MSMEG_1469	ribosomal protein S8	0.914219	0.079935
MSMEG_5454	MSMEG_5454	choloylglycine hydrolase, putative	1.37071	0.0799863
MSMEG_5043	MSMEG_5043	LprE protein	1.39199	0.0800927
MSMEG_4752	MSMEG_4752	conserved hypothetical protein	1.00692	0.0802496
MSMEG_4591	MSMEG_4591	hypothetical protein	2.61845	0.0802654
clpP	MSMEG_4673	Clp protease	0.891815	0.080435
rplO	MSMEG_1474	ribosomal protein L15	0.869052	0.0804638
MSMEG_5363	MSMEG_5363	hypothetical protein	1.47044	0.0804877
MSMEG_6382	MSMEG_6382	oxidoreductase, FAD-binding	0.870535	0.0805043
MSMEG_4708	MSMEG_4708	putative methyltransferase	1.44204	0.0805784
MSMEG_0915	MSMEG_0915	polyphosphate kinase 2 superfamily protein	1.05022	0.080584
MSMEG_4915	MSMEG_4915	alpha-glucan phosphorylase family protein	0.932326	0.0806764
rpmB	MSMEG_2400	ribosomal protein L28	0.936579	0.0806863
MSMEG_2174	MSMEG_2174	superfamily protein I DNA or RNA helicase	1.00447	0.0808896
MSMEG_5342	MSMEG_5342	conserved hypothetical protein	1.38321	0.0809483
MSMEG_4328	MSMEG_4328	3-oxoacyl-[acyl-carrier-protein] synthase 2	0.872109	0.0810433
trmD	MSMEG_2438	tRNA (guanine-N1)-methyltransferase	0.952402	0.0810578
MSMEG_0945	MSMEG_0945	conserved domain protein	1.01558	0.0811117
argC	MSMEG_3776	N-acetyl-gamma-glutamyl-phosphate reductase	1.10745	0.0812393
MSMEG_4679	MSMEG_4679	hypothetical protein	1.44803	0.0813954
MSMEG_5751	MSMEG_5751	putative adhesin/hemolysin	1.28691	0.0814032
MSMEG_0973	MSMEG_0973	conserved membrane protein	1.11433	0.081497
MSMEG_6393	MSMEG_6393	acyl-CoA synthase	0.878522	0.0815189
MSMEG_0003	MSMEG_0003	DNA replication and repair protein RecF	1.09782	0.0815332
rplK	MSMEG_1346	ribosomal protein L11	0.854708	0.081698
MSMEG_2382	MSMEG_2382	5-carboxymethyl-2-hydroxymuconate delta-isomerase	0.940109	0.0822823
MSMEG_2994	MSMEG_2994	amidohydrolase family protein	2.2144	0.0825164
MSMEG_3647	MSMEG_3647	forkhead-associated protein	0.902515	0.0826169
mutA	MSMEG_3158	methylmalonyl-CoA mutase, small subunit	1.01678	0.0827043
MSMEG_6381	MSMEG_6381	conserved hypothetical protein	1.12399	0.0828265
MSMEG_4254	MSMEG_4254	AMP-binding enzyme	0.925613	0.0828828
MSMEG_5429	MSMEG_5429	LpqT protein	1.05816	0.0829132
MSMEG_1671	MSMEG_1671	succinate dehydrogenase hydrophobic membrane anchor protein SdhD	0.967163	0.0829782
MSMEG_5673	MSMEG_5673	transcriptional regulator	1.00657	0.0830161
MSMEG_3034	MSMEG_3034	metallopeptidase, M24 family protein	0.921922	0.0830419
MSMEG_6518	MSMEG_6518	conserved hypothetical protein	0.991999	0.0831337
MSMEG_1252	MSMEG_1252	conserved hypothetical protein	0.937583	0.0831634
MSMEG_5925	MSMEG_5925	Rieske [2Fe-2S] domain protein	1.10191	0.08325
MSMEG_1470	MSMEG_1470	50S ribosomal protein L6	0.854139	0.0833571
MSMEG_0445	MSMEG_0445	amidohydrolase family protein	1.02036	0.0834237
MSMEG_6361	MSMEG_6361	transcriptional regulator, MarR family protein	1.10478	0.0835026
MSMEG_1134	MSMEG_1134	putative protease HtpX	1.03931	0.0835259
MSMEG_0422	MSMEG_0422	transferase	1.33551	0.0835591
MSMEG_0770	MSMEG_0770	hypothetical protein	1.0588	0.0836243
MSMEG_3645	MSMEG_3645	conserved hypothetical protein	1.017	0.083796
MSMEG_0957	MSMEG_0957	hypothetical protein	1.40988	0.0838431
MSMEG_2826	MSMEG_2826	hypothetical protein	1.28599	0.0839452
hrcA	MSMEG_4505	heat-inducible transcription repressor HrcA	0.981994	0.0839754
MSMEG_0777	MSMEG_0777	F420-dependent glucose-6-phosphate dehydrogenase	0.942754	0.0839758
MSMEG_0932	MSMEG_0932	ROK family protein	0.88821	0.0839912
MSMEG_1788	MSMEG_1788	conserved hypothetical protein	1.28498	0.0841374
MSMEG_0456	MSMEG_0456	DNA gyrase subunit A	0.853823	0.0842592
uvrC	MSMEG_3078	excinuclease ABC, C subunit	0.955111	0.0843626
serB	MSMEG_2321	phosphoserine phosphatase	0.925588	0.0845521
hemL	MSMEG_0969	glutamate-1-semialdehyde-2,1-aminomutase	1.03862	0.08476
MSMEG_6312	MSMEG_6312	cytochrome P450 107B1	1.26577	0.0854746
MSMEG_2615	MSMEG_2615	chelatase	1.09492	0.0855858
MSMEG_1919	MSMEG_1919	Transcription factor WhiB	0.961075	0.0856142
MSMEG_4192	MSMEG_4192	conserved hypothetical protein	1.08362	0.0860263
MSMEG_6906	MSMEG_6906	putative hydrolase	0.906036	0.0860645
MSMEG_0059	MSMEG_0059	ATPase, AAA family protein	0.883729	0.0860757
MSMEG_6554	MSMEG_6554	hypothetical ABC transporter ATP-binding protein	1.14516	0.0861559
rpmA	MSMEG_4624	ribosomal protein L27	0.924425	0.086176
MSMEG_5499	MSMEG_5499	conserved hypothetical protein	2.12117	0.0862234
MSMEG_0617	MSMEG_0617	ftsk/spoiiie family protein	1.07124	0.08623
MSMEG_2130	MSMEG_2130	putative acyl-CoA dehydrogenase	1.30819	0.086349
radA	MSMEG_6079	DNA repair protein RadA	0.94744	0.0863629
MSMEG_6182	MSMEG_6182	conserved hypothetical protein	1.09684	0.0863785
MSMEG_5376	MSMEG_5376	conserved hypothetical protein	1.64602	0.0868789
MSMEG_6725	MSMEG_6725	ABC transporter, ATP-binding protein	0.9489	0.0870523
MSMEG_4353	MSMEG_4353	conserved hypothetical protein	1.35903	0.0871642
lysA	MSMEG_4958	diaminopimelate decarboxylase	0.953729	0.0872936
rimM	MSMEG_2437	16S rRNA processing protein RimM	0.903238	0.0874399
sucA	MSMEG_5049	2-oxoglutarate dehydrogenase, E1 component	0.844057	0.0875409
MSMEG_5121	MSMEG_5121	aminotransferase, classes I and II	0.907735	0.0877521
MSMEG_6009	MSMEG_6009	transcriptional regulator, TetR family protein	1.36164	0.0878377
MSMEG_2410	MSMEG_2410	putative serine-threonine protein kinase	0.894998	0.0881351
MSMEG_1782	MSMEG_1782	oxidoreductase, short chain dehydrogenase/reductase family protein	1.41261	0.0881377
ehuB	MSMEG_3547	ectoine/hydroxyectoine ABC transporter solute-binding protein	1.79235	0.0882336
thyA	MSMEG_2670	thymidylate synthase	0.958286	0.0882789
rpe	MSMEG_3066	ribulose-phosphate 3-epimerase	1.12751	0.0884007
zwf	MSMEG_3101	glucose-6-phosphate 1-dehydrogenase	0.889042	0.0884575
infB	MSMEG_2628	translation initiation factor IF-2	0.847083	0.0885287
MSMEG_1675	MSMEG_1675	pyrimidine-nucleoside phosphorylase	1.01866	0.0886364
MSMEG_6818	MSMEG_6818	dehydrogenase	1.29677	0.0886491
MSMEG_5114	MSMEG_5114	acyl-CoA synthase	1.16702	0.0886818
MSMEG_5447	MSMEG_5447	dolichyl-phosphate-mannose-protein mannosyltransferase	0.958552	0.0887737
MSMEG_3811	MSMEG_3811	universal stress protein family protein, putative	0.916121	0.0888807
MSMEG_6202	MSMEG_6202	secreted protein	1.00733	0.0889928
MSMEG_2525	MSMEG_2525	amino acid permease superfamily protein	1.43207	0.0890343
MSMEG_6387	MSMEG_6387	probable arabinosyltransferase A	0.910784	0.0890704
MSMEG_5017	MSMEG_5017	lipoprotein	1.12399	0.0891009
MSMEG_1548	MSMEG_1548	propanediol utilization: dehydratase, medium subunit	1.14495	0.0891426
MSMEG_5619	MSMEG_5619	acyl-CoA dehydrogenase domain protein	2.72287	0.0891841
MSMEG_1445	MSMEG_1445	30S ribosomal protein S17	0.861205	0.0892376
trpS	MSMEG_1657	tryptophanyl-tRNA synthetase	0.913479	0.0893096
MSMEG_4176	MSMEG_4176	conserved hypothetical protein	1.35081	0.0895022
MSMEG_3794	MSMEG_3794	hypothetical protein	1.02633	0.0895796
MSMEG_3696	MSMEG_3696	IS1096, tnpR protein	1.04144	0.0896894
MSMEG_2937	MSMEG_2937	pyridoxine biosynthesis protein	0.961263	0.0897108
MSMEG_5889	MSMEG_5889	conserved hypothetical protein	1.04887	0.0898884
MSMEG_6698	MSMEG_6698	IS1096, tnpR protein	0.993343	0.0899069
MSMEG_6006	MSMEG_6006	conserved hypothetical protein	1.35059	0.0899212
MSMEG_3237	MSMEG_3237	ATP-binding protein	0.923324	0.0899931
ffh	MSMEG_2430	signal recognition particle protein	0.897873	0.0900022
leuB	MSMEG_2379	3-isopropylmalate dehydrogenase	0.904202	0.0902193
secD	MSMEG_2961	protein-export membrane protein SecD	0.833023	0.0904354
MSMEG_0011	MSMEG_0011	FAD-binding 9, siderophore-interacting	1.13742	0.0904781
maf	MSMEG_1811	septum formation protein Maf	0.881033	0.0905371
MSMEG_4327	MSMEG_4327	3-oxoacyl-[acyl-carrier-protein] synthase 1	0.844265	0.0905735
rpsT	MSMEG_4571	ribosomal protein S20	0.825877	0.09068
MSMEG_5720	MSMEG_5720	putative 3-hydroxyacyl-CoA dehydrogenase	0.882337	0.0907684
serB	MSMEG_1041	phosphoserine phosphatase	0.870479	0.0908601
tatA	MSMEG_3887	twin arginine-targeting protein translocase, TatA/E family protein	0.866823	0.0908754
pcaC	MSMEG_2530	4-carboxymuconolactone decarboxylase domain protein	1.41993	0.0909514
MSMEG_3498	MSMEG_3498	hypothetical protein	3.45041	0.0910016
MSMEG_3915	MSMEG_3915	NAD-dependent alcohol dehydrogenase	1.35541	0.0910495
MSMEG_4444	MSMEG_4444	hypothetical protein	2.58152	0.0911837
MSMEG_0234	MSMEG_0234	metallopeptidase	0.858528	0.0912188
iscS	MSMEG_1242	cysteine desulfurase IscS	0.917164	0.0912211
MSMEG_5209	MSMEG_5209	hydrolase, alpha/beta fold family protein	1.181	0.0913261
MSMEG_0912	MSMEG_0912	3-hydroxybutyryl-CoA dehydrogenase	1.05044	0.0914043
MSMEG_0939	MSMEG_0939	Ppx/GppA phosphatase family protein	0.888754	0.0915932
MSMEG_4939	MSMEG_4939	ATP synthase delta chain	0.852403	0.0917409
lpdA	MSMEG_0903	dihydrolipoamide dehydrogenase	0.847096	0.0919526
MSMEG_1803	MSMEG_1803	RsbW protein	1.19193	0.0919985
MSMEG_5470	MSMEG_5470	molybdopterin biosynthesis protein MoeA 1	1.01014	0.0921738
MSMEG_5859	MSMEG_5859	aldehyde dehydrogenase (NAD) family protein	1.32048	0.092507
pstC	MSMEG_5781	phosphate ABC transporter, permease protein PstC	0.992388	0.0925944
MSMEG_6900	MSMEG_6900	penicillin-binding protein 1	0.840211	0.0927564
MSMEG_0398	MSMEG_0398	IS1096, tnpR protein	1.0272	0.0929436
MSMEG_6452	MSMEG_6452	[NADP+] succinate-semialdehyde dehydrogenase	0.885852	0.0929478
MSMEG_2963	MSMEG_2963	bacterial extracellular solute-binding protein, family protein 5	0.947768	0.0932488
MSMEG_2904	MSMEG_2904	MmcI protein	2.67744	0.0932516
MSMEG_4797	MSMEG_4797	hypothetical protein	3.50165	0.0933308
MSMEG_2990	MSMEG_2990	Fe-S protein, radical SAM family protein	1.32795	0.0934185
MSMEG_5762	MSMEG_5762	zinc-binding oxidoreductase	1.45668	0.0934988
ureC	MSMEG_3625	urease, alpha subunit	0.915558	0.0935885
rpmF	MSMEG_5489	ribosomal protein L32	0.891574	0.0937959
serA	MSMEG_2378	D-3-phosphoglycerate dehydrogenase	0.88158	0.0938738
MSMEG_2092	MSMEG_2092	D-aminopeptidase	1.03912	0.0939194
relA	MSMEG_2965	GTP pyrophosphokinase	0.937956	0.0940813
MSMEG_6471	MSMEG_6471	glycine/D-amino acid oxidase	1.10489	0.0942086
MSMEG_3056	MSMEG_3056	ABC transporter ATP-binding protein	1.25884	0.0942273
MSMEG_6195	MSMEG_6195	ion-transporting ATPase	0.908243	0.0944133
MSMEG_5468	MSMEG_5468	conserved hypothetical protein	0.921272	0.094476
MSMEG_1966	MSMEG_1966	hypothetical protein	1.83748	0.0946439
MSMEG_5898	MSMEG_5898	virulence factor Mce family protein	1.11749	0.0947786
MSMEG_5390	MSMEG_5390	conserved hypothetical protein	1.44112	0.0950156
MSMEG_1601	MSMEG_1601	conserved hypothetical protein	0.856294	0.0952407
MSMEG_6726	MSMEG_6726	ABC transporter, permease protein	1.073	0.0955867
MSMEG_6740	MSMEG_6740	1-aminocyclopropane-1-carboxylate deaminase	1.00367	0.0955898
MSMEG_6235	MSMEG_6235	thiopurine S-methyltransferase (tpmt) superfamily protein	1.27107	0.0957065
MSMEG_2290	MSMEG_2290	transcriptional regulator, TetR family protein	1.1513	0.0957587
MSMEG_4464	MSMEG_4464	modulator of DNA gyrase	1.19256	0.0958736
MSMEG_4237	MSMEG_4237	probable conserved transmembrane protein	0.970197	0.095884
MSMEG_3976	MSMEG_3976	DNA-binding protein	1.39331	0.0959923
dnaJ	MSMEG_0711	chaperone protein DnaJ	0.854744	0.0960087
MSMEG_0740	MSMEG_0740	glycosyl hydrolase family protein 76	1.11105	0.0961323
MSMEG_0901	MSMEG_0901	conserved hypothetical protein	1.40104	0.0964958
MSMEG_5048	MSMEG_5048	conserved hypothetical protein	1.124	0.0966894
MSMEG_5211	MSMEG_5211	aminotransferase class-III	0.861502	0.0967431
MSMEG_5917	MSMEG_5917	conserved hypothetical protein	1.94678	0.0969313
infA	MSMEG_1519	translation initiation factor IF-1	0.733742	0.0970082
MSMEG_4847	MSMEG_4847	transcriptional regulator, TetR family protein	0.91309	0.0970513
MSMEG_3081	MSMEG_3081	conserved hypothetical protein	1.03254	0.0972118
MSMEG_6432	MSMEG_6432	conserved hypothetical protein	0.947832	0.0973065
MSMEG_5294	MSMEG_5294	hypothetical protein	1.7283	0.0974668
glgX	MSMEG_6507	glycogen debranching enzyme GlgX	0.885424	0.0974908
MSMEG_5466	MSMEG_5466	oxidoreductase	1.79231	0.0975711
phoU	MSMEG_5776	phosphate transport system regulatory protein PhoU	1.03614	0.0975911
MSMEG_1642	MSMEG_1642	ABC transporter, ATP-binding protein	0.812418	0.09782
MSMEG_0549	MSMEG_0549	ABC transporter, permease protein	1.16663	0.0979423
MSMEG_3364	MSMEG_3364	RhtB family protein transporter	1.33731	0.0981168
pyrH	MSMEG_2540	uridylate kinase	0.897635	0.0982363
rplA	MSMEG_1347	ribosomal protein L1	0.804452	0.0984302
MSMEG_0057	MSMEG_0057	conserved hypothetical protein	0.994786	0.0985189
MSMEG_4218	MSMEG_4218	possible conserved transmembrane protein	1.03048	0.0986554
MSMEG_0899	MSMEG_0899	prolyl oligopeptidase family protein	0.883005	0.0986597
MSMEG_0133	MSMEG_0133	ABC-transporter integral membrane protein	1.02549	0.0986781
MSMEG_3490	MSMEG_3490	putative membrane acyltransferase	1.06358	0.0986934
cydD	MSMEG_3231	ABC transporter, CydDC cysteine exporter (CydDC-E) family protein, permease/ATP-binding protein CydD	1.16515	0.0987087
MSMEG_4450	MSMEG_4450	alpha/beta hydrolase	1.15235	0.0988083
MSMEG_5634	MSMEG_5634	conserved hypothetical protein	0.979153	0.0988157
MSMEG_6484	MSMEG_6484	glycosyl transferase	0.971706	0.0990699
rplX	MSMEG_1466	ribosomal protein L24	0.777079	0.0992305
MSMEG_3738	MSMEG_3738	GTP-binding protein EngA	1.05641	0.0993636
eno	MSMEG_5415	enolase	0.826609	0.0993891
cobG	MSMEG_3871	precorrin-3B synthase	1.29691	0.0995562
phoU	MSMEG_1605	phosphate transport system regulatory protein PhoU	1.30615	0.0997119
MSMEG_3313	MSMEG_3313	xylose repressor, putative	1.14187	0.100186
MSMEG_5588	MSMEG_5588	hypothetical protein	1.03525	0.100429
MSMEG_2536	MSMEG_2536	3-oxoacyl-[acyl-carrier-protein] reductase	1.33391	0.100442
thrC	MSMEG_4956	threonine synthase	0.950111	0.100525
MSMEG_6204	MSMEG_6204	tRNA	1.88318	0.100553
MSMEG_3958	MSMEG_3958	glyoxalase/bleomycin resistance protein/dioxygenase	1.41208	0.100616
MSMEG_5715	MSMEG_5715	conserved hypothetical protein	0.911308	0.100664
MSMEG_6352	MSMEG_6352	conserved hypothetical protein	1.1009	0.100667
MSMEG_6544	MSMEG_6544	transport-associated, putative	1.40576	0.10102
MSMEG_0959	MSMEG_0959	putative conserved transmembrane protein	0.988865	0.101167
MSMEG_3802	MSMEG_3802	tetratricopeptide repeat family protein	1.09768	0.101369
MSMEG_2739	MSMEG_2739	conserved hypothetical protein	0.814826	0.101477
MSMEG_6595	MSMEG_6595	secreted protein	1.01394	0.101503
MSMEG_5388	MSMEG_5388	conserved hypothetical protein	1.47503	0.101732
MSMEG_5402	MSMEG_5402	dehydrogenase DhgA	1.22168	0.101789
MSMEG_1494	MSMEG_1494	transcriptional regulatory protein DegU	1.421	0.101891
MSMEG_0230	MSMEG_0230	conserved hypothetical protein	0.555889	0.102321
MSMEG_5517	MSMEG_5517	conserved hypothetical protein	0.910664	0.102337
MSMEG_6253	MSMEG_6253	fur family protein transcriptional regulator	0.987844	0.102514
MSMEG_2685	MSMEG_2685	metallo-beta-lactamase superfamily protein	0.879187	0.102519
MSMEG_5430	MSMEG_5430	retinol dehydrogenase 13	1.02051	0.102608
MSMEG_6162	MSMEG_6162	IS1096, tnpR protein	1.18115	0.102694
MSMEG_4527	MSMEG_4527	ferredoxin sulfite reductase	0.775443	0.102746
MSMEG_2575	MSMEG_2575	conserved hypothetical protein	1.0598	0.102815
MSMEG_6136	MSMEG_6136	membrane protein, TerC family protein	0.926405	0.102865
MSMEG_6614	MSMEG_6614	integral membrane protein	1.29172	0.102915
MSMEG_0382	MSMEG_0382	putative transport protein	0.77241	0.103047
MSMEG_4693	MSMEG_4693	conserved hypothetical protein	0.899684	0.10325
secG	MSMEG_3087	preprotein translocase, SecG subunit	0.981295	0.103659
MSMEG_0285	MSMEG_0285	transcriptional regulator TetR family protein	1.38431	0.103677
arsC	MSMEG_5428	arsenate reductase	0.98306	0.103719
MSMEG_5617	MSMEG_5617	immunogenic protein MPT63	1.40534	0.103743
MSMEG_4906	MSMEG_4906	ThiS family protein	1.40808	0.10384
MSMEG_6077	MSMEG_6077	transcriptional regulator, CarD family protein	0.782185	0.103906
sufC	MSMEG_3124	FeS assembly ATPase SufC	0.959348	0.103909
MSMEG_0244	MSMEG_0244	two component response transcriptional regulatory protein prra	0.904525	0.10391
ychF	MSMEG_5222	GTP-binding protein YchF	0.810199	0.104105
MSMEG_3342	MSMEG_3342	hypothetical protein	1.17898	0.104136
rpsL	MSMEG_1398	ribosomal protein S12	0.780262	0.104207
MSMEG_5412	MSMEG_5412	immunogenic protein MPT63	0.842608	0.104324
MSMEG_3833	MSMEG_3833	30S ribosomal protein S1	0.765109	0.104356
MSMEG_1862	MSMEG_1862	transposase	1.06415	0.104896
MSMEG_2760	MSMEG_2760	polyphosphate glucokinase	1.11924	0.104996
MSMEG_6409	MSMEG_6409	acyltransferase family protein	0.879305	0.105127
MSMEG_3618	MSMEG_3618	alanine and proline-rich secreted protein apa	0.910843	0.10541
leuC	MSMEG_2387	3-isopropylmalate dehydratase, large subunit	0.847191	0.105581
MSMEG_2864	MSMEG_2864	conserved hypothetical protein	2.71041	0.105832
MSMEG_4244	MSMEG_4244	3-deoxy-7-phosphoheptulonate synthase	0.842291	0.105836
MSMEG_6284	MSMEG_6284	cyclopropane-fatty-acyl-phospholipid synthase	0.818957	0.105903
MSMEG_0241	MSMEG_0241	MmpL11 protein	0.811398	0.105976
topA	MSMEG_6157	DNA topoisomerase I	0.789506	0.106009
rpsG	MSMEG_1399	ribosomal protein S7	0.775109	0.106031
MSMEG_0389	MSMEG_0389	putative glycosyl transferase	0.855361	0.106197
MSMEG_6078	MSMEG_6078	LpqE protein	0.842176	0.106315
MSMEG_3812	MSMEG_3812	acyl-CoA thioesterase	1.01153	0.106515
MSMEG_0061	MSMEG_0061	ftsk/spoiiie family protein	0.868907	0.106593
MSMEG_2647	MSMEG_2647	metallophosphoesterase	0.855475	0.106829
MSMEG_4827	MSMEG_4827	aminoglycoside phosphotransferase	1.27109	0.106888
MSMEG_0615	MSMEG_0615	ATPase, AAA family protein	1.10272	0.107106
MSMEG_0203	MSMEG_0203	IS1096, tnpR protein	0.957521	0.107185
mraZ	MSMEG_4236	MraZ protein	0.78686	0.107221
MSMEG_1261	MSMEG_1261	hypothetical protein	1.09571	0.107336
MSMEG_0614	MSMEG_0614	methyltransferase	1.30068	0.107405
MSMEG_3646	MSMEG_3646	transcriptional regulator, MerR family protein	0.836129	0.107687
MSMEG_0944	MSMEG_0944	DNA binding domain, excisionase family protein	0.911382	0.107785
MSMEG_5722	MSMEG_5722	conserved hypothetical protein	1.47862	0.107877
pntA	MSMEG_0110	NAD(P) transhydrogenase, alpha subunit	0.895045	0.108024
MSMEG_0060	MSMEG_0060	conserved hypothetical protein	0.95937	0.108039
hutI	MSMEG_1182	imidazolonepropionase	1.25512	0.108138
MSMEG_6038	MSMEG_6038	pigment production hydroxylase	1.25055	0.108191
ilvD	MSMEG_0229	dihydroxy-acid dehydratase	0.801423	0.108329
tyrS	MSMEG_3758	tyrosyl-tRNA synthetase	0.933246	0.108375
MSMEG_1927	MSMEG_1927	cobyrinic Acid a,c-diamide synthase	1.07361	0.108425
MSMEG_0009	MSMEG_0009	hypothetical protein	1.13537	0.108879
MSMEG_0692	MSMEG_0692	conserved hypothetical protein	0.811826	0.108887
MSMEG_5748	MSMEG_5748	hypothetical protein	1.13183	0.109122
MSMEG_5292	MSMEG_5292	hypothetical protein	1.07956	0.109192
MSMEG_0847	MSMEG_0847	NADH-ubiquinone/plastoquinone oxidoreductase chain 4l family protein	1.03414	0.109263
MSMEG_6610	MSMEG_6610	protein of unknown function DUF58, putative	1.67977	0.109286
MSMEG_5854	MSMEG_5854	transcriptional regulator, TetR family protein	1.09759	0.109287
MSMEG_3339	MSMEG_3339	hypothetical protein	2.34953	0.109329
MSMEG_2920	MSMEG_2920	aldo/keto reductase	1.21074	0.10972
tal	MSMEG_3102	transaldolase	0.773592	0.109748
MSMEG_4678	MSMEG_4678	hypothetical protein	1.09868	0.109753
MSMEG_1696	MSMEG_1696	regulatory protein, MarR	1.90786	0.109776
thiO	MSMEG_0791	glycine oxidase ThiO	1.13312	0.109817
MSMEG_0561	MSMEG_0561	putative TetR family protein receptor protein	1.31817	0.110122
MSMEG_3058	MSMEG_3058	lipoprotein, nlpa family protein	0.784457	0.110189
gltX	MSMEG_2383	glutamyl-tRNA synthetase	0.813083	0.11039
MSMEG_3082	MSMEG_3082	soul heme-binding protein	1.08798	0.110437
MSMEG_5180	MSMEG_5180	conserved hypothetical protein	1.30835	0.110615
uvrA	MSMEG_3808	excinuclease ABC, A subunit	0.791793	0.110639
MSMEG_0225	MSMEG_0225	MmpL4 protein	0.89551	0.111163
MSMEG_0114	MSMEG_0114	extracellular solute-binding protein, family protein 3	1.23583	0.111484
mfd	MSMEG_5423	transcription-repair coupling factor	0.795412	0.111506
MSMEG_1002	MSMEG_1002	IS1096, tnpR protein	1.04498	0.111542
MSMEG_5207	MSMEG_5207	conserved hypothetical protein	1.34379	0.111553
MSMEG_3896	MSMEG_3896	conserved hypothetical protein	0.851482	0.111747
glpX	MSMEG_5239	fructose-1,6-bisphosphatase, class II	0.795343	0.111767
MSMEG_3513	MSMEG_3513	enhanced intracellular survival protein	0.903463	0.111861
MSMEG_1112	MSMEG_1112	aconitate hydratase, putative	1.07825	0.111924
MSMEG_4618	MSMEG_4618	isochorismatase family protein	1.12971	0.111966
MSMEG_2585	MSMEG_2585	conserved hypothetical protein	1.06391	0.112022
ilvE	MSMEG_4276	branched-chain amino acid aminotransferase	0.809492	0.112188
MSMEG_3026	MSMEG_3026	conserved hypothetical protein	0.878258	0.112367
MSMEG_5786	MSMEG_5786	thiredoxin	1.09987	0.112442
yajC	MSMEG_2960	preprotein translocase, YajC subunit	0.873795	0.112501
glgC	MSMEG_5078	glucose-1-phosphate adenylyltransferase	0.91114	0.112526
MSMEG_6156	MSMEG_6156	IS1096, tnpR protein	1.03827	0.11257
MSMEG_5343	MSMEG_5343	conserved hypothetical protein	1.16739	0.112613
MSMEG_3140	MSMEG_3140	ABC transporter ATP-binding protein, possibly in EF-3 subfamily protein	0.844136	0.112626
ileS	MSMEG_3169	isoleucyl-tRNA synthetase	0.794117	0.112684
MSMEG_2153	MSMEG_2153	transcriptional regulator, TetR family protein	1.41384	0.11303
MSMEG_2928	MSMEG_2928	conserved hypothetical protein	1.39086	0.113066
MSMEG_0786	MSMEG_0786	serine/threonine protein kinase	1.10083	0.113132
MSMEG_6750	MSMEG_6750	hypothetical protein	1.26163	0.113135
ureB	MSMEG_3626	urease, beta subunit	1.1758	0.113229
MSMEG_1967	MSMEG_1967	TetR-family protein transcriptional regulator	1.24241	0.113364
MSMEG_6724	MSMEG_6724	ABC-type cobalt transport system	1.00047	0.113562
MSMEG_5485	MSMEG_5485	molybdopterin biosynthesis protein	0.909075	0.113569
trxB	MSMEG_6933	thioredoxin-disulfide reductase	0.830479	0.113616
MSMEG_3434	MSMEG_3434	peptidyl-prolyl cis-trans isomerase, fkbp-type domain protein	0.963443	0.113636
purL	MSMEG_5824	phosphoribosylformylglycinamidine synthase II	0.77145	0.113656
MSMEG_2511	MSMEG_2511	siderophore utilization protein	1.17264	0.113885
sufB	MSMEG_3122	FeS assembly protein SufB	0.783219	0.113934
MSMEG_4695	MSMEG_4695	protozoan/cyanobacterial globin family protein	1.27455	0.11405
tsf	MSMEG_2520	translation elongation factor Ts	0.745986	0.114136
MSMEG_2361	MSMEG_2361	phosphoribosylglycinamide formyltransferase	1.00884	0.114488
MSMEG_2755	MSMEG_2755	conserved hypothetical protein	0.789348	0.114495
MSMEG_0261	MSMEG_0261	p40 protein	0.907376	0.114498
MSMEG_4976	MSMEG_4976	isochorismatase hydrolase	0.929531	0.114649
MSMEG_2895	MSMEG_2895	short chain oxidoreductase	1.31098	0.114673
MSMEG_6293	MSMEG_6293	transcriptional regulatory protein	1.3752	0.11473
MSMEG_4960	MSMEG_4960	tRNA	1.26935	0.114752
MSMEG_0987	MSMEG_0987	hypothetical protein	0.879577	0.114938
MSMEG_2946	MSMEG_2946	transmembrane protein	1.36496	0.115076
MSMEG_1008	MSMEG_1008	conserved hypothetical protein	1.3158	0.115308
MSMEG_4323	MSMEG_4323	pyruvate dehydrogenase E1 component	0.762841	0.115324
MSMEG_0705	MSMEG_0705	putative permease of the major facilitator superfamily protein	1.00833	0.115325
MSMEG_3658	MSMEG_3658	conserved hypothetical protein	1.73305	0.11541
argD	MSMEG_3773	acetylornithine aminotransferase	0.916637	0.115457
MSMEG_6635	MSMEG_6635	alpha subunit of malonate decarboxylase	1.26128	0.115589
MSMEG_5130	MSMEG_5130	bacterial extracellular solute-binding protein, family protein 5	0.834876	0.115616
tig	MSMEG_4674	trigger factor	0.769509	0.115831
MSMEG_2645	MSMEG_2645	conserved hypothetical protein	1.31172	0.115979
MSMEG_5435	MSMEG_5435	acyl-CoA synthase	0.778528	0.116047
MSMEG_5199	MSMEG_5199	putative acyl-CoA dehydrogenase	0.883817	0.116107
secA	MSMEG_1881	preprotein translocase, SecA subunit	0.756367	0.116154
MSMEG_5901	MSMEG_5901	TrnB2 protein	0.857675	0.116216
MSMEG_5613	MSMEG_5613	probable conserved transmembrane protein	1.09325	0.116296
MSMEG_1257	MSMEG_1257	IS1096, tnpR protein	0.987758	0.116321
MSMEG_1136	MSMEG_1136	conserved hypothetical protein	0.978923	0.11641
MSMEG_0024	MSMEG_0024	peptidyl-prolyl cis-trans isomerase B	0.739191	0.116531
MSMEG_0628	MSMEG_0628	amidohydrolase family protein	0.995553	0.116583
MSMEG_0559	MSMEG_0559	conserved domain protein	0.739524	0.116755
MSMEG_1414	MSMEG_1414	Amidinotransferase	1.16437	0.116831
MSMEG_2407	MSMEG_2407	morphine 6-dehydrogenase	0.827709	0.116891
MSMEG_4957	MSMEG_4957	homoserine dehydrogenase	0.83919	0.117037
MSMEG_3855	MSMEG_3855	hypothetical protein	1.11433	0.117085
MSMEG_3895	MSMEG_3895	proteasome beta subunit	0.794624	0.117218
ispG	MSMEG_2580	4-hydroxy-3-methylbut-2-en-1-yl diphosphate synthase	0.802981	0.117244
MSMEG_0387	MSMEG_0387	Rmt2 protein	0.807265	0.117324
hemD	MSMEG_0954	uroporphyrinogen-III synthase	0.768594	0.117574
rpmJ	MSMEG_1520	ribosomal protein L36	0.746294	0.117592
MSMEG_3766	MSMEG_3766	hypothetical protein	0.885157	0.117654
MSMEG_2667	MSMEG_2667	HpcH/HpaI aldolase/citrate lyase family protein, putative	0.839471	0.117712
MSMEG_2312	MSMEG_2312	hypothetical protein	1.31448	0.117744
MSMEG_5684	MSMEG_5684	phosphoserine aminotransferase, putative	0.827263	0.117876
MSMEG_1467	MSMEG_1467	50S ribosomal protein L5	0.738266	0.118238
MSMEG_6185	MSMEG_6185	NTP pyrophosphohydrolase	1.02852	0.118533
gnd	MSMEG_3632	6-phosphogluconate dehydrogenase, decarboxylating	0.831568	0.11858
MSMEG_6180	MSMEG_6180	secreted protein	0.893048	0.118636
MSMEG_3620	MSMEG_3620	conserved hypothetical protein	0.778477	0.118719
MSMEG_6272	MSMEG_6272	NAD-glutamate dehydrogenase	0.949801	0.118805
MSMEG_1639	MSMEG_1639	conserved hypothetical protein	0.993109	0.11887
prfB	MSMEG_2086	peptide chain release factor 2	0.816657	0.119076
gcvH	MSMEG_3648	glycine cleavage system H protein	0.990398	0.119127
MSMEG_2746	MSMEG_2746	conserved hypothetical alanine and leucine rich protein	0.863507	0.119373
MSMEG_4092	MSMEG_4092	alkanal monooxygenase	1.34165	0.119467
MSMEG_6616	MSMEG_6616	S-(hydroxymethyl)glutathione dehydrogenase	1.15292	0.119495
MSMEG_0788	MSMEG_0788	putative conserved membrane protein	0.938626	0.119562
rpsD	MSMEG_1523	ribosomal protein S4	0.730601	0.119578
MSMEG_6454	MSMEG_6454	conserved hypothetical protein	0.884233	0.120133
MSMEG_5154	MSMEG_5154	conserved hypothetical protein	0.946107	0.120147
pknA	MSMEG_0030	serine/threonine protein kinase PknA	0.795423	0.120177
MSMEG_0071	MSMEG_0071	conserved hypothetical protein	0.777566	0.120259
MSMEG_6922	MSMEG_6922	transporter, major facilitator family protein	1.22513	0.120395
hemH	MSMEG_3152	ferrochelatase	0.805629	0.120559
MSMEG_6700	MSMEG_6700	regulatory protein	1.27203	0.120612
MSMEG_1790	MSMEG_1790	conserved hypothetical protein	1.07031	0.120624
MSMEG_5338	MSMEG_5338	regulatory protein, MarR	1.65916	0.120926
MSMEG_6049	MSMEG_6049	secreted protein	1.04317	0.120983
MSMEG_2829	MSMEG_2829	IS1096, tnpR protein	0.978726	0.120997
MSMEG_3718	MSMEG_3718	conserved hypothetical protein	1.3449	0.121186
rfbB	MSMEG_1512	dTDP-glucose 4,6-dehydratase	0.798761	0.121956
MSMEG_5513	MSMEG_5513	serine/threonine-protein kinase PknE	0.840134	0.122003
aceA	MSMEG_0911	isocitrate lyase	0.808276	0.122096
MSMEG_1963	MSMEG_1963	putative transcriptional regulatory protein	0.996736	0.122266
MSMEG_1279	MSMEG_1279	conserved hypothetical protein	1.17455	0.122473
MSMEG_5089	MSMEG_5089	conserved hypothetical protein	0.875059	0.122491
MSMEG_5275	MSMEG_5275	permease of the major facilitator superfamily protein	0.763877	0.122688
MSMEG_6784	MSMEG_6784	beta-lactamase	1.25748	0.122693
MSMEG_1484	MSMEG_1484	adenylate kinase	0.824078	0.122764
cheR	MSMEG_5553	CheR methyltransferase, SAM binding domain protein	0.856678	0.123216
MSMEG_0622	MSMEG_0622	putative DNA-binding protein	1.05219	0.123278
MSMEG_1152	MSMEG_1152	citrate-proton symporter	1.26026	0.123316
MSMEG_3435	MSMEG_3435	conserved hypothetical protein	0.995143	0.123357
MSMEG_2006	MSMEG_2006	2,3-dihydroxybiphenyl 1,2-dioxygenase	1.06217	0.123378
MSMEG_2327	MSMEG_2327	nudix hydrolase	1.03065	0.123509
MSMEG_0637	MSMEG_0637	iron-sulfur binding oxidoreductase	1.01864	0.123602
MSMEG_6063	MSMEG_6063	Fe uptake system integral membrane protein	0.932956	0.123626
MSMEG_1062	MSMEG_1062	O-succinylbenzoic acid--CoA ligase	1.03181	0.123703
MSMEG_5567	MSMEG_5567	transcriptional regulator, TetR family protein	1.31118	0.123726
MSMEG_3634	MSMEG_3634	IMP dehydrogenase family protein	0.799507	0.12385
MSMEG_2442	MSMEG_2442	ribonuclease HII	1.09845	0.124008
MSMEG_0584	MSMEG_0584	hypothetical protein	0.895124	0.124484
MSMEG_1761	MSMEG_1761	integral membrane protein	0.976948	0.124609
MSMEG_6609	MSMEG_6609	hypothetical protein	2.37832	0.124622
MSMEG_5723	MSMEG_5723	endoribonuclease L-psp family protein	1.42511	0.12468
MSMEG_0215	MSMEG_0215	YhhW family protein	0.980396	0.124756
MSMEG_4296	MSMEG_4296	protease	0.778648	0.125074
ribE	MSMEG_3071	riboflavin synthase, alpha subunit	0.904977	0.125219
MSMEG_6519	MSMEG_6519	pyridoxamine 5'-phosphate oxidase family protein	0.996458	0.12533
MSMEG_3839	MSMEG_3839	DNA polymerase I	0.785505	0.125351
uvrA	MSMEG_6806	excinuclease ABC, A subunit	1.12001	0.125406
rpsC	MSMEG_1442	ribosomal protein S3	0.714276	0.125432
MSMEG_5900	MSMEG_5900	virulence factor Mce family protein	0.846396	0.125479
MSMEG_1959	MSMEG_1959	putative membrane protein	0.736698	0.125762
MSMEG_6209	MSMEG_6209	conserved hypothetical protein	1.17195	0.125811
rplB	MSMEG_1439	ribosomal protein L2	0.708893	0.126068
MSMEG_4284	MSMEG_4284	conserved hypothetical protein	0.785416	0.126173
MSMEG_3502	MSMEG_3502	hypothetical protein	1.48909	0.126279
MSMEG_4985	MSMEG_4985	carbonic anhydrase	0.909598	0.126335
MSMEG_1789	MSMEG_1789	conserved hypothetical protein	1.45954	0.126455
mraW	MSMEG_4235	S-adenosyl-methyltransferase MraW	0.833012	0.126464
MSMEG_2973	MSMEG_2973	peptidyl-prolyl cis-trans isomerase	0.888835	0.126656
MSMEG_4908	MSMEG_4908	endo-type 6-aminohexanoate oligomer hydrolase	0.952307	0.126805
MSMEG_2310	MSMEG_2310	monooxygenase	0.831321	0.12693
MSMEG_1758	MSMEG_1758	hypothetical protein	1.64212	0.127111
MSMEG_3756	MSMEG_3756	ribosomal RNA	0.555541	0.127153
MSMEG_1189	MSMEG_1189	conserved hypothetical protein	1.15839	0.127222
MSMEG_3688	MSMEG_3688	conserved hypothetical protein	0.912121	0.127381
MSMEG_5899	MSMEG_5899	virulence factor Mce family protein	0.838535	0.127421
cdd	MSMEG_1673	cytidine deaminase	1.45736	0.127456
MSMEG_4396	MSMEG_4396	isochorismatase hydrolase	0.877059	0.12748
MSMEG_5379	MSMEG_5379	IS1096, tnpR protein	0.920013	0.127497
MSMEG_3902	MSMEG_3902	ATPase, AAA family protein	0.704	0.127574
MSMEG_2435	MSMEG_2435	30S ribosomal protein S16	0.735175	0.127581
MSMEG_5860	MSMEG_5860	transcriptional regulator, TetR family protein	1.65346	0.12773
MSMEG_4482	MSMEG_4482	DNA primase	0.822461	0.127931
tkt	MSMEG_3103	transketolase	0.721895	0.127993
MSMEG_2833	MSMEG_2833	tRNA	1.53197	0.128054
nagB	MSMEG_2118	glucosamine-6-phosphate isomerase	1.09002	0.128397
MSMEG_6757	MSMEG_6757	glycerol operon regulatory protein	0.798435	0.128495
MSMEG_2117	MSMEG_2117	beta-glucoside-specific EII permease	1.07331	0.128591
MSMEG_4930	MSMEG_4930	ribosomal RNA	0.54953	0.12878
MSMEG_4929	MSMEG_4929	ribosomal RNA	1.06199	0.128839
MSMEG_3079	MSMEG_3079	conserved hypothetical protein	0.972765	0.129306
hypD	MSMEG_2275	hydrogenase expression/formation protein HypD	1.05825	0.129367
MSMEG_5247	MSMEG_5247	PhoH family protein	0.813647	0.129374
MSMEG_6483	MSMEG_6483	methyltransferase type 11	0.907892	0.129682
MSMEG_2768	MSMEG_2768	OB-fold nucleic acid binding domain protein	0.843535	0.130121
MSMEG_0816	MSMEG_0816	flavin-binding monooxygenase	0.95349	0.130132
MSMEG_3997	MSMEG_3997	regulatory protein	0.591912	0.130329
MSMEG_3604	MSMEG_3604	sorbitol utilization protein SOU2	1.29321	0.130451
MSMEG_3508	MSMEG_3508	hydrolase, alpha/beta hydrolase fold family protein	0.941328	0.130453
clpP	MSMEG_4672	Clp protease	0.74002	0.130517
carB	MSMEG_3047	carbamoyl-phosphate synthase, large subunit	0.728872	0.130906
MSMEG_0535	MSMEG_0535	GntR-family protein transcriptional regulator	1.28991	0.131086
MSMEG_2176	MSMEG_2176	conserved hypothetical protein	1.3001	0.131117
MSMEG_5892	MSMEG_5892	alpha,alpha-trehalose-phosphate synthase (UDP-forming)	0.743529	0.131208
MSMEG_1834	MSMEG_1834	phosphomannomutase/phosphoglucomutase	0.786658	0.131226
dacB	MSMEG_6113	D-alanyl-D-alanine carboxypeptidase/D-alanyl-D-alanine-endopeptidase	0.91739	0.131235
MSMEG_0491	MSMEG_0491	transcriptional regulator, LacI family protein	0.953476	0.131356
MSMEG_4965	MSMEG_4965	hypothetical protein	1.11312	0.131609
glnA	MSMEG_4294	glutamine synthetase, type I	0.775948	0.131682
MSMEG_0806	MSMEG_0806	hydrolase	0.905224	0.131779
MSMEG_2807	MSMEG_2807	two-component system response regulator	2.29984	0.131824
MSMEG_6668	MSMEG_6668	ABC transporter, periplasmic substrate-binding protein, putative	1.66245	0.131872
MSMEG_2750	MSMEG_2750	iron-dependent repressor IdeR	0.819568	0.131874
MSMEG_6758	MSMEG_6758	transport integral membrane protein	0.70647	0.131963
rplD	MSMEG_1437	ribosomal protein L4/L1 family protein	0.679701	0.132009
MSMEG_1345	MSMEG_1345	transcription antitermination protein NusG	0.739231	0.132122
pntB	MSMEG_4108	NAD(P) transhydrogenase, beta subunit	0.917965	0.132786
MSMEG_4240	MSMEG_4240	polyprenyl synthetase	0.83612	0.132969
MSMEG_5530	MSMEG_5530	putative aliphatic sulfonates transport permease protein SsuC	1.57603	0.13299
MSMEG_1574	MSMEG_1574	glutamate decarboxylase	0.925625	0.13306
MSMEG_0140	MSMEG_0140	probable conserved mce associated membrane protein	1.16952	0.133174
MSMEG_2785	MSMEG_2785	putative conserved integral membrane protein	0.840497	0.133312
MSMEG_3494	MSMEG_3494	putative secreted protein	0.752177	0.1334
MSMEG_3309	MSMEG_3309	conserved hypothetical protein	0.99771	0.133544
MSMEG_4257	MSMEG_4257	conserved hypothetical protein	0.899523	0.133876
MSMEG_1451	MSMEG_1451	arylsulfatase	1.08958	0.133925
MSMEG_6822	MSMEG_6822	beta-lactamase	0.830172	0.133946
cobA	MSMEG_2618	uroporphyrin-III C-methyltransferase	0.947869	0.13399
panB	MSMEG_4298	3-methyl-2-oxobutanoate hydroxymethyltransferase	0.811171	0.134005
MSMEG_2977	MSMEG_2977	hypothetical protein	1.38028	0.134161
MSMEG_1305	MSMEG_1305	TetR family protein regulatory protein	1.08933	0.134279
MSMEG_0368	MSMEG_0368	hypothetical protein	0.910212	0.13451
MSMEG_0239	MSMEG_0239	O-acetylhomoserine/O-acetylserine sulfhydrylase	0.77078	0.134564
MSMEG_1030	MSMEG_1030	monooxygenase	0.813612	0.134621
infC	MSMEG_3793	translation initiation factor IF-3	0.693974	0.13478
MSMEG_6223	MSMEG_6223	TetR family protein transcriptional repressor LfrR	1.0566	0.134794
MSMEG_0321	MSMEG_0321	transcriptional regulator	0.901129	0.134853
MSMEG_0863	MSMEG_0863	short chain dehydrogenase	1.06026	0.134879
MSMEG_5442	MSMEG_5442	glutamate dehydrogenase	0.86966	0.135087
MSMEG_1787	MSMEG_1787	RsbW protein	0.636574	0.135313
MSMEG_3464	MSMEG_3464	alcohol dehydrogenase	1.24813	0.135406
MSMEG_0309	MSMEG_0309	aldehyde dehydrogenase family protein	0.850086	0.135584
MSMEG_1567	MSMEG_1567	conserved hypothetical protein	0.895017	0.13565
murC	MSMEG_4226	UDP-N-acetylmuramate--alanine ligase	0.875851	0.13567
rplW	MSMEG_1438	ribosomal protein L23	0.682333	0.135718
MSMEG_5096	MSMEG_5096	ISMsm1, transposase orfA	1.6696	0.135929
MSMEG_0158	MSMEG_0158	formyl-coenzyme A transferase	0.913353	0.13598
MSMEG_3496	MSMEG_3496	MmpL4 protein	0.752475	0.136285
MSMEG_2779	MSMEG_2779	conserved hypothetical protein	0.776498	0.136393
MSMEG_1049	MSMEG_1049	methyltransferase, UbiE/COQ5 family protein	0.839026	0.136606
MSMEG_2874	MSMEG_2874	conserved hypothetical protein	1.48119	0.136649
lipA	MSMEG_4286	lipoic acid synthetase	0.748723	0.136662
MSMEG_4221	MSMEG_4221	conserved hypothetical protein	1.14216	0.136675
MSMEG_6861	MSMEG_6861	cupin domain protein	1.84218	0.136771
MSMEG_6447	MSMEG_6447	hypothetical protein	1.17089	0.137281
MSMEG_1452	MSMEG_1452	sulfatase-modifying factor 1	1.1858	0.137401
MSMEG_3726	MSMEG_3726	alcohol dehydrogenase	1.2038	0.137413
tpiA	MSMEG_6785	triosephosphate isomerase	1.22865	0.137632
MSMEG_0346	MSMEG_0346	virulence factor	1.18668	0.137661
MSMEG_4947	MSMEG_4947	glycosyl trasferase	1.10087	0.137877
MSMEG_6222	MSMEG_6222	integral membrane protein	1.10126	0.138097
MSMEG_4528	MSMEG_4528	phosphoadenosine phosphosulfate reductase	0.756303	0.138165
MSMEG_4313	MSMEG_4313	glyoxalase/bleomycin resistance protein/dioxygenase	0.988019	0.138257
MSMEG_5240	MSMEG_5240	fumarate hydratase class II	0.740159	0.138266
MSMEG_0796	MSMEG_0796	ABC transporter integral membrane subunit	1.21511	0.138585
MSMEG_1650	MSMEG_1650	methyltransferase type 11	0.772711	0.138851
MSMEG_0066	MSMEG_0066	early secretory antigenic target, 6 kDa	0.886192	0.138992
MSMEG_6661	MSMEG_6661	O-methyltransferase, putative	1.14839	0.139101
MSMEG_4183	MSMEG_4183	phosphoglycolate phosphatase, chromosomal	0.8896	0.139178
MSMEG_2328	MSMEG_2328	probable enoyl-CoA hydratase	1.13286	0.139298
MSMEG_2641	MSMEG_2641	enoyl-CoA hydratase	1.03021	0.139544
dxs	MSMEG_2776	1-deoxy-D-xylulose-5-phosphate synthase	0.760601	0.13963
atpG	MSMEG_4937	ATP synthase F1, gamma subunit	0.697034	0.139728
MSMEG_3354	MSMEG_3354	TetR family protein transcriptional regulatory protein	1.44439	0.13974
MSMEG_4577	MSMEG_4577	DegV family protein	1.06681	0.139815
MSMEG_5071	MSMEG_5071	conserved hypothetical protein	1.02408	0.140007
MSMEG_6563	MSMEG_6563	dihydrokaempferol 4-reductase	1.19782	0.140038
MSMEG_5345	MSMEG_5345	glycosyl hydrolases family protein 16	0.958611	0.140079
MSMEG_0846	MSMEG_0846	NADH-ubiquinone oxidoreductase/multisubunit na+/h+ antiporter, d subunit	0.968911	0.140371
rpsE	MSMEG_1472	ribosomal protein S5	0.682428	0.140715
MSMEG_3722	MSMEG_3722	bifunctional coenzyme PQQ synthesis protein C/D	2.05718	0.140745
MSMEG_4470	MSMEG_4470	ABC transporter	0.937143	0.140746
MSMEG_1199	MSMEG_1199	conserved hypothetical protein	0.934855	0.141066
MSMEG_0971	MSMEG_0971	conserved hypothetical protein	0.946855	0.14118
MSMEG_5755	MSMEG_5755	tRNA	1.46924	0.141618
MSMEG_0357	MSMEG_0357	transmembrane transport protein	1.2109	0.141655
MSMEG_1123	MSMEG_1123	cobalamin synthesis protein	1.21579	0.141741
MSMEG_2772	MSMEG_2772	amino acid permease	0.791457	0.141944
MSMEG_0699	MSMEG_0699	conserved hypothetical proline rich protein	-0.241729	0.14209
MSMEG_0265	MSMEG_0265	uracil DNA glycosylase superfamily protein	1.54104	0.142359
recB	MSMEG_1327	exodeoxyribonuclease V, beta subunit	0.964062	0.142572
MSMEG_0083	MSMEG_0083	membrane-anchored mycosin mycp1	0.865377	0.142574
MSMEG_0381	MSMEG_0381	Mmp14a protein	0.671883	0.142615
MSMEG_6319	MSMEG_6319	penicillin-binding protein, transpeptidase	0.883758	0.142777
MSMEG_5431	MSMEG_5431	ribosomal protein L25, Ctc-form	0.711035	0.143143
MSMEG_2648	MSMEG_2648	Sfp-type phosphopantetheinyl transferase	0.993089	0.143439
MSMEG_5769	MSMEG_5769	hypothetical protein	0.919127	0.143626
mce	MSMEG_4921	methylmalonyl-CoA epimerase	0.755089	0.143879
MSMEG_4355	MSMEG_4355	peptide ABC transporter, permease protein	1.25038	0.144051
MSMEG_3070	MSMEG_3070	LprG protein	0.727788	0.144065
MSMEG_1514	MSMEG_1514	conserved hypothetical protein	1.0003	0.14425
MSMEG_4839	MSMEG_4839	carboxymuconolactone decarboxylase	2.59895	0.144583
MSMEG_4246	MSMEG_4246	probable conserved integral membrane protein	0.939085	0.14459
MSMEG_4394	MSMEG_4394	LysR family protein transcriptional regulatory protein	1.04733	0.144625
MSMEG_1047	MSMEG_1047	nudix hydrolase	0.940757	0.144999
uvrB	MSMEG_3816	excinuclease ABC, B subunit	0.875491	0.145134
MSMEG_6537	MSMEG_6537	transcriptional regulator, TetR family protein	1.41046	0.145324
MSMEG_1243	MSMEG_1243	conserved hypothetical protein	0.762853	0.145388
MSMEG_4703	MSMEG_4703	glycerol-3-phosphate acyltransferase	0.868383	0.145959
MSMEG_4857	MSMEG_4857	conserved domain protein	1.72414	0.146217
MSMEG_4745	MSMEG_4745	ErfK/YbiS/YcfS/YnhG family protein	0.772657	0.146317
MSMEG_1950	MSMEG_1950	conserved hypothetical protein	1.22983	0.146328
cysM	MSMEG_4905	cysteine synthase B	0.791832	0.146647
MSMEG_2132	MSMEG_2132	acyl carrier protein Acp	1.24822	0.146661
MSMEG_2168	MSMEG_2168	hypothetical protein	1.86814	0.146802
MSMEG_2381	MSMEG_2381	conserved hypothetical protein	0.807779	0.147057
MSMEG_5293	MSMEG_5293	hypothetical protein	1.07999	0.147257
MSMEG_0698	MSMEG_0698	isoniazid inductible protein IniC	0.861116	0.147517
MSMEG_2626	MSMEG_2626	conserved hypothetical protein	0.713185	0.147685
MSMEG_6929	MSMEG_6929	integral membrane protein MviN, putative	0.779293	0.147747
MSMEG_3872	MSMEG_3872	precorrin-8X methylmutase	1.17534	0.147903
MSMEG_4634	MSMEG_4634	hypothetical protein	2.19149	0.147928
MSMEG_4676	MSMEG_4676	tRNA	2.39209	0.147938
MSMEG_5952	MSMEG_5952	conserved hypothetical protein, putative	1.75175	0.148081
MSMEG_0824	MSMEG_0824	conserved hypothetical protein	0.959677	0.148228
acpS	MSMEG_4756	holo-(acyl-carrier-protein) synthase	0.740807	0.148309
MSMEG_1245	MSMEG_1245	phosphoadenosine phosphosulfate reductase	0.781432	0.148475
MSMEG_2131	MSMEG_2131	acyl-CoA synthase	1.0715	0.148589
MSMEG_1629	MSMEG_1629	hypothetical protein	0.790312	0.148652
MSMEG_2164	MSMEG_2164	transcriptional regulator, putative	0.923261	0.148753
ribF	MSMEG_2653	riboflavin biosynthesis protein RibF	0.94625	0.148848
trpB	MSMEG_3220	tryptophan synthase, beta subunit	0.770741	0.149023
MSMEG_6681	MSMEG_6681	hypothetical protein	1.89657	0.149056
MSMEG_3796	MSMEG_3796	lysyl-tRNA synthetase	0.898372	0.149175
MSMEG_5589	MSMEG_5589	manganese transport protein MntH	0.83428	0.14941
MSMEG_6428	MSMEG_6428	conserved hypothetical protein	1.25521	0.149793
MSMEG_0067	MSMEG_0067	conserved hypothetical protein	0.802076	0.149943
MSMEG_3051	MSMEG_3051	guanylate kinase	0.762828	0.149982
MSMEG_3321	MSMEG_3321	ATP/GTP-binding protein	1.12054	0.150225
MSMEG_4261	MSMEG_4261	ubiquinol-cytochrome c reductase cytochrome c subunit	0.64603	0.150263
MSMEG_2786	MSMEG_2786	hydrolase, alpha/beta fold family protein	0.896311	0.150595
MSMEG_2793	MSMEG_2793	sensor-type histidine kinase PrrB	0.857097	0.150606
MSMEG_0078	MSMEG_0078	hypothetical protein	0.896711	0.150708
snm	MSMEG_0623	secretion protein Snm4	0.969108	0.15074
MSMEG_0688	MSMEG_0688	aspartate aminotransferase	0.815008	0.15075
MSMEG_3022	MSMEG_3022	transglycosylase associated protein	0.874629	0.150821
MSMEG_4909	MSMEG_4909	conserved hypothetical protein	0.909697	0.150979
bioA	MSMEG_3188	adenosylmethionine-8-amino-7-oxononanoate transaminase	1.13458	0.151279
thiG	MSMEG_0793	thiazole biosynthesis protein ThiG	0.908327	0.151296
prrA	MSMEG_5662	DNA-binding response regulator PrrA	0.998723	0.151866
MSMEG_1736	MSMEG_1736	glycerol-3-phosphate dehydrogenase 2	0.798103	0.152066
MSMEG_5314	MSMEG_5314	conserved hypothetical protein	2.00197	0.152137
MSMEG_6632	MSMEG_6632	beta subunit of malonate decarboxylase	1.17613	0.1522
MSMEG_4098	MSMEG_4098	ABC transporter ATP-binding protein	1.52594	0.152227
rho	MSMEG_4954	transcription termination factor Rho	0.681533	0.152317
acpP	MSMEG_4326	acyl carrier protein	0.691405	0.152729
MSMEG_3596	MSMEG_3596	ATPase	0.798019	0.152731
MSMEG_6149	MSMEG_6149	IS1096, tnpR protein	0.909139	0.152957
argH	MSMEG_3769	argininosuccinate lyase	0.767914	0.153084
MSMEG_0586	MSMEG_0586	stas domain, putative	0.785267	0.153274
MSMEG_4753	MSMEG_4753	antioxidant, AhpC/TSA family protein	0.881906	0.153284
MSMEG_4972	MSMEG_4972	acetyltransferase	1.23585	0.153327
MSMEG_2045	MSMEG_2045	monoxygenase	0.770181	0.153384
MSMEG_0621	MSMEG_0621	low molecular weight protein antigen 7	1.08756	0.153623
MSMEG_5637	MSMEG_5637	penicillin-binding protein 4	1.08535	0.153667
atpC	MSMEG_4935	ATP synthase F1, epsilon subunit	0.747494	0.153698
MSMEG_6317	MSMEG_6317	lipolytic enzyme, G-D-S-L	0.886459	0.15378
MSMEG_0380	MSMEG_0380	MmpS4 protein	0.749134	0.153944
MSMEG_2357	MSMEG_2357	cysteine desulfurase	0.83614	0.154044
metH	MSMEG_4185	methionine synthase	0.650081	0.154376
cbiQ	MSMEG_2609	cobalt ABC transporter, permease protein CbiQ	0.937771	0.154446
MSMEG_3500	MSMEG_3500	conserved hypothetical protein	0.844537	0.154463
glnA	MSMEG_4290	glutamine synthetase, type I	0.642842	0.154474
gyrB	MSMEG_0005	DNA gyrase, B subunit	0.643982	0.154498
MSMEG_2207	MSMEG_2207	beta-ketothiolase	1.03887	0.154668
recO	MSMEG_4491	DNA repair protein RecO	0.999588	0.155008
purQ	MSMEG_5831	phosphoribosylformylglycinamidine synthase I	0.7366	0.155102
thrS	MSMEG_2931	threonyl-tRNA synthetase	0.698907	0.155387
clpX	MSMEG_4671	ATP-dependent Clp protease, ATP-binding subunit ClpX	0.661136	0.15543
MSMEG_2498	MSMEG_2498	conserved hypothetical protein	1.25782	0.155432
glpK	MSMEG_6759	glycerol kinase	0.64373	0.155538
MSMEG_2415	MSMEG_2415	hemerythrin HHE cation binding region	1.21478	0.155612
MSMEG_5894	MSMEG_5894	conserved hypothetical protein	0.844124	0.155981
MSMEG_2579	MSMEG_2579	zinc metalloprotease	0.722691	0.156042
MSMEG_5416	MSMEG_5416	LpqU protein	1.17206	0.156245
MSMEG_5790	MSMEG_5790	SseC protein	0.686753	0.156401
thiS	MSMEG_0792	thiamine biosynthesis protein ThiS	1.06969	0.156576
trpA	MSMEG_3221	tryptophan synthase, alpha subunit	0.787175	0.156797
MSMEG_4133	MSMEG_4133	transposase	0.880197	0.157006
MSMEG_6036	MSMEG_6036	biphenyl-2,3-diol 1,2-dioxygenase	0.954042	0.157219
MSMEG_2282	MSMEG_2282	IS1096, tnpR protein	0.965265	0.157277
MSMEG_0412	MSMEG_0412	conserved hypothetical protein	0.750179	0.157425
MSMEG_0909	MSMEG_0909	acyl-ACP thioesterase superfamily protein	0.854733	0.157593
MSMEG_2220	MSMEG_2220	enoyl-CoA hydratase/isomerase	1.65953	0.157598
MSMEG_6388	MSMEG_6388	probable arabinosyltransferase B	0.727863	0.158141
MSMEG_1360	MSMEG_1360	endonuclease/exonuclease/phosphatase	1.06997	0.158153
rnhA	MSMEG_5562	RNase H	0.928759	0.158209
MSMEG_4231	MSMEG_4231	UDP-N-acetylmuramoyl-tripeptide--D-alanyl-D-alanine ligase	0.960841	0.158242
MSMEG_1757	MSMEG_1757	DEAD/DEAH box helicase	0.969961	0.158324
MSMEG_5333	MSMEG_5333	hypothetical protein	1.02108	0.158576
trpE	MSMEG_3217	anthranilate synthase component I	0.727959	0.158631
MSMEG_5591	MSMEG_5591	conserved hypothetical protein	0.849966	0.159068
MSMEG_4019	MSMEG_4019	AMP-dependent synthetase and ligase	1.65271	0.159114
MSMEG_2999	MSMEG_2999	conserved protein	1.05243	0.159123
MSMEG_2330	MSMEG_2330	SAM-dependent methyltransferase	0.881245	0.15936
MSMEG_5976	MSMEG_5976	epimerase/dehydratase	1.05867	0.15942
MSMEG_5880	MSMEG_5880	nicotine dehydrogenase	1.16451	0.159509
MSMEG_6154	MSMEG_6154	adenylate cyclase, family protein 3	0.749069	0.159519
MSMEG_2619	MSMEG_2619	efflux protein	0.691528	0.159632
MSMEG_6329	MSMEG_6329	conserved hypothetical protein	0.735503	0.15976
MSMEG_2490	MSMEG_2490	decarboxylase	1.06475	0.15993
MSMEG_6192	MSMEG_6192	conserved hypothetical protein	0.932297	0.160038
MSMEG_6699	MSMEG_6699	conserved hypothetical protein	1.18181	0.160342
MSMEG_6761	MSMEG_6761	glycerol-3-phosphate dehydrogenase 2	0.617727	0.160351
hemA	MSMEG_0952	glutamyl-tRNA reductase	0.65551	0.160584
MSMEG_5498	MSMEG_5498	conserved hypothetical protein	1.78561	0.160802
MSMEG_1611	MSMEG_1611	transcriptional regulator, TetR family protein, putative	0.986929	0.160998
MSMEG_1076	MSMEG_1076	conserved hypothetical protein	0.68768	0.161129
MSMEG_0717	MSMEG_0717	aldose 1-epimerase subfamily protein	1.04349	0.161636
MSMEG_0411	MSMEG_0411	acyl-CoA synthase	0.724142	0.161691
MSMEG_1031	MSMEG_1031	conserved hypothetical protein	1.23322	0.162015
MSMEG_4195	MSMEG_4195	conserved hypothetical protein	1.06582	0.162138
MSMEG_5674	MSMEG_5674	membrane transport protein	1.00444	0.162197
MSMEG_5937	MSMEG_5937	4-hydroxy-2-oxovalerate aldolase	0.794279	0.162204
MSMEG_3493	MSMEG_3493	putative secreted protein	0.826742	0.162259
MSMEG_6349	MSMEG_6349	tRNA	1.41304	0.162388
MSMEG_1343	MSMEG_1343	tRNA	1.34817	0.162569
MSMEG_2318	MSMEG_2318	GTP cyclohydrolase II	0.956791	0.162807
MSMEG_3289	MSMEG_3289	gp61 protein	1.00438	0.162952
MSMEG_3382	MSMEG_3382	transcriptional regulator, ArsR family protein	1.22248	0.162988
nadD	MSMEG_4581	nicotinate (nicotinamide) nucleotide adenylyltransferase	0.784726	0.163257
MSMEG_2958	MSMEG_2958	conserved hypothetical protein	1.04529	0.163264
MSMEG_1957	MSMEG_1957	conserved hypothetical protein	0.747431	0.163277
metG	MSMEG_5441	methionyl-tRNA synthetase	0.736755	0.16366
MSMEG_1891	MSMEG_1891	conserved hypothetical protein	0.966586	0.163988
MSMEG_0575	MSMEG_0575	MmpS1 protein	1.1501	0.164247
MSMEG_3240	MSMEG_3240	DNA-binding response regulator, LuxR family protein	1.22049	0.164395
MSMEG_4795	MSMEG_4795	ABC-transporter integral membrane protein	1.5442	0.164662
cysS	MSMEG_4189	cysteinyl-tRNA synthetase	0.816301	0.164707
MSMEG_0135	MSMEG_0135	virulence factor Mce family protein	0.752795	0.164909
MSMEG_1901	MSMEG_1901	DNA-binding HTH domain containing protein, putative	1.09871	0.164973
MSMEG_1093	MSMEG_1093	urease gamma/beta subunit	1.55826	0.16506
MSMEG_5055	MSMEG_5055	NAD-dependent malic enzyme	0.850536	0.165093
MSMEG_4225	MSMEG_4225	putative Cell division protein FtsQ	0.818908	0.165144
MSMEG_6562	MSMEG_6562	putative acyl-CoA dehydrogenase	1.02193	0.165231
MSMEG_6376	MSMEG_6376	transcriptional regulator LacI family protein	1.17361	0.165488
MSMEG_3894	MSMEG_3894	proteasome alpha subunit	0.684863	0.165647
aspS	MSMEG_3003	aspartyl-tRNA synthetase	0.700759	0.165812
MSMEG_1034	MSMEG_1034	putative esterase family protein	1.00055	0.165906
MSMEG_6402	MSMEG_6402	PAP2 superfamily protein	0.87342	0.165991
MSMEG_0894	MSMEG_0894	dihydrodipicolinate reductase	1.07486	0.166692
MSMEG_3236	MSMEG_3236	ABC-type amino acid transport system, permease component	0.797911	0.166785
MSMEG_6520	MSMEG_6520	orotate phosphoribosyltransferase	0.881817	0.166861
MSMEG_5208	MSMEG_5208	conserved hypothetical protein	1.28376	0.167279
MSMEG_6489	MSMEG_6489	2,6-dihydroxypyridine hydroxylase	1.53316	0.167492
MSMEG_6702	MSMEG_6702	[NADP+] succinate-semialdehyde dehydrogenase	1.6011	0.167543
fabG	MSMEG_2206	3-oxoacyl-(acyl-carrier-protein) reductase	0.991884	0.167546
MSMEG_0136	MSMEG_0136	virulence factor Mce family protein, putative	0.817081	0.167562
MSMEG_1781	MSMEG_1781	hypothetical protein	1.69964	0.167593
MSMEG_4717	MSMEG_4717	Carboxyl transferase domain protein	1.01628	0.167813
MSMEG_6575	MSMEG_6575	beta-lactamase	0.955718	0.167829
MSMEG_0916	MSMEG_0916	transcriptional regulator, TetR family protein	0.780251	0.168819
MSMEG_0978	MSMEG_0978	aminotransferase, class V superfamily protein	0.954914	0.168905
MSMEG_0113	MSMEG_0113	taurine transport system permease protein TauC	1.11813	0.168914
murI	MSMEG_4903	glutamate racemase	1.15462	0.169058
MSMEG_6143	MSMEG_6143	conserved hypothetical protein	1.07849	0.16915
MSMEG_2376	MSMEG_2376	conserved hypothetical protein	1.01434	0.169246
MSMEG_1108	MSMEG_1108	hydrolase, alpha/beta fold family protein	0.829177	0.169355
pyk	MSMEG_3227	pyruvate kinase	0.612668	0.169542
MSMEG_0359	MSMEG_0359	conserved hypothetical protein	0.683774	0.169818
MSMEG_3495	MSMEG_3495	MmpS5 protein	0.90789	0.170261
MSMEG_3741	MSMEG_3741	transcriptional regulator	0.879443	0.170621
glmS	MSMEG_1568	glucosamine--fructose-6-phosphate aminotransferase, isomerizing	0.686839	0.170738
MSMEG_4578	MSMEG_4578	conserved hypothetical protein	1.00846	0.170832
MSMEG_6746	MSMEG_6746	oxidoreductase, aldo/keto reductase family protein	0.682187	0.170945
MSMEG_6353	MSMEG_6353	delta3,5-delta2,4-dienoyl-CoA isomerase	0.768238	0.171174
MSMEG_5184	MSMEG_5184	alpha-methylacyl-CoA racemase, putative	1.13533	0.17135
MSMEG_5518	MSMEG_5518	antigen 34 kDa	0.653008	0.1715
MSMEG_6039	MSMEG_6039	oxidoreductase, electron transfer component	1.05643	0.171754
MSMEG_5191	MSMEG_5191	siderophore binding protein	0.947308	0.171805
MSMEG_6525	MSMEG_6525	hypothetical protein	1.00621	0.171907
sppA	MSMEG_1476	signal peptide peptidase SppA, 67K type	0.767216	0.17205
MSMEG_0538	MSMEG_0538	regulatory protein, MarR	0.723576	0.172159
MSMEG_5629	MSMEG_5629	conserved hypothetical protein	1.15957	0.172198
MSMEG_6485	MSMEG_6485	ATP binding protein	0.992279	0.172244
MSMEG_5538	MSMEG_5538	[NADP+] succinate-semialdehyde dehydrogenase	0.750461	0.172424
MSMEG_5065	MSMEG_5065	Mg/Co/Ni transporter MgtE	0.906171	0.172635
MSMEG_5486	MSMEG_5486	peptidase S1 and S6, chymotrypsin/Hap	0.723403	0.172717
MSMEG_0233	MSMEG_0233	lipoprotein Lpps	0.654522	0.172732
MSMEG_0552	MSMEG_0552	conserved hypothetical protein	1.06896	0.172829
MSMEG_0738	MSMEG_0738	conserved hypothetical protein	0.900567	0.173008
MSMEG_6907	MSMEG_6907	MmcI protein	0.807485	0.173174
MSMEG_6218	MSMEG_6218	secreted protein	1.02204	0.17322
MSMEG_0737	MSMEG_0737	dehydrogenase	0.897339	0.173365
moxR	MSMEG_3147	ATPase, MoxR family protein	0.648169	0.173724
MSMEG_2677	MSMEG_2677	conserved large membrane protein	1.53545	0.174086
MSMEG_5302	MSMEG_5302	aerobic C4-dicarboxylate transport protein	0.772128	0.174136
MSMEG_4199	MSMEG_4199	conserved hypothetical protein	0.846275	0.174462
rfbA	MSMEG_5983	glucose-1-phosphate thymidylyltransferase	1.40665	0.17449
MSMEG_6811	MSMEG_6811	conserved hypothetical protein	1.17311	0.174575
MSMEG_3308	MSMEG_3308	universal stress protein family protein, putative	0.996526	0.174639
gpsI	MSMEG_2656	guanosine pentaphosphate synthetase I/polyribonucleotide nucleotidyltransferase	0.541095	0.174977
typA	MSMEG_5132	GTP-binding protein TypA/BipA	0.6276	0.175043
leuA	MSMEG_6271	2-isopropylmalate synthase	0.672894	0.175314
MSMEG_4020	MSMEG_4020	enoyl-CoA hydratase/isomerase family protein	1.63211	0.175334
rpsM	MSMEG_1521	ribosomal protein S13p/S18e	0.607904	0.175498
MSMEG_0686	MSMEG_0686	oxidoreductase	1.09554	0.175642
MSMEG_2227	MSMEG_2227	carnitinyl-CoA dehydratase	1.20893	0.175816
MSMEG_5603	MSMEG_5603	transcriptional regulator, ArsR family protein	1.29634	0.175891
MSMEG_1131	MSMEG_1131	tryptophan-rich sensory protein	0.858776	0.175983
MSMEG_2608	MSMEG_2608	cobalt transport protein CbiM	0.866681	0.176104
rplR	MSMEG_1471	ribosomal protein L18	0.604143	0.17611
smpB	MSMEG_2091	SsrA-binding protein	0.875803	0.176124
MSMEG_0845	MSMEG_0845	multisubunit Na+/H+ antiporter	0.923643	0.176187
MSMEG_1513	MSMEG_1513	conserved hypothetical protein	0.984167	0.176345
MSMEG_1441	MSMEG_1441	50S ribosomal protein L22	0.60523	0.176543
MSMEG_2338	MSMEG_2338	IS1096, tnpR protein	0.921703	0.176744
MSMEG_6944	MSMEG_6944	conserved hypothetical protein, putative	0.665973	0.176804
MSMEG_6909	MSMEG_6909	amino acid ABC transporter, permease protein, 3-TM region, His/Glu/Gln/Arg/opine family protein	0.958643	0.176818
MSMEG_1985	MSMEG_1985	transcriptional regulator, LysR family protein	1.18833	0.176869
MSMEG_5122	MSMEG_5122	ferredoxin	0.741011	0.177111
MSMEG_0732	MSMEG_0732	chaperone ClpB	0.742442	0.177587
MSMEG_2231	MSMEG_2231	AMP-binding enzyme	1.59962	0.17759
MSMEG_5836	MSMEG_5836	conserved hypothetical protein	1.04414	0.177609
MSMEG_1974	MSMEG_1974	propane monooxygenase coupling protein	1.69811	0.177612
MSMEG_0129	MSMEG_0129	cyclase/dehydrase family protein	0.757044	0.177697
MSMEG_1952	MSMEG_1952	ATP-dependent DNA helicase	0.848593	0.177746
aroE	MSMEG_3028	shikimate-5-dehydrogenase	0.906275	0.177752
MSMEG_5895	MSMEG_5895	virulence factor mce family protein	0.727961	0.177757
MSMEG_4402	MSMEG_4402	IS1096, tnpR protein	0.863119	0.177921
MSMEG_1515	MSMEG_1515	two-component sensor histidine kinase	0.739664	0.177985
pyrB	MSMEG_3043	aspartate carbamoyltransferase	1.0958	0.178186
MSMEG_4118	MSMEG_4118	acyl-CoA dehydrogenase	1.08582	0.178191
MSMEG_6008	MSMEG_6008	acetyl-CoA acetyltransferase	0.868374	0.178363
MSMEG_2902	MSMEG_2902	hydrolase, putative	1.18709	0.178665
MSMEG_2862	MSMEG_2862	conserved hypothetical protein	2.3476	0.178745
MSMEG_4401	MSMEG_4401	phosphonoacetaldehyde hydrolase	1.00936	0.178846
MSMEG_5948	MSMEG_5948	glycosyl transferase	1.32445	0.178855
MSMEG_2397	MSMEG_2397	transcriptional regulatory protein, AsnC family protein	1.04541	0.178972
MSMEG_3044	MSMEG_3044	dihydroorotase	1.02399	0.178985
MSMEG_1684	MSMEG_1684	conserved hypothetical protein	0.702324	0.178996
MSMEG_5414	MSMEG_5414	septum formation initiator subfamily protein, putative	0.698744	0.179055
MSMEG_5424	MSMEG_5424	transcriptional regulator, TetR family protein	0.957581	0.179313
MSMEG_1180	MSMEG_1180	N-carbamoyl-L-amino acid hydrolase	0.975413	0.179378
MSMEG_3593	MSMEG_3593	conserved hypothetical protein	1.05941	0.179527
MSMEG_5554	MSMEG_5554	antar domain protein	0.961788	0.179917
MSMEG_1838	MSMEG_1838	cationic amino acid transporter	1.07543	0.180021
MSMEG_1396	MSMEG_1396	LprB protein	0.881308	0.180158
MSMEG_3752	MSMEG_3752	conserved hypothetical protein	0.983099	0.1804
MSMEG_4251	MSMEG_4251	cyclase/dehydrase	0.841459	0.180491
MSMEG_3303	MSMEG_3303	carboxylic ester hydrolase	0.865775	0.180888
MSMEG_6749	MSMEG_6749	conserved hypothetical protein	1.29265	0.181152
MSMEG_4916	MSMEG_4916	alpha-amylase family protein	0.790975	0.181293
MSMEG_0141	MSMEG_0141	probable conserved mce associated transmembrane protein	1.10563	0.181391
MSMEG_3415	MSMEG_3415	MarR-family protein regulatory protein	1.32917	0.181875
MSMEG_0079	MSMEG_0079	hypothetical protein	0.89246	0.181963
MSMEG_3674	MSMEG_3674	hypothetical protein	0.943793	0.182001
MSMEG_4217	MSMEG_4217	DivIVA protein	0.652127	0.182084
gcvT	MSMEG_4278	glycine cleavage system T protein	0.660549	0.182086
MSMEG_4887	MSMEG_4887	cytochrome P450	1.21266	0.182335
MSMEG_1516	MSMEG_1516	thioredoxin reductase	0.637609	0.182367
MSMEG_6250	MSMEG_6250	glutamate--cysteine ligase	1.04493	0.18255
MSMEG_6577	MSMEG_6577	methylmalonyl-CoA carboxyltransferase 12S subunit	1.00566	0.182596
MSMEG_5604	MSMEG_5604	integral membrane protein	1.17518	0.18263
MSMEG_1039	MSMEG_1039	Periplasmic binding protein	0.827482	0.182733
MSMEG_0086	MSMEG_0086	1-phosphofructokinase	0.988397	0.182735
MSMEG_1247	MSMEG_1247	conserved hypothetical protein	0.851131	0.182903
lepA	MSMEG_4556	GTP-binding protein LepA	0.675679	0.182903
rplC	MSMEG_1436	ribosomal protein L3	0.572217	0.183114
MSMEG_1058	MSMEG_1058	IS1096, tnpR protein	0.864715	0.183445
MSMEG_1161	MSMEG_1161	taurine transport system permease protein TauC	2.05045	0.183539
MSMEG_6678	MSMEG_6678	conserved hypothetical protein	1.09504	0.183778
MSMEG_4419	MSMEG_4419	glucose-1-dehydrogenase	1.60722	0.183948
MSMEG_2322	MSMEG_2322	hypothetical protein	0.773148	0.183976
MSMEG_5595	MSMEG_5595	MarR-family protein transcriptional regulator	1.15432	0.184209
MSMEG_4142	MSMEG_4142	transcriptional repressor, TetR family protein, putative	0.786425	0.184605
MSMEG_4314	MSMEG_4314	hypothetical protein	0.835166	0.185123
MSMEG_5775	MSMEG_5775	LytR/CpsA/Psr family protein	0.658298	0.185171
MSMEG_1614	MSMEG_1614	glutamine transport ATP-binding protein GlnQ	1.36266	0.185209
MSMEG_2624	MSMEG_2624	conserved hypothetical protein	0.92336	0.185738
MSMEG_1141	MSMEG_1141	ABC-transporter integral membrane protein	1.25585	0.185816
katA	MSMEG_6232	catalase KatA	1.1366	0.186427
MSMEG_0933	MSMEG_0933	conserved hypothetical protein	0.70481	0.186899
MSMEG_2887	MSMEG_2887	conserved hypothetical protein	2.03633	0.187661
pepN	MSMEG_4690	aminopeptidase N	0.580247	0.187725
MSMEG_1042	MSMEG_1042	hypothetical protein	0.778921	0.187825
MSMEG_3605	MSMEG_3605	sorbitol dehydrogenase	1.14478	0.187922
dapB	MSMEG_2664	dihydrodipicolinate reductase	0.832626	0.188054
mmsA	MSMEG_2449	methylmalonate-semialdehyde dehydrogenase	0.957271	0.188402
MSMEG_0275	MSMEG_0275	bacterial microcompartments protein family protein	2.03572	0.188443
MSMEG_0437	MSMEG_0437	conserved hypothetical integral membrane protein	0.923473	0.188648
MSMEG_5587	MSMEG_5587	hypothetical protein	1.10148	0.188973
MSMEG_6375	MSMEG_6375	transporter, major facilitator family protein	1.18107	0.189229
MSMEG_0216	MSMEG_0216	3-hydroxyacyl-CoA dehydrogenase	0.718648	0.189432
MSMEG_0146	MSMEG_0146	mosc domain protein	0.864918	0.190014
MSMEG_3680	MSMEG_3680	hypothetical protein	0.790719	0.190222
MSMEG_1143	MSMEG_1143	mce related protein	1.08276	0.190354
MSMEG_0690	MSMEG_0690	iron-sulfur cluster-binding protein	0.667825	0.19052
MSMEG_5943	MSMEG_5943	putative peroxisomal multifunctional enzyme type 2	1.09206	0.190845
MSMEG_0781	MSMEG_0781	amino acid permease	0.907226	0.191247
MSMEG_1679	MSMEG_1679	AmiB	0.662432	0.191438
MSMEG_0333	MSMEG_0333	Carboxyl transferase domain protein	1.09329	0.191607
MSMEG_2021	MSMEG_2021	lipopolysaccharide biosynthesis acyltransferase, M	1.05794	0.191704
MSMEG_6042	MSMEG_6042	transcriptional regulator, TetR family protein	0.911993	0.191887
MSMEG_4831	MSMEG_4831	transcriptional regulator, TetR family protein	1.042	0.19195
MSMEG_2081	MSMEG_2081	putative acyl-CoA dehydrogenase	0.558036	0.192077
MSMEG_0838	MSMEG_0838	AsnC-family protein transcriptional regulator	-0.182303	0.192295
MSMEG_6217	MSMEG_6217	integral membrane protein	0.966682	0.192528
MSMEG_5198	MSMEG_5198	carnitinyl-CoA dehydratase	0.827734	0.19262
MSMEG_4646	MSMEG_4646	pyruvate synthase	0.56827	0.192658
MSMEG_4252	MSMEG_4252	conserved hypothetical protein	1.17574	0.192677
MSMEG_1038	MSMEG_1038	GTP cyclohydrolase II	0.847211	0.192757
MSMEG_4514	MSMEG_4514	Thioesterase domain protein	1.07641	0.192778
MSMEG_0405	MSMEG_0405	extra cytoplasmic sigma factor	1.00384	0.193125
MSMEG_3408	MSMEG_3408	conserved hypothetical protein	0.944089	0.19313
MSMEG_0794	MSMEG_0794	conserved hypothetical protein	0.943831	0.193277
MSMEG_5766	MSMEG_5766	conserved hypothetical protein	0.821736	0.193668
MSMEG_1405	MSMEG_1405	IS1096, tnpR protein	0.844232	0.193776
MSMEG_2953	MSMEG_2953	ethyl tert-butyl ether degradation EthD	1.2409	0.193895
MSMEG_3063	MSMEG_3063	LemA protein	1.02989	0.193972
ftsZ	MSMEG_4222	cell division protein FtsZ	0.602512	0.194229
MSMEG_2614	MSMEG_2614	ElaA protein	0.799818	0.194377
orB	MSMEG_4645	alpha oxoglutarate ferredoxin oxidoreductase, beta subunit	0.603122	0.1945
MSMEG_6764	MSMEG_6764	transcriptional regulator, TetR family protein	0.937461	0.194586
rnc	MSMEG_2418	ribonuclease III	0.722948	0.194753
mtaP	MSMEG_0990	methylthioadenosine phosphorylase	0.84405	0.194822
MSMEG_4293	MSMEG_4293	glutamate-ammonia-ligase adenylyltransferase	0.662005	0.19485
MSMEG_3259	MSMEG_3259	acyl-CoA dehydrogenase	0.835888	0.194878
MSMEG_3426	MSMEG_3426	short chain dehydrogenase	0.924115	0.195331
MSMEG_5248	MSMEG_5248	acyl-[ACP] desaturase	0.603779	0.195405
asnB	MSMEG_2594	asparagine synthase (glutamine-hydrolyzing)	0.645912	0.195494
MSMEG_2329	MSMEG_2329	methyltransferase, UbiE/COQ5 family protein	0.735165	0.195856
MSMEG_1643	MSMEG_1643	hypothetical protein	0.807691	0.195979
MSMEG_2038	MSMEG_2038	monooxygenase, flavin-binding family protein	0.662574	0.196081
MSMEG_4495	MSMEG_4495	CBS domain protein	0.714404	0.196213
map	MSMEG_1485	methionine aminopeptidase, type I	0.637957	0.196343
MSMEG_3848	MSMEG_3848	para-nitrobenzyl esterase	0.969341	0.1966
MSMEG_3753	MSMEG_3753	hydrolase	0.752473	0.196615
MSMEG_3039	MSMEG_3039	monooxygenase	1.12183	0.1967
MSMEG_3531	MSMEG_3531	conserved hypothetical protein	0.801414	0.196706
MSMEG_2484	MSMEG_2484	conserved hypothetical protein	1.00746	0.197097
MSMEG_2160	MSMEG_2160	hypothetical protein	1.79061	0.197119
eutB	MSMEG_1553	ethanolamine ammonia-lyase, large subunit	0.836173	0.197359
MSMEG_6694	MSMEG_6694	conserved domain protein	2.29364	0.1974
MSMEG_6243	MSMEG_6243	response regulator receiver domain protein	1.20317	0.197531
MSMEG_5261	MSMEG_5261	mycothiol conjugate amidase Mca	0.673343	0.19856
MSMEG_3000	MSMEG_3000	metallopeptidase, zinc binding	0.902776	0.198588
MSMEG_2690	MSMEG_2690	DNA translocase FtsK	0.61411	0.198717
MSMEG_2002	MSMEG_2002	IS1096, tnpR protein	0.831461	0.198798
MSMEG_5594	MSMEG_5594	ferredoxin-dependent glutamate synthase	0.800795	0.199085
MSMEG_5304	MSMEG_5304	two-component sensor kinase	0.916303	0.199179
MSMEG_4815	MSMEG_4815	conserved hypothetical protein	1.49114	0.199292
MSMEG_1119	MSMEG_1119	glutamine amidotransferase, class I	1.15344	0.199332
MSMEG_0373	MSMEG_0373	3-ketoacyl-CoA thiolase	0.601893	0.199365
MSMEG_6743	MSMEG_6743	lactoylglutathione lyase	0.991426	0.199453
MSMEG_3017	MSMEG_3017	conserved hypothetical protein	0.919616	0.199555
MSMEG_4321	MSMEG_4321	conserved hypothetical protein	0.668487	0.199564
MSMEG_4333	MSMEG_4333	transcriptional regulator, TetR family protein	1.36399	0.199748
dnaJ	MSMEG_4504	chaperone protein DnaJ	0.745557	0.199873
MSMEG_3644	MSMEG_3644	transcriptional regulator, MerR family protein	0.708473	0.199973
MSMEG_6473	MSMEG_6473	tetracenomycin polyketide synthesis O-methyltransferase TcmP	1.14751	0.200563
MSMEG_5469	MSMEG_5469	acetyltransferase, GNAT family protein	1.17506	0.200638
MSMEG_3755	MSMEG_3755	ribosomal RNA	1.37825	0.200721
gltX	MSMEG_6306	glutamyl-tRNA synthetase	1.00217	0.200789
MSMEG_6082	MSMEG_6082	carbonic anhydrase	0.62803	0.200926
MSMEG_3049	MSMEG_3049	hypothetical protein	1.95746	0.201521
MSMEG_5156	MSMEG_5156	base excision DNA repair protein, HhH-GPD family protein	0.778835	0.201556
MSMEG_1010	MSMEG_1010	transcriptional regulator, TetR family protein	0.859306	0.201607
MSMEG_1809	MSMEG_1809	putative thiosulfate sulfurtransferase	0.553025	0.201682
MSMEG_2170	MSMEG_2170	3-hydroxyisobutyrate dehydrogenase family protein	1.34717	0.201738
opcA	MSMEG_3100	OpcA protein	0.667214	0.201915
MSMEG_6800	MSMEG_6800	phosphoribulokinase/uridine kinase	1.16606	0.20259
MSMEG_3112	MSMEG_3112	estradiol 17-beta-dehydrogenase 8	1.14061	0.202607
MSMEG_1618	MSMEG_1618	hypothetical protein	0.655106	0.202651
MSMEG_5792	MSMEG_5792	conserved hypothetical protein	0.687831	0.202836
MSMEG_2800	MSMEG_2800	NADPH-dependent fmn reductase	0.856827	0.203043
MSMEG_0892	MSMEG_0892	conserved hypothetical protein	0.964967	0.203364
MSMEG_2071	MSMEG_2071	transcriptional regulator, TetR family protein	1.13042	0.203662
MSMEG_6655	MSMEG_6655	conserved hypothetical protein	1.12516	0.204041
MSMEG_6901	MSMEG_6901	conserved hypothetical protein	0.644499	0.204828
MSMEG_1889	MSMEG_1889	putative ribosome small subunit-dependent GTPase RsgA	1.07631	0.204871
MSMEG_1159	MSMEG_1159	ABC transporter component A	1.21758	0.204913
MSMEG_4513	MSMEG_4513	polyketide synthase	1.08495	0.205267
MSMEG_1092	MSMEG_1092	urease accessory protein UreF	1.33944	0.205287
MSMEG_4043	MSMEG_4043	amidohydrolase 2	0.828921	0.205446
MSMEG_2402	MSMEG_2402	dihydroxyacetone kinase	0.985669	0.205469
pntA	MSMEG_4109	NAD(P) transhydrogenase, alpha subunit	0.832373	0.205653
MSMEG_0840	MSMEG_0840	hypothetical protein	0.81325	0.205773
MSMEG_5542	MSMEG_5542	transcriptional regulator, HTH_3 family protein	0.834768	0.205939
MSMEG_6291	MSMEG_6291	D-amino-acid dehydrogenase	1.12271	0.20616
MSMEG_6395	MSMEG_6395	conserved hypothetical protein	0.870012	0.206348
MSMEG_6628	MSMEG_6628	transcriptional regulator, TetR family protein	1.14381	0.206441
mdcC	MSMEG_6633	malonate decarboxylase acyl carrier protein	1.24123	0.206792
MSMEG_6463	MSMEG_6463	IS1096, tnpR protein	0.809223	0.206793
MSMEG_0434	MSMEG_0434	aminoglycoside 2'-N-acetyltransferase (AAC(2')-Id)	0.988806	0.207007
MSMEG_2873	MSMEG_2873	3-ketosteroid-delta4	1.39984	0.207011
MSMEG_4067	MSMEG_4067	zinc-containing alcohol dehydrogenase superfamily protein	0.942966	0.207113
MSMEG_5044	MSMEG_5044	ATPase	0.820831	0.20725
MSMEG_6836	MSMEG_6836	putative oxidoreductase	1.8714	0.207405
MSMEG_2246	MSMEG_2246	conserved hypothetical protein	0.894467	0.207662
MSMEG_5420	MSMEG_5420	Tat-translocated enzyme	0.62514	0.207734
murG	MSMEG_4227	undecaprenyldiphospho-muramoylpentapeptide beta-N-acetylglucosaminyltransferase	0.806228	0.207777
MSMEG_1802	MSMEG_1802	ChaB protein	0.923851	0.207864
MSMEG_5819	MSMEG_5819	pyridoxamine 5'-phosphate oxidase family protein	1.57792	0.207952
MSMEG_5636	MSMEG_5636	P-type ATPase-metal cation transport	0.762373	0.20837
MSMEG_0438	MSMEG_0438	Periplasmic binding protein	0.805053	0.208826
MSMEG_4250	MSMEG_4250	putative membrane transport ATPase	0.81895	0.209079
MSMEG_6711	MSMEG_6711	4-hydroxybenzoate transporter	1.23413	0.209449
MSMEG_1804	MSMEG_1804	RNA polymerase sigma-F factor	0.737967	0.209523
MSMEG_6935	MSMEG_6935	N-acetylmuramoyl-L-alanine amidase	0.667476	0.209603
MSMEG_4757	MSMEG_4757	fatty acid synthase	0.441315	0.21005
MSMEG_3814	MSMEG_3814	tRNA	1.95123	0.21008
MSMEG_4653	MSMEG_4653	AP endonuclease, family protein 2 superfamily protein	0.99673	0.210165
MSMEG_2228	MSMEG_2228	oxidoreductase, short chain dehydrogenase/reductase family protein	1.18838	0.210174
MSMEG_2889	MSMEG_2889	NADH:flavin oxidoreductase/nadh oxidase	1.7334	0.210308
MSMEG_5072	MSMEG_5072	extracytoplasmic function alternative sigma factor	0.504045	0.210377
MSMEG_1604	MSMEG_1604	FAD dependent oxidoreductase	0.696982	0.210518
MSMEG_0053	MSMEG_0053	conserved hypothetical protein	0.794889	0.210776
MSMEG_0616	MSMEG_0616	conserved hypothetical protein	0.955458	0.210916
MSMEG_4301	MSMEG_4301	acyl-CoA synthase	0.619679	0.21092
MSMEG_1600	MSMEG_1600	conserved hypothetical protein	-0.264648	0.211017
xth	MSMEG_1656	exodeoxyribonuclease III	0.822988	0.21139
dapF	MSMEG_2735	diaminopimelate epimerase	0.993762	0.211848
MSMEG_2738	MSMEG_2738	biotin sulfoxide reductase	0.742971	0.212095
MSMEG_5126	MSMEG_5126	FO synthase	0.547954	0.212655
galU	MSMEG_5471	UTP-glucose-1-phosphate uridylyltransferase	0.887517	0.21273
MSMEG_4512	MSMEG_4512	polyketide synthetase mbtd	0.938332	0.212941
MSMEG_5440	MSMEG_5440	deoxyribonuclease	1.10941	0.21335
MSMEG_5697	MSMEG_5697	integral membrane protein	0.785083	0.213657
MSMEG_0372	MSMEG_0372	oxidoreductase, short chain dehydrogenase/reductase family protein	0.637082	0.213849
MSMEG_4825	MSMEG_4825	transcriptional repressor, TetR family protein, putative	1.18259	0.213895
MSMEG_5124	MSMEG_5124	2,4-dienoyl-coA reductase	0.880588	0.213951
MSMEG_4295	MSMEG_4295	hydrolase, alpha/beta fold family protein	0.706275	0.213963
MSMEG_2288	MSMEG_2288	conserved hypothetical protein	1.08359	0.214146
MSMEG_6439	MSMEG_6439	regulator of ribonuclease activity A	0.808065	0.214435
MSMEG_3897	MSMEG_3897	proteasome component	0.569895	0.214569
MSMEG_3361	MSMEG_3361	conserved hypothetical protein	1.12993	0.214634
hrpA	MSMEG_6587	ATP-dependent helicase HrpA	0.726046	0.214743
MSMEG_0763	MSMEG_0763	antibiotic transporter	0.906981	0.215205
MSMEG_3845	MSMEG_3845	conserved domain protein	1.35047	0.215227
MSMEG_0063	MSMEG_0063	PE family protein	1.18936	0.215371
MSMEG_1941	MSMEG_1941	helicase, UvrD/Rep family protein	0.870597	0.215598
MSMEG_1450	MSMEG_1450	hypothetical protein	2.05002	0.215773
MSMEG_3868	MSMEG_3868	conserved hypothetical protein	1.56248	0.216107
MSMEG_3977	MSMEG_3977	conserved hypothetical protein	1.10984	0.216345
MSMEG_4337	MSMEG_4337	beta-lactamase	0.81501	0.21651
MSMEG_1133	MSMEG_1133	bifunctional short chain isoprenyl diphosphate synthase	0.728282	0.216573
MSMEG_5949	MSMEG_5949	conserved hypothetical protein	1.31203	0.216744
MSMEG_6066	MSMEG_6066	30S ribosomal protein S14	1.61981	0.21679
MSMEG_6500	MSMEG_6500	conserved hypothetical protein	0.835271	0.216875
MSMEG_6127	MSMEG_6127	anti-anti-sigma factor	0.605648	0.216919
MSMEG_0157	MSMEG_0157	oxalyl-CoA decarboxylase	1.04818	0.217022
MSMEG_5725	MSMEG_5725	PLP-dependent aminotransferases	0.784066	0.217028
MSMEG_1291	MSMEG_1291	putative oxidoreductase	0.953268	0.21809
MSMEG_3554	MSMEG_3554	N5,N10-methylene-tetrahydromethanopterin reductase	1.32682	0.218442
smc	MSMEG_2423	chromosome segregation protein SMC	0.762022	0.218591
MSMEG_4085	MSMEG_4085	nitrilotriacetate monooxygenase component A	0.753158	0.218692
MSMEG_6802	MSMEG_6802	ABC transporter ATP-binding protein	1.08977	0.21898
psd	MSMEG_0861	phosphatidylserine decarboxylase	1.06138	0.219043
MSMEG_3280	MSMEG_3280	polyamine-binding lipoprotein	0.849248	0.219047
MSMEG_4555	MSMEG_4555	LppR protein	1.10365	0.219086
MSMEG_4755	MSMEG_4755	peptidase M20	0.642469	0.219163
MSMEG_0062	MSMEG_0062	ftsk/spoiiie family protein	0.744921	0.219374
MSMEG_3931	MSMEG_3931	[NiFe] hydrogenase, beta subunit, putative	1.11253	0.219515
MSMEG_0977	MSMEG_0977	conserved hypothetical protein	0.85282	0.219624
ispD	MSMEG_6076	2-C-methyl-D-erythritol 4-phosphate cytidylyltransferase	0.455494	0.219815
cobB	MSMEG_2617	cobyrinic Acid a,c-diamide synthase	0.971146	0.219818
MSMEG_1958	MSMEG_1958	PDZ domain family protein	0.947087	0.220215
MSMEG_0736	MSMEG_0736	conserved hypothetical protein	0.52708	0.220572
MSMEG_2005	MSMEG_2005	sugar phosphate isomerase/epimerase	0.929911	0.220609
MSMEG_5159	MSMEG_5159	DNA-binding response regulator, putative	1.11938	0.22081
ppk	MSMEG_2391	polyphosphate kinase	0.693221	0.220916
MSMEG_0830	MSMEG_0830	acetyltransferase, gnat family protein	1.01848	0.221082
MSMEG_1597	MSMEG_1597	Transcription factor WhiB	0.877999	0.221278
MSMEG_3597	MSMEG_3597	hypothetical protein	0.934508	0.221946
MSMEG_0036	MSMEG_0036	hypothetical protein	2.38883	0.22207
MSMEG_1330	MSMEG_1330	MarR-family protein transcriptional regulator	1.1515	0.222433
MSMEG_1001	MSMEG_1001	acetyltransferase, gnat family protein, putative	0.863355	0.222656
MSMEG_3159	MSMEG_3159	methylmalonyl-CoA mutase large subunit	0.52265	0.222856
MSMEG_1701	MSMEG_1701	purine nucleotide phosphorylase	0.94616	0.222928
MSMEG_5904	MSMEG_5904	conserved domain protein	0.996884	0.222941
MSMEG_4497	MSMEG_4497	PhoH family protein	0.551059	0.223008
MSMEG_1945	MSMEG_1945	ion channel membrane protein	0.772244	0.223221
MSMEG_0219	MSMEG_0219	RNA polymerase sigma-70 factor, family protein	0.893242	0.223293
MSMEG_3218	MSMEG_3218	trp region conserved hypothetical membrane protein	0.867698	0.223672
MSMEG_1683	MSMEG_1683	cytosine/purine/uracil/thiamine/allantoin permease family protein	0.604908	0.22375
tylF	MSMEG_0388	Macrocin-O-methyltransferase	0.661967	0.223845
MSMEG_2319	MSMEG_2319	Periplasmic binding protein	0.747689	0.223904
MSMEG_3310	MSMEG_3310	integral membrane protein	0.869656	0.224039
MSMEG_2940	MSMEG_2940	conserved hypothetical protein	0.664198	0.224088
MSMEG_5612	MSMEG_5612	amino-acid acetyltransferase	0.776376	0.224419
MSMEG_6105	MSMEG_6105	cell division protein	0.534098	0.224433
MSMEG_5773	MSMEG_5773	fatty acid desaturase	0.541437	0.224778
MSMEG_6833	MSMEG_6833	alcohol dehydrogenase	1.40937	0.224922
MSMEG_2695	MSMEG_2695	35 kDa protein	0.632136	0.225805
MSMEG_4595	MSMEG_4595	probable serine/threonine-protein kinase PknH, putative	0.719908	0.226224
MSMEG_6112	MSMEG_6112	conserved hypothetical protein	0.892802	0.226429
zwf	MSMEG_0314	glucose-6-phosphate 1-dehydrogenase	0.556533	0.22644
proB	MSMEG_4621	glutamate 5-kinase	0.762208	0.226446
MSMEG_5349	MSMEG_5349	conserved hypothetical protein, putative	0.966035	0.226447
MSMEG_4028	MSMEG_4028	hypothetical protein	1.33808	0.226457
MSMEG_2054	MSMEG_2054	NADH dehydrogenase subunit j	1.77506	0.226711
MSMEG_1344	MSMEG_1344	translocase	0.532627	0.226747
MSMEG_1949	MSMEG_1949	hypothetical protein	1.35382	0.226957
MSMEG_6602	MSMEG_6602	oxidoreductase	1.02871	0.227015
MSMEG_3175	MSMEG_3175	ribosomal large subunit pseudouridine synthase D	0.673759	0.227666
MSMEG_1635	MSMEG_1635	nitroreductase family protein	0.610927	0.227878
MSMEG_5270	MSMEG_5270	cystathionine beta-synthase	0.502919	0.228231
aroC	MSMEG_3030	chorismate synthase	0.556774	0.228558
MSMEG_0137	MSMEG_0137	virulence factor mce family protein	0.635368	0.228809
MSMEG_2461	MSMEG_2461	transporter permease 2, putative	1.10008	0.228928
MSMEG_3126	MSMEG_3126	SUF system FeS assembly protein, NifU family protein	0.778395	0.228937
MSMEG_6594	MSMEG_6594	amino acid ABC transporter, permease protein, 3-TM region, His/Glu/Gln/Arg/opine	1.0574	0.229045
pgl	MSMEG_3099	6-phosphogluconolactonase	0.701142	0.229489
MSMEG_6553	MSMEG_6553	ABC transporter ATP-binding protein	1.01822	0.229553
glmM	MSMEG_1559	phosphoglucosamine mutase	0.629055	0.229716
MSMEG_2701	MSMEG_2701	hypothetical protein	0.964698	0.229754
coaBC	MSMEG_3054	phosphopantothenoylcysteine decarboxylase/phosphopantothenate--cysteine ligase	0.531082	0.229929
MSMEG_5666	MSMEG_5666	conserved hypothetical protein	1.24577	0.230078
MSMEG_5422	MSMEG_5422	transcriptional regulator, MazG family protein	0.904233	0.230138
cobN	MSMEG_3864	cobaltochelatase, CobN subunit	0.448213	0.230177
MSMEG_1352	MSMEG_1352	hydrolase, alpha/beta fold family protein	0.884543	0.230439
MSMEG_0139	MSMEG_0139	mce-family protein mce1f	0.634686	0.230636
MSMEG_2458	MSMEG_2458	hypothetical protein	0.951009	0.231087
MSMEG_0035	MSMEG_0035	FHA domain protein	0.539779	0.231129
MSMEG_3251	MSMEG_3251	branched-chain amino acid ABC transporter ATP-binding protein	0.763752	0.231285
MSMEG_0360	MSMEG_0360	conserved hypothetical protein	0.77451	0.23156
MSMEG_2681	MSMEG_2681	proline imino-peptidase	1.26245	0.231815
pstA	MSMEG_5780	phosphate ABC transporter, permease protein PstA	0.891442	0.232179
glpK	MSMEG_6756	glycerol kinase	0.594296	0.232205
MSMEG_2295	MSMEG_2295	transcriptional regulator, TetR family protein	1.1073	0.232261
gcvP	MSMEG_3642	glycine dehydrogenase	0.567433	0.232384
MSMEG_5213	MSMEG_5213	conserved hypothetical protein	1.03073	0.232567
dapA	MSMEG_2684	dihydrodipicolinate synthase	0.619641	0.232665
MSMEG_4907	MSMEG_4907	Mov34/MPN/PAD-1 family protein	0.889133	0.232728
MSMEG_5639	MSMEG_5639	enoyl-CoA hydratase	0.776659	0.232811
MSMEG_1366	MSMEG_1366	ABC transporter, ATP-binding protein	0.631326	0.232849
MSMEG_3890	MSMEG_3890	proteasome component	0.58087	0.232913
purT	MSMEG_0766	phosphoribosylglycinamide formyltransferase 2	0.679791	0.23306
leuS	MSMEG_6917	leucyl-tRNA synthetase	0.505639	0.233074
MSMEG_3514	MSMEG_3514	hypothetical protein	0.721731	0.233338
MSMEG_0473	MSMEG_0473	transcriptional regulator, LuxR family protein	1.19704	0.233593
MSMEG_3110	MSMEG_3110	binding-protein-dependent transport systems inner membrane component	1.07225	0.234002
MSMEG_0087	MSMEG_0087	glucitol operon repressor	1.08888	0.23427
MSMEG_0267	MSMEG_0267	esterase	0.820127	0.234284
MSMEG_1510	MSMEG_1510	dTDP-4-dehydrorhamnose 3,5-epimerase	0.874783	0.234367
MSMEG_2198	MSMEG_2198	ThiF family protein	0.7266	0.234672
MSMEG_0940	MSMEG_0940	conserved hypothetical protein	0.640914	0.234897
MSMEG_6939	MSMEG_6939	Soj family protein	0.762769	0.235028
rpsK	MSMEG_1522	ribosomal protein S11	0.554332	0.235471
lppH	MSMEG_4598	putative conserved lipoprotein lpph	0.788877	0.23549
MSMEG_0101	MSMEG_0101	conserved hypothetical protein	0.416857	0.235756
MSMEG_1448	MSMEG_1448	integral membrane transporter	0.75813	0.235906
ftsW	MSMEG_4228	cell division protein FtsW	0.68653	0.236385
MSMEG_0040	MSMEG_0040	conserved hypothetical protein	1.5317	0.236761
MSMEG_3226	MSMEG_3226	glutamate synthase, NADH/nadph, small subunit	0.877392	0.236822
MSMEG_3569	MSMEG_3569	conserved hypothetical protein	0.923702	0.236872
MSMEG_6037	MSMEG_6037	2-hydroxy-6-ketonona-2,4-dienedioic acid hydrolase	0.912033	0.236955
MSMEG_5263	MSMEG_5263	transcription elongation factor GreA	0.59498	0.237199
MSMEG_4354	MSMEG_4354	dipeptide-binding protein of ABC transport system	0.814181	0.237472
MSMEG_2886	MSMEG_2886	stress responsive A/B Barrel Domain family protein	1.4205	0.237558
MSMEG_3908	MSMEG_3908	conserved hypothetical protein	0.819104	0.237681
MSMEG_4463	MSMEG_4463	CalR5 protein	0.805408	0.237781
MSMEG_1142	MSMEG_1142	ABC-transporter integral membrane protein	1.15852	0.238104
MSMEG_1329	MSMEG_1329	major facilitator superfamily protein MFS_1, putative	1.03933	0.238167
MSMEG_0385	MSMEG_0385	putative glycosyl transferase	0.91929	0.238199
MSMEG_5559	MSMEG_5559	metabolite/sugar transport protein	1.25073	0.238784
MSMEG_6611	MSMEG_6611	hypothetical protein	1.63555	0.239373
MSMEG_6514	MSMEG_6514	trehalose synthase-fused probable maltokinase	0.697663	0.239472
MSMEG_2078	MSMEG_2078	antigen 85-C	0.483117	0.239828
MSMEG_2504	MSMEG_2504	3-isopropylmalate dehydratase small subunit	1.12855	0.240464
MSMEG_6255	MSMEG_6255	conserved hypothetical protein	0.756727	0.240502
MSMEG_1857	MSMEG_1857	transposase IstA protein, putative	1.15766	0.240702
MSMEG_3491	MSMEG_3491	conserved hypothetical protein	0.760118	0.240744
MSMEG_6081	MSMEG_6081	conserved hypothetical protein	0.636381	0.240928
MSMEG_0810	MSMEG_0810	putative pyrimidine permease RutG	0.900253	0.240933
bioF	MSMEG_3189	8-amino-7-oxononanoate synthase	1.04761	0.240979
MSMEG_4214	MSMEG_4214	glutamine amidotransferase	0.761729	0.241291
MSMEG_5919	MSMEG_5919	conserved hypothetical protein	1.14248	0.241388
MSMEG_3040	MSMEG_3040	beta-lactamase	0.872208	0.241468
glpK	MSMEG_6229	glycerol kinase	0.158996	0.24147
MSMEG_4599	MSMEG_4599	hypothetical protein	0.957637	0.241771
MSMEG_3641	MSMEG_3641	conserved hypothetical protein	0.705871	0.242026
MSMEG_1647	MSMEG_1647	tetrahydrofolate dehydrogenase/cyclohydrolase FolD	0.645521	0.242097
moaA	MSMEG_5698	molybdenum cofactor biosynthesis protein A	0.724532	0.242189
MSMEG_3754	MSMEG_3754	TPR-repeat-containing protein	0.693709	0.242398
map	MSMEG_2587	methionine aminopeptidase, type I	0.752499	0.242576
MSMEG_4175	MSMEG_4175	transcriptional regulator, ArsR family protein	1.29004	0.242664
trpC	MSMEG_3219	indole-3-glycerol phosphate synthase	0.431672	0.242668
MSMEG_0008	MSMEG_0008	tRNA	1.31622	0.242696
MSMEG_6129	MSMEG_6129	conserved hypothetical protein	0.588457	0.243028
MSMEG_1831	MSMEG_1831	Transcription factor WhiB	0.602584	0.243734
MSMEG_4065	MSMEG_4065	feruloyl-CoA synthetase	1.02609	0.24395
MSMEG_4007	MSMEG_4007	oxidoreductase, 2OG-Fe(II) oxygenase family protein	1.07701	0.243995
MSMEG_5839	MSMEG_5839	protease 2	0.600242	0.244102
pstB	MSMEG_5779	phosphate ABC transporter, ATP-binding protein	0.79563	0.244297
folK	MSMEG_6101	2-amino-4-hydroxy-6-hydroxymethyldihydropteridine pyrophosphokinase	1.11787	0.244431
MSMEG_6275	MSMEG_6275	DNA polymerase III subunit epsilon	0.766757	0.244548
MSMEG_3149	MSMEG_3149	conserved hypothetical protein	0.75311	0.244633
MSMEG_5145	MSMEG_5145	extracellular solute-binding protein, family protein 1	1.0269	0.244683
MSMEG_4715	MSMEG_4715	acyl-CoA dehydrogenase	0.842119	0.244865
MSMEG_5002	MSMEG_5002	conserved hypothetical protein	0.719919	0.245048
MSMEG_5881	MSMEG_5881	putative carbon monoxide dehydrogenase subunit G	1.22445	0.245058
MSMEG_1917	MSMEG_1917	conserved domain protein	0.73949	0.245158
MSMEG_5820	MSMEG_5820	hypothetical protein	0.99145	0.245446
MSMEG_1746	MSMEG_1746	6-hydroxy-D-nicotine oxidase	1.19015	0.245473
MSMEG_4357	MSMEG_4357	ABC transporter, ATP-binding protein	0.949909	0.245565
MSMEG_0991	MSMEG_0991	NAD-dependent epimerase/dehydratase	1.02175	0.245596
MSMEG_4682	MSMEG_4682	Na+/H+ antiporter	0.712364	0.245687
MSMEG_0280	MSMEG_0280	alpha/beta hydrolase fold	1.06383	0.245713
MSMEG_5981	MSMEG_5981	glycosyl transferase, putative	0.791687	0.246154
MSMEG_4090	MSMEG_4090	putative IclR family protein transcriptional regulator	0.91426	0.246209
thrB	MSMEG_4955	homoserine kinase	0.629685	0.246224
MSMEG_4511	MSMEG_4511	linear gramicidin synthetase subunit B	0.726515	0.246256
MSMEG_6788	MSMEG_6788	dihydroxyacetone kinase	0.890363	0.246609
MSMEG_0782	MSMEG_0782	aminotransferase class-III	0.790518	0.247048
MSMEG_0464	MSMEG_0464	phosphomethylpyrimidine kinase	0.679477	0.247587
MSMEG_2553	MSMEG_2553	transcriptional regulator, TetR family protein	1.0148	0.24796
MSMEG_3932	MSMEG_3932	14 kDa antigen	1.07531	0.247984
MSMEG_5220	MSMEG_5220	esterase/lipase/thioesterase	0.803839	0.248127
MSMEG_4524	MSMEG_4524	anthranilate synthase component I	1.04516	0.248295
MSMEG_5979	MSMEG_5979	transferase	1.17014	0.248437
MSMEG_5829	MSMEG_5829	Dyp-type peroxidase	0.750716	0.248955
MSMEG_2182	MSMEG_2182	transcriptional regulator	0.895207	0.249135
MSMEG_2927	MSMEG_2927	ABC transporter, permease protein OpuCB	0.96541	0.249186
MSMEG_1060	MSMEG_1060	putative Lsr2 protein	0.5712	0.249209
MSMEG_4483	MSMEG_4483	deoxyguanosinetriphosphate triphosphohydrolase	0.860728	0.249362
MSMEG_3460	MSMEG_3460	ferric uptake regulation protein	1.12409	0.249455
MSMEG_5846	MSMEG_5846	NikQ protein	0.865947	0.249507
MSMEG_5519	MSMEG_5519	monooxygenase	1.02375	0.249614
MSMEG_5721	MSMEG_5721	acetyl-CoA acetyltransferase	0.657466	0.249775
rluB	MSMEG_3740	ribosomal large subunit pseudouridine synthase B	0.805237	0.249778
MSMEG_5183	MSMEG_5183	3-Hydroxyacyl-CoA dehydrogenase	1.03333	0.249863
MSMEG_2804	MSMEG_2804	two-component system sensor kinase	0.853603	0.250026
MSMEG_6396	MSMEG_6396	antigen 85-C	0.789736	0.250119
MSMEG_0948	MSMEG_0948	conserved hypothetical protein	0.66397	0.250497
sufD	MSMEG_3123	FeS assembly protein SufD	0.54794	0.250613
MSMEG_4428	MSMEG_4428	conserved hypothetical protein	1.22337	0.250785
MSMEG_2863	MSMEG_2863	conserved hypothetical protein	1.60293	0.251268
MSMEG_0250	MSMEG_0250	membrane protein, MmpL family protein	0.472372	0.251547
MSMEG_6807	MSMEG_6807	transcriptional regulator, TetR family protein	0.924002	0.251632
pta	MSMEG_0783	phosphate acetyltransferase	0.671583	0.251989
MSMEG_2788	MSMEG_2788	ATP/GTP-binding integral membrane protein	0.742932	0.252805
MSMEG_5190	MSMEG_5190	TetR-family protein transcriptional regulator	1.10649	0.252864
MSMEG_3297	MSMEG_3297	transcriptional regulator, CadC	0.961907	0.252949
MSMEG_2955	MSMEG_2955	conserved hypothetical protein	0.985646	0.253054
MSMEG_5868	MSMEG_5868	hypothetical protein	0.814642	0.253211
MSMEG_0092	MSMEG_0092	probable transcriptional regulatory protein	0.712875	0.2534
MSMEG_1338	MSMEG_1338	tRNA	0.692785	0.25344
MSMEG_3264	MSMEG_3264	transcriptional regulator	0.850982	0.253591
MSMEG_6196	MSMEG_6196	gaba permease	0.73564	0.253769
MSMEG_5296	MSMEG_5296	hypothetical protein	2.10106	0.254116
MSMEG_1962	MSMEG_1962	hypothetical protein	1.15019	0.254125
MSMEG_1275	MSMEG_1275	HNH nuclease, putative	1.0989	0.254404
MSMEG_1393	MSMEG_1393	conserved hypothetical protein	0.757368	0.254436
MSMEG_6676	MSMEG_6676	probable conserved transmembrane protein	1.01709	0.254575
MSMEG_1801	MSMEG_1801	hypothetical protein	1.22178	0.25488
MSMEG_0713	MSMEG_0713	transcriptional regulator, MerR family protein	0.7682	0.255595
MSMEG_2693	MSMEG_2693	competence-damaged protein	0.856581	0.255761
MSMEG_0926	MSMEG_0926	conserved hypothetical protein	1.0655	0.25579
MSMEG_4082	MSMEG_4082	monoxygenase	0.728118	0.25602
MSMEG_4730	MSMEG_4730	conserved hypothetical protein	0.911756	0.256053
cobO	MSMEG_2616	cob(I)alamin adenosyltransferase	0.848298	0.256311
MSMEG_3155	MSMEG_3155	band 7 protein	0.673862	0.256726
MSMEG_2932	MSMEG_2932	HIT family protein hydrolase	0.693215	0.256751
MSMEG_3856	MSMEG_3856	transcriptional regulator, CadC	0.771648	0.256926
MSMEG_0282	MSMEG_0282	conserved hypothetical protein	1.06743	0.25703
MSMEG_1771	MSMEG_1771	methylase, putative	1.06169	0.257377
MSMEG_1603	MSMEG_1603	IMP dehydrogenase family protein	0.626583	0.257629
MSMEG_4826	MSMEG_4826	putative acyl-CoA dehydrogenase	0.928407	0.258014
MSMEG_5835	MSMEG_5835	fumarate reductase/succinate dehydrogenase flavoprotein	0.709459	0.258066
MSMEG_5969	MSMEG_5969	conserved hypothetical protein	0.504754	0.258258
MSMEG_4647	MSMEG_4647	carbohydrate kinase, PfkB, putative	0.733656	0.258554
MSMEG_6821	MSMEG_6821	NLP/P60 family protein	0.707573	0.258584
MSMEG_2513	MSMEG_2513	hypothetical protein	1.1452	0.25875
MSMEG_3663	MSMEG_3663	oxidoreductase	0.737425	0.258857
MSMEG_6778	MSMEG_6778	hypothetical protein	0.857592	0.258971
MSMEG_2503	MSMEG_2503	hypothetical protein	0.991501	0.258986
MSMEG_6801	MSMEG_6801	kinase, pfkB family protein	1.04738	0.259289
MSMEG_0375	MSMEG_0375	phospholipase D family protein	1.0994	0.259301
MSMEG_4837	MSMEG_4837	amidohydrolase 2	0.823249	0.259452
MSMEG_1432	MSMEG_1432	acetylcholinesterase	0.94039	0.260107
MSMEG_4833	MSMEG_4833	putative acyl-CoA dehydrogenase	0.938357	0.260132
MSMEG_5767	MSMEG_5767	conserved hypothetical protein	-0.134289	0.260412
MSMEG_6249	MSMEG_6249	conserved hypothetical protein	0.888987	0.260463
MSMEG_1429	MSMEG_1429	cytochrome P450-terp	0.100743	0.261028
MSMEG_6141	MSMEG_6141	N-acyl-D-glutamate amidohydrolase	0.7335	0.261316
MSMEG_5228	MSMEG_5228	3-beta hydroxysteroid dehydrogenase/isomerase family protein	0.834833	0.26154
MSMEG_3563	MSMEG_3563	drug transporter	0.901977	0.261607
moaC	MSMEG_5703	molybdenum cofactor biosynthesis protein C	0.53119	0.261691
MSMEG_3384	MSMEG_3384	isoflavone reductase	0.993946	0.261694
purK	MSMEG_1819	phosphoribosylaminoimidazole carboxylase, ATPase subunit	0.609372	0.261887
MSMEG_3907	MSMEG_3907	RecB family protein exonuclease	0.885111	0.261942
MSMEG_1634	MSMEG_1634	probable forkhead-associated protein	0.728364	0.262093
MSMEG_2026	MSMEG_2026	short chain dehydrogenase	0.66021	0.262379
MSMEG_6565	MSMEG_6565	conserved hypothetical protein	0.952413	0.262913
MSMEG_6660	MSMEG_6660	permease, cytosine/purines, uracil, thiamine, allantoin family protein	0.889142	0.263151
MSMEG_1130	MSMEG_1130	hypothetical protein	0.88581	0.263229
MSMEG_2595	MSMEG_2595	gamma-glutamylisopropylamide synthetase	0.980518	0.263332
MSMEG_4265	MSMEG_4265	MmpS3 protein	0.626963	0.263464
MSMEG_5260	MSMEG_5260	conserved hypothetical protein	0.883267	0.264087
pgi	MSMEG_5541	glucose-6-phosphate isomerase	0.614905	0.264094
MSMEG_4910	MSMEG_4910	ATP-dependent Clp protease adaptor protein ClpS	0.808068	0.264707
MSMEG_3111	MSMEG_3111	extracellular solute-binding protein, family protein 1	0.931949	0.264758
MSMEG_3304	MSMEG_3304	succinate semialdehyde dehydrogenase	1.02444	0.265103
MSMEG_5197	MSMEG_5197	long-chain specific acyl-CoA dehydrogenase	0.696356	0.265105
MSMEG_2571	MSMEG_2571	cupin 2, conserved barrel	0.827462	0.265306
MSMEG_0996	MSMEG_0996	conserved hypothetical protein	1.28174	0.26535
MSMEG_3651	MSMEG_3651	membrane associated protein	0.967255	0.265806
MSMEG_2758	MSMEG_2758	sigma factor MysA	0.552554	0.265955
MSMEG_1938	MSMEG_1938	conserved hypothetical protein	0.729048	0.266278
MSMEG_4964	MSMEG_4964	transcriptional regulator, TetR family protein	0.955534	0.266953
MSMEG_6541	MSMEG_6541	anti-sigma factor antagonist	0.642739	0.266966
MSMEG_4282	MSMEG_4282	conserved hypothetical protein	1.12503	0.266972
coaA	MSMEG_5252	pantothenate kinase	0.725692	0.267024
MSMEG_4383	MSMEG_4383	MmpL5 protein	0.679158	0.267249
MSMEG_6191	MSMEG_6191	translation initiation inhibitor	0.741275	0.267582
MSMEG_6058	MSMEG_6058	cadmium transporting P-type ATPase	0.729903	0.267636
MSMEG_3768	MSMEG_3768	macrolide-transport ATP-binding protein abc transporter	0.694898	0.267771
MSMEG_5560	MSMEG_5560	hypothetical protein	1.17323	0.267992
MSMEG_2229	MSMEG_2229	enoyl-CoA hydratase	1.31348	0.268029
MSMEG_1069	MSMEG_1069	amino acid permease-associated region	1.37537	0.268078
rnpA	MSMEG_6945	ribonuclease P protein component	0.584377	0.268334
MSMEG_0121	MSMEG_0121	rhamnolipids biosynthesis 3-oxoacyl-[acyl-carrier-protein] reductase	0.863375	0.269394
fabG	MSMEG_0294	3-oxoacyl-(acyl-carrier-protein) reductase	1.108	0.269752
MSMEG_0636	MSMEG_0636	conserved hypothetical protein	0.676445	0.269852
MSMEG_4281	MSMEG_4281	cytosol aminopeptidase	0.59647	0.270082
MSMEG_5060	MSMEG_5060	ABC transporter, permease protein SugA	0.669923	0.270267
MSMEG_1334	MSMEG_1334	metallo-beta-lactamase family protein	0.824044	0.270498
MSMEG_3154	MSMEG_3154	membrane protein implicated in regulation of membrane protease activity	0.8042	0.270732
MSMEG_4699	MSMEG_4699	NAD-glutamate dehydrogenase	0.622443	0.270806
MSMEG_0144	MSMEG_0144	HNH endonuclease	0.857954	0.271099
MSMEG_0672	MSMEG_0672	conserved hypothetical protein	0.520977	0.271226
MSMEG_0366	MSMEG_0366	hypothetical protein	0.762904	0.271385
MSMEG_5890	MSMEG_5890	conserved hypothetical protein	0.825957	0.271441
MSMEG_0758	MSMEG_0758	conserved hypothetical protein	1.17497	0.271688
trmU	MSMEG_2358	tRNA (5-methylaminomethyl-2-thiouridylate)-methyltransferase	0.627973	0.272063
MSMEG_0033	MSMEG_0033	protein phosphatase 2C	0.617191	0.272085
hup	MSMEG_2389	DNA-binding protein HU	0.626675	0.272759
MSMEG_3522	MSMEG_3522	dopamine receptor D4	1.11591	0.273146
MSMEG_3222	MSMEG_3222	prolipoprotein diacylglyceryl transferase	0.511569	0.273228
MSMEG_0045	MSMEG_0045	hypothetical protein	0.772112	0.273444
MSMEG_2095	MSMEG_2095	serine esterase, cutinase family protein	0.782686	0.273556
MSMEG_6307	MSMEG_6307	glutamine-binding periplasmic protein/glutamine transport system permease protein	0.52682	0.273634
MSMEG_5100	MSMEG_5100	pyruvate ferredoxin/flavodoxin oxidoreductase family protein	0.712972	0.273778
MSMEG_4716	MSMEG_4716	acetyl-/propionyl-coenzyme A carboxylase alpha chain	0.813042	0.273781
MSMEG_2218	MSMEG_2218	enoyl-CoA hydratase/isomerase family protein	1.15428	0.273952
MSMEG_3191	MSMEG_3191	conserved hypothetical protein	1.13805	0.274012
MSMEG_5664	MSMEG_5664	binding protein	0.625606	0.274126
MSMEG_1681	MSMEG_1681	endoribonuclease L-PSP superfamily protein	0.599662	0.274168
MSMEG_4620	MSMEG_4620	NAD-dependent deacetylase 1	0.844308	0.274552
MSMEG_5823	MSMEG_5823	conserved membrane-spanning protein	0.674246	0.275127
MSMEG_1775	MSMEG_1775	cytochrome P450 monooxygenase	1.1455	0.275911
MSMEG_3069	MSMEG_3069	aminoglycosides/tetracycline-transport integral membrane protein	0.572918	0.275937
MSMEG_5336	MSMEG_5336	amidate substrates transporter protein	1.22091	0.276096
MSMEG_2725	MSMEG_2725	glutamate transporter permease protein GluD	-0.0337818	0.276165
MSMEG_1734	MSMEG_1734	conserved hypothetical protein	0.762576	0.276172
MSMEG_0217	MSMEG_0217	alcohol dehydrogenase B	0.219054	0.276245
cofD	MSMEG_1830	lppg:fo 2-phospho-l-lactate transferase	0.701908	0.276474
MSMEG_6247	MSMEG_6247	conserved hypothetical protein	1.01935	0.276734
MSMEG_0278	MSMEG_0278	hypothetical protein	1.19499	0.276994
MSMEG_2612	MSMEG_2612	conserved hypothetical protein	0.718022	0.277137
MSMEG_1908	MSMEG_1908	benzoate 1,2-dioxygenase alpha subunit	1.29129	0.277317
MSMEG_5221	MSMEG_5221	GCN5-related N-acetyltransferase	0.729874	0.277946
MSMEG_6832	MSMEG_6832	conserved hypothetical protein	1.62433	0.278174
MSMEG_4893	MSMEG_4893	Putative neutral zinc metallopeptidase	0.850646	0.278181
MSMEG_5511	MSMEG_5511	von Willebrand factor, type A	0.747586	0.279197
MSMEG_2655	MSMEG_2655	LppU protein	0.734015	0.279219
MSMEG_4991	MSMEG_4991	hypothetical protein	0.829999	0.2795
MSMEG_1812	MSMEG_1812	conserved hypothetical protein	0.591318	0.279827
cysW	MSMEG_4531	sulfate ABC transporter, permease protein CysW	0.693479	0.280161
MSMEG_5058	MSMEG_5058	ABC transporter, ATP-binding protein SugC	0.426449	0.280172
MSMEG_0444	MSMEG_0444	agmatine deiminase	1.00866	0.280625
MSMEG_4861	MSMEG_4861	cyclase	1.95158	0.281152
MSMEG_0876	MSMEG_0876	short chain dehydrogenase	0.773383	0.281417
MSMEG_3512	MSMEG_3512	competence damage-inducible protein A	0.773976	0.281469
MSMEG_4460	MSMEG_4460	acetolactate synthase	1.32794	0.281814
MSMEG_0809	MSMEG_0809	isoprenylcysteine carboxyl methyltransferase	2.06146	0.281864
MSMEG_6420	MSMEG_6420	abortive infection protein	0.783353	0.282218
MSMEG_0425	MSMEG_0425	putative membrane protein DcsA	1.08076	0.282388
rocD	MSMEG_1413	ornithine--oxo-acid transaminase	1.0246	0.282691
MSMEG_5770	MSMEG_5770	hypothetical protein	0.812326	0.283002
MSMEG_2426	MSMEG_2426	nitrogen regulatory protein P-II	0.704313	0.283059
MSMEG_2208	MSMEG_2208	acyl-CoA dehydrogenase	0.975619	0.283106
MSMEG_5961	MSMEG_5961	glycosyl transferase, group 2 family protein, putative	0.891703	0.283243
ccsB	MSMEG_0974	cytochrome c-type biogenesis protein CcsB	0.694625	0.283302
MSMEG_3045	MSMEG_3045	integral membrane protein	0.747193	0.283477
MSMEG_5401	MSMEG_5401	conserved hypothetical protein	1.03042	0.283741
MSMEG_4818	MSMEG_4818	putative cytochrome P450 123	1.30427	0.284186
MSMEG_4858	MSMEG_4858	transcriptional regulator, TetR family protein	1.18439	0.284543
[truncated: 4,770 more rows]
